# Supplementary material for: The Extracellular Milieu of Toxoplasma's Lytic Cycle Drives Lab Adaptation, Primarily by Transcriptional Reprogramming
Source: mSystems. 2021 Dec 7;6(6):e01196-21. doi: 10.1128/mSystems.01196-21 (PMC8651083; doi:10.1128/mSystems.01196-21)
Supplement: TABLE S1 [file msystems.01196-21-st001.xlsx]

## Sheet: Tab 1
	Gene ID	Log2 FC (relative to GT1 B2-P11)				Product.Description
		RH	P11	P85	P148
	TGGT1_411800	2.74359	0	0.880029	2.54925	hypothetical protein
	TGGT1_262590	2.39835	0	2.74587	2.81615	hypothetical protein
	TGGT1_264240	2.39241	0	0.288395	2.43264	hypothetical protein
	TGGT1_264260	2.34474	0	0.306511	2.35039	hypothetical protein
	TGGT1_216290B	1.87035	0	2.17601	0.42059	hypothetical protein
	TGGT1_409050	1.77051	0	0.143733	2.26633	hypothetical protein
	TGGT1_262600	1.61429	0	1.56112	1.62248	hypothetical protein
	TGGT1_213620	0.387753	0	1.60187	1.546	ABC1 family protein
	TGGT1_213635	0.23157	0	3.08929	3.33965	hypothetical protein
	TGGT1_280400	0.138284	0	1.0068	1.49908	hypothetical protein
	TGGT1_254840	-1.74362	0	1.95248	1.89732	tetratricopeptide repeat-containing protein
	TGGT1_280500	-4.99134	0	1.70982	1.0381	inorganic anion transporter, sulfate permease (SulP) family protein

## Sheet: Tab 2
Upreglated DEGs										Downregulated DEGs
Gene ID	Log2 FC (relative to GT1 B2-P11)							Product Description		Gene ID	Log2 FC (relative to GT1 B2-P11)							Product Description
	RH	P11	P35	P55	P85	P148	P210				RH	P11	P35	P55	P85	P148	P210
TGGT1_411800	5.49334	0	1.90087	1.89275	1.21534	3.94594	5.0624	hypothetical protein		TGGT1_291920	-2.90351	0	-1.75528	-2.18088	-1.61937	-1.16957	-4.24394	hypothetical protein
TGGT1_409050	4.35092	0	1.87214	1.81883	1.04844	3.67943	4.7419	hypothetical protein		TGGT1_207050	-0.990213	0	-1.00178	-2.2417	-1.81369	-2.44358	-4.24297	hypothetical protein
TGGT1_264260	4.80168	0	1.20894	1.18692	1.01488	3.54066	4.06893	hypothetical protein		TGGT1_311700	-1.91969	0	-1.42641	-2.56849	-2.23132	-2.25422	-4.01954	hypothetical protein
TGGT1_249800	4.70351	0	-0.298385	0.16585	0.597811	3.1686	3.98016	hypothetical protein		TGGT1_306450	1.81619	0	-1.50598	-2.73038	-2.19797	-1.08043	-3.98874	putative short chain dehydrogenase family protein
TGGT1_213635	2.37771	0	1.93981	2.66942	3.41285	3.70749	3.72894	hypothetical protein		TGGT1_291910	-2.79979	0	-1.61918	-1.9513	-1.42579	-1.12283	-3.97993	hypothetical protein
TGGT1_361230	5.12047	0	1.21724	1.48233	2.96152	4.2025	3.48985	toxoplasma gondii family B protein		TGGT1_264630	-1.42524	0	-1.34268	-1.85356	-1.22385	-0.4914	-3.86856	hypothetical protein
TGGT1_262590	2.90422	0	2.06137	2.98482	2.65816	2.5776	3.44904	hypothetical protein		TGGT1_269120	0.112689	0	0.277625	-0.408732	-0.0243358	3.455	-3.60757	putative oxidoreductase
TGGT1_264240	4.35117	0	-0.0447587	0.361441	1.03954	3.44406	3.22197	hypothetical protein		TGGT1_237585	0.0892092	0	-0.962896	-2.15137	-2.27509	-1.7063	-3.58523	hypothetical protein
TGGT1_280400	0.813151	0	3.07743	3.23126	2.03383	2.91207	3.1102	hypothetical protein		TGGT1_305100	0.40091	0	-0.0277809	-0.910251	-0.845668	2.13615	-3.52722	hypothetical protein
TGGT1_253330	0.0977591	0	0.914793	0.621461	1.83969	3.04095	2.73342	Rhoptry kinase family protein		TGGT1_237893	-0.421313	0	-1.37656	-2.23921	-0.770953	-0.0564315	-3.48255	hypothetical protein
TGGT1_216290B	4.40268	0	1.0445	1.97599	3.06391	1.15012	2.63231	hypothetical protein		TGGT1_247660	0.0730506	0	-2.15528	-0.808993	-0.429419	0.265887	-3.443	thioredoxin domain-containing protein
TGGT1_249810	3.35353	0	0.14347	0.235517	0.100893	1.6819	2.6041	putative activating signal cointegrator 1 complex subunit 3		TGGT1_282200	-1.30154	0	-1.25184	-1.96594	-1.72642	-1.51376	-3.44269	ATPase, AAA family protein
TGGT1_301180	5.64831	0	1.05356	1.76331	2.39383	4.40734	2.50817	SAG-related sequence SRS19F		TGGT1_205662	-2.4763	0	-0.140592	-1.8316	-2.02383	-2.23771	-3.3454	LCCL domain-containing protein
TGGT1_301890	-1.37635	0	0.951196	1.16738	1.86639	2.8536	2.48901	Toxoplasma gondii family B protein		TGGT1_278410	2.90258	0	-0.913207	-0.556399	-1.27764	0.404379	-3.2786	Toxoplasma gondii family A protein
TGGT1_262600	2.67698	0	1.35517	2.10262	2.10034	2.18435	2.47716	hypothetical protein		TGGT1_409410	-2.00468	0	-0.626597	-1.49571	-2.45206	-2.11442	-3.10456	tRNA-Leu
TGGT1_306688	3.18034	0	1.01095	1.32422	0.86873	1.62591	2.47049	hypothetical protein		TGGT1_410630	-1.32926	0	-2.29845	-2.6882	-0.529738	-1.79604	-3.04285	tRNA-Sec
TGGT1_266760	0.944266	0	0.673397	1.49541	2.53221	2.4639	2.30961	isocitrate dehydrogenase		TGGT1_244620	0.0597413	0	-0.718799	-1.83473	-2.33546	-1.50828	-3.01721	NEK kinase
TGGT1_216290A	4.17242	0	1.22028	1.79685	2.68682	0.985457	2.29692	hypothetical protein		TGGT1_410590	1.69038	0	0.34134	-0.901663	-1.86476	-0.802439	-2.99292	cAMP-dependent protein kinase
TGGT1_276810	3.13391	0	1.58437	1.69902	2.55315	2.70056	2.28505	hypothetical protein		TGGT1_306455	1.39736	0	-0.561896	-2.38515	-2.2996	-1.0484	-2.9861	hypothetical protein
TGGT1_309930	0.977222	0	1.18088	1.01469	1.79172	2.36773	2.20818	melibiase subfamily protein		TGGT1_289930	-0.69603	0	-0.70345	-1.33736	-1.68321	-0.868768	-2.97746	putative phosphoenolpyruvate carboxykinase
TGGT1_216680	5.18719	0	0.293839	0.763229	1.22122	1.64217	2.17435	ankyrin repeat-containing protein		TGGT1_203800	-1.04684	0	-1.48669	-1.7496	-1.82553	-0.887461	-2.95141	hypothetical protein
TGGT1_358470	3.98842	0	1.81119	0.706064	0.884887	1.13795	2.05548	hypothetical protein		TGGT1_217370	-0.969668	0	-0.628514	-0.798652	-0.590372	1.39357	-2.94773	hypothetical protein
TGGT1_306692	0.195954	0	1.14324	0.918507	1.33055	1.70557	2.02495	hypothetical protein		TGGT1_320105	2.26546	0	-1.03032	-1.79594	-1.38077	-2.02124	-2.90365	hypothetical protein
TGGT1_304670	2.30387	0	1.64163	1.74293	1.16447	1.36677	2.00849	leucine rich repeat-containing protein		TGGT1_240365	-2.82976	0	-0.562112	-1.16393	-1.49234	-1.44437	-2.90024	hypothetical protein
TGGT1_301210	3.3457	0	0.336696	0.873355	0.926092	2.93093	2.00596	putative NAD(P) transhydrogenase subunit beta		TGGT1_306500	2.02417	0	-0.688157	-1.75502	-1.43805	0.0247925	-2.88926	hypothetical protein
TGGT1_222020	0.924909	0	-0.282284	0.596704	3.18889	2.45552	1.99385	phosphoglycerate kinase PGKII		TGGT1_410720	2.04694	0	-1.68777	-2.1969	-1.73772	-0.951925	-2.86217	putative protein kinase
TGGT1_323310	3.48344	0	0.358404	0.788968	0.556395	1.50984	1.96872	hypothetical protein		TGGT1_201640	-0.46737	0	-1.23176	-1.41125	-1.90731	0.265238	-2.85588	hypothetical protein
TGGT1_216335	2.82126	0	0.778951	1.43994	1.85071	0.584868	1.95299	hypothetical protein		TGGT1_237045	-2.01604	0	-1.78709	-1.2221	-0.354989	1.03116	-2.85268	hypothetical protein
TGGT1_207140	2.60974	0	0.0732532	0.463808	3.45917	2.8814	1.95182	SAG-related sequence SRS49B		TGGT1_218192	-2.71997	0	-1.70637	-1.89597	-1.29968	-0.759332	-2.84531	hypothetical protein
TGGT1_240820	0.974458	0	1.34681	1.61598	1.61206	1.65176	1.94827	hypothetical protein		TGGT1_203900	-0.652543	0	-0.332719	-1.47892	-1.66892	-1.65729	-2.84212	hypothetical protein
TGGT1_315885	-0.094705	0	0.785952	1.22568	1.03677	1.49457	1.93804	putative glycosyltransferase		TGGT1_297820	0.245752	0	-0.546181	-1.41592	-0.674371	0.968836	-2.81834	putative sperm associated antigen 6
TGGT1_410970	2.93513	0	1.32343	0.801416	0.174993	1.33613	1.93061	hypothetical protein		TGGT1_411220	0.396175	0	-0.803982	-1.4774	-2.40181	-1.73409	-2.81602	hypothetical protein
TGGT1_411240	-0.776071	0	0.646948	1.00181	1.24533	1.98253	1.919	toxoplasma gondii family B protein		TGGT1_201650	-0.148699	0	-1.51438	-1.72631	-2.05031	-0.415791	-2.79221	hypothetical protein
TGGT1_236670B	-2.18115	0	1.03999	1.25031	-0.347041	0.136775	1.91281	hypothetical protein		TGGT1_301370	2.65845	0	-1.14324	-2.119	-0.822681	-0.82951	-2.78275	DHHC zinc finger domain-containing protein
TGGT1_286420A	0.442964	0	1.09392	1.41257	1.06136	1.329	1.89343	putative elongation factor 1-alpha (EF-1-ALPHA)		TGGT1_314250	1.85804	0	-0.322432	-1.52746	-2.04084	-1.55046	-2.77073	bradyzoite rhoptry protein BRP1
TGGT1_313640	0.894414	0	0.418556	0.924394	1.61384	1.87381	1.86586	hypothetical protein		TGGT1_410610	1.80023	0	-0.571815	-1.85468	-1.8922	-1.16087	-2.75781	hypothetical protein
TGGT1_277685	1.74316	0	1.43168	1.59776	1.3574	1.78635	1.8157	hypothetical protein		TGGT1_217710	0.346696	0	-0.362508	-0.887389	-0.993648	1.89059	-2.75457	DnaJ domain-containing protein
TGGT1_231992	2.20724	0	1.3242	1.35123	1.01666	1.00386	1.79791	hypothetical protein		TGGT1_243655	0.372707	0	-0.815808	-1.54576	-1.37201	-0.21984	-2.73086	GMC oxidoreductase
TGGT1_289170	0.822761	0	1.10446	1.38281	1.04196	1.30704	1.79745	adenylate and guanylate cyclase catalytic domain-containing protein		TGGT1_252640	0.843616	0	-1.58039	-0.953912	-0.733481	0.980898	-2.72675	P-type ATPase PMA1
TGGT1_203990	1.43673	0	1.45301	1.55251	1.00018	0.919948	1.77077	rhoptry protein ROP12		TGGT1_411410	1.00006	0	-0.104732	-1.25705	-2.09848	-1.23981	-2.71938	putative transmembrane protein
TGGT1_220060B	1.66342	0	0.754973	0.890531	0.325373	0.99372	1.76785	hypothetical protein		TGGT1_277060	0.518809	0	-0.682366	-1.5026	-1.57212	-1.58856	-2.66742	hypothetical protein
TGGT1_243520	0.327431	0	0.817706	1.34191	1.34627	1.17738	1.76201	hypothetical protein		TGGT1_410600	1.54251	0	0.326678	-0.880405	-2.03825	-1.07014	-2.65793	putative cAMP-dependent protein kinase
TGGT1_230705	0.311403	0	1.11319	1.41944	0.872442	1.44969	1.74878	hypothetical protein		TGGT1_313940	-1.51742	0	0.0148552	-1.22706	-2.11833	-2.27321	-2.65497	hypothetical protein
TGGT1_263520	0.681495	0	1.7241	1.71625	0.562921	0.507039	1.73976	microtubule associated protein SPM1		TGGT1_305220	0.390264	0	-1.13244	-0.973466	-0.0484056	-0.156912	-2.63886	C-Myc-binding family protein
TGGT1_285700	1.23016	0	0.866417	1.23988	2.08062	2.01932	1.72958	ubiquitin fusion degradation protein UFD1AP		TGGT1_224010	-0.168198	0	-0.0243831	-0.495211	-0.957463	2.1878	-2.63282	hypothetical protein
TGGT1_316700	0.0361824	0	0.798968	0.800519	1.18923	1.99628	1.72309	uridine kinase		TGGT1_235390	-1.05976	0	-0.738022	-1.38951	-1.54394	0.0828871	-2.57043	PAN domain-containing protein
TGGT1_306860	-1.68461	0	0.753535	0.390523	-0.0300841	0.736596	1.7126	hypothetical protein		TGGT1_266270	-0.827086	0	-1.18703	-1.38352	-0.895648	-0.315831	-2.56253	short-chain-acyl-CoA dehydrogenase
TGGT1_410930	3.25951	0	0.466215	0.276696	0.656088	1.9233	1.69737	hypothetical protein		TGGT1_320240	0.354381	0	0.286801	-1.47883	-2.08878	0.351798	-2.55104	SAG-related sequence SRS15B
TGGT1_285865	1.13617	0	1.04453	1.3638	1.46429	1.86349	1.69551	hypothetical protein		TGGT1_236595	-0.96728	0	-0.920593	-1.08812	-1.00971	-0.880383	-2.53239	ankyrin repeat-containing protein
TGGT1_220420	1.63666	0	1.02816	1.0929	0.986684	1.74359	1.68028	3'5'-cyclic nucleotide phosphodiesterase domain-containing protein		TGGT1_294570	0.101691	0	-0.578289	-0.826636	-0.770976	2.20036	-2.50478	rhodanese family domain-containing protein
TGGT1_260480	1.42088	0	1.01269	1.09457	1.95915	2.49303	1.6794	leucine rich repeat-containing protein		TGGT1_312690	-1.01973	0	-1.15098	-1.7602	-1.19637	1.04482	-2.48913	hypothetical protein
TGGT1_254840	-1.87427	0	0.38292	0.951128	1.66688	1.48006	1.67906	tetratricopeptide repeat-containing protein		TGGT1_215775	0.889379	0	-0.388767	-1.23371	-1.78215	-1.53858	-2.47671	rhoptry protein ROP8
TGGT1_206320	0.60174	0	0.900499	1.23281	1.46902	1.38624	1.67375	hypothetical protein		TGGT1_256800	-0.101654	0	-0.582853	-1.30004	-1.53353	0.247303	-2.45764	hypothetical protein
TGGT1_224130	1.71659	0	1.14565	1.19725	1.39692	1.88239	1.67368	hypothetical protein		TGGT1_274140	-0.424364	0	-1.2231	-1.01258	-0.286096	1.29324	-2.45744	hypothetical protein
TGGT1_262655	-1.4924	0	1.28355	1.43049	0.467531	0.519183	1.66925	hypothetical protein		TGGT1_264620	-1.80648	0	-1.02749	-1.7119	-1.29593	0.966596	-2.44784	hypothetical protein
TGGT1_287270	0.515196	0	0.627253	0.521931	1.54502	1.60028	1.66037	hypothetical protein		TGGT1_231880	-0.685554	0	-0.84622	-1.32388	-1.26563	-1.07955	-2.4359	hypothetical protein
TGGT1_270840	1.14612	0	1.12938	1.34404	1.80366	2.41646	1.65632	poly(ADP-ribose) polymerase catalytic domain-containing protein		TGGT1_257670	-0.458609	0	-0.488838	-1.08344	-1.65809	-2.00453	-2.42998	hypothetical protein
TGGT1_305980	0.189553	0	0.30986	0.902922	1.87589	1.47152	1.65127	pyruvate dehydrogenase complex subunit PDH-E3I		TGGT1_226450	-0.65442	0	-1.15259	-1.31738	-1.18306	0.511928	-2.41817	hypothetical protein
TGGT1_202970	-0.702798	0	0.348457	0.916274	0.399721	0.497327	1.64783	hypothetical protein		TGGT1_258570	0.545592	0	-0.108279	-1.65689	-1.43871	-0.131929	-2.40617	hypothetical protein
TGGT1_363250	-0.101478	0	0.678855	0.909834	0.690881	0.979618	1.6466	hypothetical protein		TGGT1_204290	-1.58017	0	-0.660161	-1.70554	-1.85642	-1.70237	-2.37688	hypothetical protein
TGGT1_226330	-0.304143	0	1.02906	1.3943	0.795025	1.04192	1.64169	hypothetical protein		TGGT1_271040	-0.730896	0	-0.340372	-1.50416	-1.89485	-1.21798	-2.37446	hypothetical protein
TGGT1_255330	0.781312	0	0.66217	1.36893	1.33485	1.7184	1.6357	hypothetical protein		TGGT1_239755	-0.443784	0	-1.26555	0.0396769	0.310438	1.60766	-2.36913	hypothetical protein
TGGT1_258410	0.637363	0	1.56181	1.6351	0.663319	0.819288	1.63307	photosensitized INA-labeled protein PHIL1		TGGT1_294410	0.286827	0	-0.696729	-1.25782	-1.45278	0.307223	-2.36568	hypothetical protein
TGGT1_207665	1.67274	0	0.0848256	0.816258	1.33323	1.6469	1.63287	kinesin motor domain-containing protein		TGGT1_299020	-0.794128	0	-0.511227	-1.33521	-1.8278	-1.87159	-2.36104	AP2 domain transcription factor AP2III-4
TGGT1_280500	-2.18587	0	0.640632	1.36672	1.85961	1.13801	1.60643	inorganic anion transporter, sulfate permease (SulP) family protein		TGGT1_227100	-2.77217	0	-1.11619	-1.44394	-0.512479	0.295589	-2.35498	hypothetical protein
TGGT1_360830	-0.11847	0	1.00032	1.05533	0.501854	0.812847	1.60498	nucleoside-triphosphatase		TGGT1_295995	1.03771	0	-0.217074	-0.858159	-1.04863	-0.435722	-2.35007	hypothetical protein
TGGT1_247350	1.31752	0	0.941869	0.819965	1.39442	1.36953	1.60245	thioredoxin domain-containing protein		TGGT1_264805	-1.61263	0	-1.18052	-1.16346	-1.562	-1.68738	-2.34856	hypothetical protein
TGGT1_296020	-2.54532	0	1.63734	1.1235	1.24115	1.53748	1.59898	hypothetical protein		TGGT1_258910	-1.12198	0	0.139458	-0.952631	-1.95742	-1.89259	-2.34243	hypothetical protein
TGGT1_269775	0.994937	0	1.03607	1.36309	0.992596	1.27144	1.59643	hypothetical protein		TGGT1_228160	-1.6842	0	-0.52773	-1.2501	-1.5058	-1.73793	-2.3375	acid phosphatase
TGGT1_254820	1.03293	0	0.495493	0.832623	1.32054	1.60052	1.59305	hypothetical protein		TGGT1_278400	4.02639	0	-1.29465	-1.17245	-0.628008	0.859174	-2.32766	Toxoplasma gondii family A protein
TGGT1_408600	-2.22701	0	1.39825	1.4782	0.650501	0.936221	1.58828	hypothetical protein		TGGT1_411630	-0.410652	0	-2.61458	-1.9261	0.118015	0.303979	-2.28024	disulfide-isomerase domain protein
TGGT1_320740	2.29928	0	1.07298	1.21219	1.70517	1.80298	1.58156	hypothetical protein		TGGT1_219742	-0.0619898	0	-0.38182	-1.07651	-1.49376	-0.211862	-2.2664	hypothetical protein
TGGT1_252255	2.5826	0	1.186	1.50707	1.39365	1.66952	1.57838	hypothetical protein		TGGT1_286465	-0.365776	0	-1.44224	-1.96697	-1.08286	-0.999008	-2.242	hypothetical protein
TGGT1_323320	3.59217	0	0.132569	0.257625	0.804785	1.79165	1.57028	hypothetical protein		TGGT1_364540	-0.295343	0	-1.5029	-0.265778	-0.231329	2.18911	-2.24113	putative type I fatty acid synthase
TGGT1_222270	-0.238734	0	0.80239	1.14784	1.47954	1.60774	1.5699	hypothetical protein		TGGT1_217420	2.8955	0	-0.453744	-1.04337	-1.24158	-0.04012	-2.22683	hypothetical protein
TGGT1_318430	-1.19932	0	0.556622	0.763873	1.15876	1.23454	1.56359	malate dehydrogenase MDH		TGGT1_297090	-0.582694	0	-0.382073	-1.75371	-1.37283	0.899185	-2.22486	hypothetical protein
TGGT1_290300	1.07425	0	1.29846	1.13691	0.587578	0.966556	1.55381	hypothetical protein		TGGT1_227370	-1.54367	0	-0.240296	-1.23105	-1.54972	-0.501563	-2.22212	hydrolase CocE/NonD family protein
TGGT1_240610	0.919419	0	0.432181	0.86696	1.34294	1.45198	1.55378	hypothetical protein		TGGT1_408360	-0.781352	0	-0.450698	-1.12646	-1.08782	-1.07073	-2.19214	tRNA-Glu
TGGT1_409590	3.02744	0	0.0934946	0.5841	0.721451	1.19226	1.55046	putative transmembrane protein		TGGT1_231400B	-1.13488	0	-0.838241	-0.81288	-0.508064	-0.0132118	-2.19024	tubulin/FtsZ family, GTPase domain-containing protein
TGGT1_220060	3.4771	0	0.768604	0.9114	1.1236	1.54739	1.54946	hypothetical protein		TGGT1_233405	-0.621954	0	-0.419097	-1.35297	-1.24385	-1.48574	-2.18669	hypothetical protein
TGGT1_240410	-0.364624	0	0.752032	0.779274	0.751155	0.960986	1.54542	protein kinase (incomplete catalytic triad)		TGGT1_242740	-0.659795	0	0.0495751	-1.16165	-2.16299	-2.2217	-2.18035	hypothetical protein
TGGT1_285170	-0.0856753	0	0.155192	0.967943	1.30418	1.60311	1.5393	putative ribosomal RNA large subunit methyltransferase I		TGGT1_231470	2.4057	0	-0.708065	-1.30143	0.0202184	2.08385	-2.16916	hypothetical protein
TGGT1_235515	1.22264	0	0.693559	1.18683	1.4677	1.7259	1.53544	MORN repeat-containing protein		TGGT1_240930	-1.28616	0	-0.871675	-1.06396	-1.09576	-1.21141	-2.1602	MoaC family protein
TGGT1_289210	0.536719	0	1.03197	1.33062	1.11779	1.06437	1.5242	prefoldin subunit protein		TGGT1_218470	0.295875	0	-1.73432	-0.877517	0.228686	2.50967	-2.15945	putative protein disulfide-isomerase
TGGT1_297245	0.41183	0	0.20912	0.70934	1.54245	1.26271	1.52132	transporter, major facilitator family protein		TGGT1_293020	0.0786688	0	-0.395428	-1.10921	-1.6988	0.0839447	-2.15059	hypothetical protein
TGGT1_257000	1.21754	0	0.742796	0.985896	1.51436	2.004	1.5144	hypothetical protein		TGGT1_311710	-1.55823	0	-0.186128	-1.37455	-1.82858	-2.13565	-2.14878	hypothetical protein
TGGT1_200700	1.75155	0	0.731003	0.863456	0.961284	1.50263	1.51269	Toxoplasma gondii family C protein		TGGT1_281660	-1.27423	0	-0.858843	-0.912293	-1.60078	-2.00716	-2.1443	hypothetical protein
TGGT1_217020	3.48452	0	0.0899428	0.878134	1.35823	0.457161	1.50517	ATPase, AFG1 family protein		TGGT1_204300	-0.836491	0	-0.45889	-1.62227	-1.23006	-1.10094	-2.11607	hypothetical protein
TGGT1_265005	0.149964	0	1.11579	1.12588	0.778407	1.23958	1.5018	hypothetical protein		TGGT1_239430	-1.42388	0	-0.939705	-1.59846	-1.77945	-1.59124	-2.11009	EF hand domain-containing protein
TGGT1_245670	-0.111944	0	-0.488844	-0.0812949	2.33067	1.55193	1.5	pyruvate dehydrogenase complex subunit PDH-E1Alpha		TGGT1_258840	-0.33374	0	-0.896081	-0.963105	-0.860281	-0.742022	-2.10585	hypothetical protein
TGGT1_317720	0.240078	0	0.713509	0.983111	0.732765	0.922139	1.49347	putative eukaryotic translation initiation factor 3 subunit 7		TGGT1_233180	-1.31695	0	-1.20267	-1.21759	-0.999461	-0.840957	-2.10486	hypothetical protein
TGGT1_220640	0.0170725	0	1.20643	1.27267	0.159495	0.334334	1.48067	hypothetical protein		TGGT1_411360	0.385456	0	-0.650844	-0.593716	-0.921086	0.0694517	-2.10203	rhoptry kinase family protein
TGGT1_214540	-1.05666	0	0.290755	0.759939	1.22636	1.25354	1.47492	hypothetical protein		TGGT1_243190	-0.737464	0	-0.857606	-1.27101	-0.940273	-0.720541	-2.09058	Toxoplasma gondii family A protein
TGGT1_286580	0.755269	0	1.14892	1.1978	0.736794	0.813338	1.47208	hypothetical protein		TGGT1_249150	0.427066	0	-0.369603	-0.96317	-1.17141	-0.581102	-2.08738	PAN domain-containing protein
TGGT1_213460	0.817856	0	0.775707	0.558118	1.06218	3.03516	1.4668	hypothetical protein		TGGT1_272430	-0.343132	0	0.142198	-1.40031	-1.54543	0.471649	-2.07514	MAC/Perforin domain-containing protein
TGGT1_290580	0.554725	0	0.267048	0.839172	1.67434	1.92791	1.46442	ATP-binding cassette G family transporter ABCG89		TGGT1_319390	0.691544	0	0.19294	-1.26013	-1.1477	0.799954	-2.06375	hypothetical protein
TGGT1_265370	0.0711696	0	1.18638	1.33256	0.58287	0.566151	1.45404	hypothetical protein		TGGT1_204560	0.743527	0	-0.532187	-0.435433	-1.16948	1.43222	-2.06063	putative type I fatty acid synthase
TGGT1_253540	-0.206065	0	-1.01832	-0.0760979	1.14574	1.61489	1.44135	hypothetical protein		TGGT1_202445	-1.99902	0	-1.08565	-1.63031	-1.48025	-1.35264	-2.054	hypothetical protein
TGGT1_231990	-0.493812	0	1.16685	1.41595	1.09587	1.11602	1.41832	hypothetical protein		TGGT1_267150	-0.302225	0	-0.88118	-1.13028	-0.727311	-0.385305	-2.047	SAG-related sequence SRS38C
TGGT1_284310	4.91055	0	0.697634	1.07173	1.01492	1.2242	1.41677	hypothetical protein		TGGT1_231400A	-0.875219	0	-1.01612	-0.865113	-0.600296	0.193062	-2.04116	tubulin/FtsZ family, GTPase domain-containing protein
TGGT1_212735	0.0763579	0	0.865359	0.75924	1.16872	1.31558	1.41264	hypothetical protein		TGGT1_275360	-0.0320413	0	-0.742758	-0.873904	-0.129062	1.08079	-2.04045	SAG-related sequence SRS47B
TGGT1_211030	1.52179	0	0.825393	0.953328	1.75533	1.73994	1.411	hypothetical protein		TGGT1_266330	-0.663745	0	-0.142948	-0.112989	-0.390845	1.73936	-2.0368	Toxoplasma gondii family A protein
TGGT1_223045	1.88802	0	0.919763	1.02342	0.495153	1.20808	1.39974	hypothetical protein		TGGT1_237894	-1.63019	0	-0.751136	-1.59937	-1.57894	-0.7797	-2.03515	OTU family cysteine protease
TGGT1_211060	0.209959	0	1.00974	1.36128	0.659777	0.529999	1.39781	hypothetical protein		TGGT1_275798	0.211229	0	-0.981333	-1.3367	-0.886007	-1.41455	-2.03026	putative microneme protein
TGGT1_309860	0.874772	0	1.00182	1.23943	0.767041	1.39108	1.39416	hypothetical protein		TGGT1_286020	-0.0491617	0	-0.960819	-1.29343	-1.26788	-1.27366	-2.02717	hypothetical protein
TGGT1_222410	1.09945	0	1.01794	1.28217	1.14074	1.06691	1.39057	hypothetical protein		TGGT1_315345	-1.25024	0	-0.586442	-0.762153	-1.57901	-2.27129	-2.01757	SAG-related sequence SRS52F
TGGT1_298050	1.45783	0	0.806835	1.05786	1.72936	1.87411	1.39045	hypothetical protein		TGGT1_233670	-0.45942	0	0.278072	-0.614171	-0.664109	-8.37513e-05	-2.01632	hypothetical protein
TGGT1_244700	3.32735	0	0.273935	0.425859	0.203441	0.50306	1.38882	NAD(+)/NADH kinase domain-containing protein		TGGT1_411540	-0.249602	0	-1.51838	-1.83314	-0.394681	-0.481438	-2.01171	hypothetical protein
TGGT1_260860	0.23933	0	0.603848	0.965759	0.452316	0.590046	1.38848	hypothetical protein		TGGT1_249040	0.27179	0	0.454618	-0.390696	-1.41725	-0.950629	-2.01117	hypothetical protein
TGGT1_306470	1.48773	0	0.765933	0.883613	1.00001	1.06531	1.38605	isoprenylcysteine carboxyl methyltransferase (icmt) family protein		TGGT1_202400	-0.301758	0	-0.0374707	-0.329725	-0.864584	1.18922	-2.00838	calcium binding egf domain-containing protein
TGGT1_253100	0.918921	0	1.22439	1.21703	0.235077	0.358021	1.3844	hypothetical protein		TGGT1_269380	-1.56094	0	-1.10597	-0.935104	-1.33671	-1.00028	-2.00751	hypothetical protein
TGGT1_264990	1.00038	0	1.36931	1.43329	0.546001	0.486309	1.37382	hypothetical protein		TGGT1_409630	-2.74125	0	-0.599968	-0.655538	-1.05094	-0.318748	-2.00613	toxoplasma gondii family E protein
TGGT1_268170	0.609365	0	1.07007	1.28181	0.0391219	-0.0848598	1.37103	hypothetical protein		TGGT1_274170	-0.648457	0	-0.969799	-1.29522	-0.789001	-0.305419	-2.0035	protein kinase (incomplete catalytic triad)
TGGT1_240830	1.00071	0	0.837079	1.15969	1.28365	1.49524	1.35611	hydrolase, alpha/beta fold family protein		TGGT1_275590	0.102518	0	-0.645792	-1.01757	-1.62688	0.0209787	-1.99631	mono- or diacylglycerol acyltransferase
TGGT1_252210	0.0691579	0	0.15205	0.212677	0.315379	1.3455	1.35576	pentatricopeptide repeat domain-containing protein		TGGT1_203250	-0.330535	0	-0.20875	-1.11905	-0.899265	1.50108	-1.99628	hypothetical protein
TGGT1_322110	2.95308	0	-0.0257036	0.331576	0.445168	1.16071	1.35284	hypothetical protein		TGGT1_246070	-1.25393	0	-1.07113	-1.37632	-0.945646	0.213324	-1.99444	SAG-related sequence SRS56
TGGT1_315900	1.44403	0	0.763894	0.751265	0.456002	0.896636	1.34831	hypothetical protein		TGGT1_313250	-0.418677	0	-1.23901	-0.948487	-0.223979	-1.14376	-1.98443	hypothetical protein
TGGT1_315690	0.497302	0	0.730812	0.772113	0.87653	1.04513	1.34602	DnaJ domain-containing protein		TGGT1_258575	1.07737	0	-0.492046	-2.31268	-2.03123	-2.70157	-1.9813	Dpy-30 motif protein
TGGT1_410360	0.0214875	0	1.12007	1.21824	0.24393	0.463351	1.34537	putative transmembrane protein		TGGT1_254160	-1.45852	0	-1.10727	-0.818791	-0.612496	0.600962	-1.97926	hypothetical protein
TGGT1_228990	-0.129052	0	1.1057	0.834564	0.639241	0.99343	1.34084	zinc finger (CCCH type) motif-containing protein		TGGT1_209485	-1.02699	0	-0.618354	-0.633919	-0.588806	2.1411	-1.97637	hypothetical protein
TGGT1_228370	1.32953	0	1.15793	1.13247	1.1652	1.1963	1.33933	hypothetical protein		TGGT1_411250	0.159123	0	-0.214968	0.277255	-0.496533	1.06765	-1.97065	SAG-related sequence protein SRS22I
TGGT1_264660	1.18301	0	1.28536	0.810944	0.536201	1.49081	1.3387	SAG-related sequence SRS44		TGGT1_201230	-1.4711	0	-0.6831	-1.22145	-1.53785	-1.48625	-1.96897	kinesin motor domain-containing protein
TGGT1_278630	0.8537	0	0.813507	0.93745	1.07796	1.30855	1.32888	tetratricopeptide repeat-containing protein		TGGT1_254750	-0.339023	0	-0.0280028	-0.711696	-1.24985	1.03581	-1.96533	c3orf15 protein
TGGT1_217810	-0.698616	0	0.586577	0.937021	0.14888	0.137221	1.32877	hypothetical protein		TGGT1_203688	-2.29648	0	-1.25367	-1.92504	-1.03538	-0.469345	-1.96447	hypothetical protein
TGGT1_230980	0.973235	0	0.62028	0.66513	0.688007	1.32803	1.32817	myosin I		TGGT1_260000	-0.20511	0	-0.532372	-1.22944	-1.05712	0.789108	-1.96225	hypothetical protein
TGGT1_229280	0.678674	0	0.853785	0.904795	0.184222	0.738088	1.32746	hypothetical protein		TGGT1_316380	0.69501	0	-0.160893	-0.141328	-0.331215	1.18838	-1.96008	hypothetical protein
TGGT1_230520	0.353342	0	0.224921	0.5331	1.61795	1.89209	1.32336	putative cyclophilin 1		TGGT1_321470	-2.05395	0	-0.894355	-0.733549	0.094141	0.48392	-1.9591	SAG-related sequence SRS12D
TGGT1_281500	0.615114	0	0.662047	0.812922	0.805745	0.823701	1.32261	hypothetical protein		TGGT1_269035	-0.182663	0	-0.322136	-0.679521	-0.787118	0.220762	-1.93438	nucleoside diphosphate kinase
TGGT1_248900	-0.509119	0	0.901233	0.865236	0.528504	1.16424	1.32122	hypothetical protein		TGGT1_305580	0.285406	0	-0.640568	-0.789228	-1.55598	-0.55631	-1.93128	ankyrin repeat-containing protein
TGGT1_247510	0.274095	0	0.807046	0.920946	0.860674	1.07454	1.31663	fructose-bisphospatase II		TGGT1_268360	-1.21781	0	-1.96066	-1.31064	-0.94128	0.713972	-1.93031	hypothetical protein
TGGT1_313290	0.631713	0	0.994994	1.0548	0.451961	0.617306	1.31416	MORN repeat-containing protein		TGGT1_315560	-1.10934	0	-1.01848	-1.35382	-1.84487	1.20212	-1.9299	ATP-binding cassette G family transporter ABCG77
TGGT1_286810	0.538141	0	1.17595	1.17023	0.351206	0.376109	1.30896	hypothetical protein		TGGT1_254890	-1.38323	0	-0.859914	-1.34886	-1.425	-1.12487	-1.92714	hypothetical protein
TGGT1_294990	0.878582	0	0.82876	1.0202	0.601833	0.901511	1.30675	hypothetical protein		TGGT1_218890	-0.372939	0	-0.0600418	-1.41559	0.0301	2.95444	-1.91965	hypothetical protein
TGGT1_361030	-1.73804	0	0.910899	0.981656	0.908248	1.16	1.30306	hypothetical protein		TGGT1_238915	0.0989063	0	0.151179	-0.708167	-1.46233	-0.219605	-1.91935	hypothetical protein
TGGT1_252280	0.760526	0	0.314179	0.731468	0.810245	1.20367	1.29437	hypothetical protein		TGGT1_205140	-1.31825	0	-0.0729347	-1.25145	-1.87133	0.509571	-1.91884	hypothetical protein
TGGT1_282150	0.273974	0	0.994386	0.841711	1.29573	1.52559	1.29072	hypothetical protein		TGGT1_202050	-1.15188	0	-0.532058	-0.762429	-1.25449	-0.676624	-1.91329	hypothetical protein
TGGT1_240600	0.732076	0	0.155117	0.688321	1.45598	1.57274	1.28919	putative chaperonin cpn60		TGGT1_360460	0.86402	0	-0.692097	-0.641425	-0.490596	1.56693	-1.91059	SAG-related sequence protein SRS40D
TGGT1_203450	0.635708	0	0.618899	0.958894	0.970219	0.873317	1.2891	DUF3228 domain-containing protein		TGGT1_276980	0.121068	0	-1.06319	-1.19873	-0.646981	-0.503695	-1.89755	hypothetical protein
TGGT1_217728	3.23871	0	1.21279	0.905911	0.983638	0.951175	1.28654	hypothetical protein		TGGT1_229660	-0.214993	0	-1.10264	-1.1892	-0.303883	-0.861984	-1.89244	hypothetical protein
TGGT1_273800	-0.718778	0	0.734686	0.837063	0.507262	1.10635	1.28653	WD domain, G-beta repeat-containing protein		TGGT1_289840	-0.359217	0	-0.39384	-1.34959	-1.26897	1.59628	-1.87997	hypothetical protein
TGGT1_249935	-0.136571	0	0.600225	0.927639	1.47064	1.6378	1.28613	hypothetical protein		TGGT1_294210	-0.769952	0	0.214148	-0.942415	-1.56099	-0.649842	-1.87527	hypothetical protein
TGGT1_247520	0.243838	0	1.09977	1.16904	0.667435	0.65749	1.28211	hypothetical protein		TGGT1_231060	-0.496508	0	0.0955112	-0.546733	-1.30131	-0.170889	-1.87317	subtilisin SUB9
TGGT1_292920	0.279045	0	0.250382	0.496838	0.909165	1.20238	1.27473	putative heat shock protein 75		TGGT1_279310	-1.30305	0	-1.63987	-1.44938	-0.281236	-0.540762	-1.87236	hypothetical protein
TGGT1_219170	1.03083	0	1.26452	1.24711	0.711063	0.824996	1.27313	hypothetical protein		TGGT1_295662	-0.67636	0	-0.637513	-1.34915	-1.32932	-1.11246	-1.86518	hypothetical protein
TGGT1_243545	0.4821	0	1.16536	1.22082	0.598921	0.648701	1.26686	hypothetical protein		TGGT1_203682	-2.51298	0	-1.00317	-1.63846	-0.798943	-0.349615	-1.86307	hypothetical protein
TGGT1_411390	2.68772	0	0.828634	0.222339	0.462798	1.18298	1.26158	hypothetical protein		TGGT1_281675	-1.0473	0	-0.446204	-0.75416	-1.27145	-1.64002	-1.86271	putative protein kinase
TGGT1_242820	0.286413	0	1.07622	1.17888	0.715299	0.809747	1.2614	hypothetical protein		TGGT1_221550	-0.084202	0	-1.48163	-0.784214	-0.492624	0.789245	-1.85941	CMGC kinase, MAPK family, MEK kinase-related (incomplete catalytic triad)
TGGT1_241155	0.408001	0	0.797853	0.847786	0.542909	0.695436	1.25624	hypothetical protein		TGGT1_221560	0.968273	0	0.27879	-0.680878	-1.2209	1.32364	-1.8417	hypothetical protein
TGGT1_286720	1.08007	0	0.723349	1.06553	1.09367	1.21716	1.25604	heat shock protein HSP28		TGGT1_271980	-0.502265	0	0.254397	-0.887642	-1.70714	-1.61642	-1.83767	SAG-related sequence SRS32
TGGT1_305050	0.83866	0	1.06022	1.17278	1.05976	0.932926	1.25459	putative calmodulin		TGGT1_316550	0.791258	0	-0.608355	-0.918788	-1.45621	-0.999965	-1.82854	hypothetical protein
TGGT1_231140	0.364282	0	0.751273	0.898281	0.947093	1.04136	1.25234	ribosomal protein RPS25		TGGT1_202065	-0.699475	0	-0.49262	-0.608811	-1.29704	-0.713249	-1.82341	hypothetical protein
TGGT1_357130	1.06894	0	2.21651	1.33033	-0.0647766	0.252617	1.25225	WD domain, G-beta repeat protein		TGGT1_228500	-1.27713	0	0.0531065	-1.0746	-1.40914	-0.950731	-1.82274	3'5'-cyclic nucleotide phosphodiesterase domain-containing protein
TGGT1_235635	0.303532	0	1.36137	1.02995	0.0206331	0.251584	1.2446	hypothetical protein		TGGT1_269640	-0.417079	0	-0.8976	-1.29861	-1.29853	-1.13842	-1.81886	hypothetical protein
TGGT1_329600	0.00643007	0	0.156305	-0.135591	1.31512	1.698	1.23899	hypothetical protein		TGGT1_224080	0.123831	0	0.150386	-0.153517	-1.41153	1.02148	-1.81884	Kazal-type serine protease inhibitor domain-containing protein
TGGT1_292120	0.626835	0	0.964763	0.90788	0.454878	0.591738	1.23723	membrane occupation and recognition nexus protein MORN2		TGGT1_320090	-0.995899	0	-0.646053	-1.47904	-1.53045	-1.44558	-1.81245	hypothetical protein
TGGT1_409260	-0.23682	0	0.185808	0.440733	1.16478	1.49551	1.23593	hypothetical protein		TGGT1_234260	-0.72073	0	-0.77188	-0.968693	-0.92286	-0.982518	-1.80492	hypothetical protein
TGGT1_316340	0.886799	0	0.943188	0.949609	0.615582	0.915916	1.23501	hypothetical protein		TGGT1_258225	0.232312	0	-0.803755	-0.757649	-0.772078	-0.814405	-1.80376	hypothetical protein
TGGT1_267500	-0.284721	0	1.05461	1.21317	0.644218	0.546093	1.23346	hypothetical protein		TGGT1_220840	-0.492734	0	-0.895438	-0.718048	-0.683681	-1.38994	-1.80178	threonine synthase
TGGT1_230830	-1.41223	0	0.512563	0.778586	0.789539	1.13068	1.23257	ATPase family associated with various cellular activities (AAA) domain-containing protein		TGGT1_265120	0.0408921	0	-0.422198	-0.994642	-1.78357	-0.313271	-1.79656	putative rhoptry neck protein
TGGT1_320030	1.11123	0	1.30059	1.20283	0.379044	0.24742	1.23009	hypothetical protein		TGGT1_289850	-0.495819	0	-0.594455	-0.84503	-0.824858	2.55457	-1.79512	hypothetical protein
TGGT1_275470	0.747029	0	0.926351	1.03239	0.232487	0.478608	1.22758	dense granule protein GRA15		TGGT1_240730	-1.13291	0	-1.0072	-1.08622	-0.711884	-0.838703	-1.79005	hypothetical protein
TGGT1_268010	-0.540569	0	0.00520137	0.0649733	0.464681	0.669588	1.22549	hypothetical protein		TGGT1_312970	0.138131	0	-0.270223	-1.00336	-1.03671	0.929277	-1.78864	hypothetical protein
TGGT1_221470	0.951809	0	0.675941	0.714065	1.03579	1.31756	1.22497	hypothetical protein		TGGT1_208020	-1.32237	0	-0.407164	-0.867426	-1.17344	-1.37799	-1.78746	AP2 domain transcription factor AP2Ib-1
TGGT1_312380	1.09031	0	1.02825	0.931916	1.31263	1.36758	1.22368	tetratricopeptide repeat-containing protein		TGGT1_318675	0.778004	0	-0.124019	-1.0599	-1.09119	-0.535902	-1.78638	3'5'-cyclic nucleotide phosphodiesterase domain-containing protein
TGGT1_254720	0.15333	0	0.806395	0.965512	0.00343728	0.231661	1.2224	dense granule protein GRA8		TGGT1_205210	-0.602095	0	-0.67945	-1.13099	-1.05771	-0.579706	-1.77887	hypothetical protein
TGGT1_243600	1.72601	0	0.845821	1.11373	0.779227	1.01294	1.22208	acetyltransferase, GNAT family protein		TGGT1_270970	-1.40312	0	-0.0772504	-0.944506	-0.358042	0.415723	-1.77641	hypothetical protein
TGGT1_410790	2.84128	0	0.406645	-0.0460337	0.445778	1.62944	1.21776	hypothetical protein		TGGT1_316130	0.274413	0	-0.836809	-1.11331	-1.03571	0.00566045	-1.77521	hypothetical protein
TGGT1_411350	-1.42797	0	0.240033	1.00832	0.984016	2.69273	1.21091	rhoptry kinase family (incomplete catalytic triad) protein		TGGT1_215670	-0.334817	0	-0.2034	-0.933404	-1.2265	1.43764	-1.77501	cAMP-dependent protein kinase
TGGT1_215270	-1.01027	0	0.632741	0.914944	0.0199169	0.425463	1.20939	hypothetical protein		TGGT1_243940	-0.69941	0	-0.164446	-0.779384	-1.09865	-0.953153	-1.77133	hypothetical protein
TGGT1_219700	0.992061	0	0.0226263	0.399229	1.09689	1.1559	1.20908	putative DNA replication licensing factor MCM4		TGGT1_409760	0.361446	0	0.200615	-0.803254	-1.29451	-1.03727	-1.76969	putative transmembrane protein
TGGT1_260850	0.472153	0	0.401151	0.834693	0.640236	0.974873	1.20711	putative mitochondrial import inner membrane translocase subunit TIM10		TGGT1_221665	-0.777691	0	-0.053494	-0.668138	-0.901115	0.723124	-1.76565	hypothetical protein
TGGT1_264080	-0.478849	0	0.0806563	0.402344	1.49576	1.30475	1.20583	acyl carrier protein ACP		TGGT1_281555	0.804591	0	0.240181	-1.24409	-0.979622	-0.11799	-1.7645	hypothetical protein
TGGT1_265010	0.186703	0	0.73181	0.885652	0.640953	1.02121	1.20545	glutamate 5-kinase domain-containing protein		TGGT1_306480	1.94825	0	-0.418163	-1.27672	-1.76791	-1.15162	-1.76385	CAM kinase, CDPK family
TGGT1_220060A	1.46645	0	0.454913	0.646737	0.997598	1.23755	1.20495	hypothetical protein		TGGT1_272020	0.238722	0	-0.215272	-0.641191	-1.39601	-1.25546	-1.76348	hypothetical protein
TGGT1_275770	0.262962	0	0.98982	1.15723	0.682701	0.664524	1.20024	hypothetical protein		TGGT1_240370	-2.82656	0	-0.30571	-0.468198	-1.1441	-0.274191	-1.75821	Toxoplasma gondii family E protein
TGGT1_283702	0.486854	0	-0.498895	-0.257975	1.61046	1.23608	1.18467	FATC domain-containing protein		TGGT1_218340	-0.825586	0	-0.827815	-1.09487	-0.971243	0.974881	-1.75772	hypothetical protein
TGGT1_293780	4.0516	0	1.12867	0.580105	1.5253	2.82043	1.17455	hypothetical protein		TGGT1_255500	-0.0575539	0	-0.64433	-1.14254	-1.57727	-0.348235	-1.75202	hypothetical protein
TGGT1_248445	1.4824	0	1.43639	1.20785	0.938624	0.983778	1.17298	hypothetical protein		TGGT1_269315	0.833266	0	0.0397275	-0.844979	-0.354886	1.66309	-1.74782	hypothetical protein
TGGT1_262910	0.0832819	0	0.784833	1.01011	0.820293	0.989544	1.16386	putative NADH-cytochrome b5 reductase 1		TGGT1_218210	-0.171663	0	-0.276253	-0.860749	-0.885956	-0.612165	-1.74048	putative Chromosome-associated kinesin KLP1
TGGT1_312075	-1.10149	0	1.11076	1.07367	0.27574	0.248144	1.16306	hypothetical protein		TGGT1_248760	-0.0888083	0	-0.489702	-0.596862	-0.925221	0.741645	-1.74022	subtilisin SUB7
TGGT1_409300	0.892164	0	0.963015	1.15456	0.407797	0.64773	1.16265	tRNA-Gly		TGGT1_211050	-0.144107	0	-0.430861	-1.29704	-0.642744	1.1325	-1.73733	ATPase, AAA family protein
TGGT1_291010	0.211754	0	0.905406	0.973722	0.845016	0.941134	1.16217	hypothetical protein		TGGT1_315480	0.081075	0	0.00838921	-0.618274	-1.63759	-1.08703	-1.73202	acyl-CoA dehydrogenase, middle domain-containing protein
TGGT1_213350	0.342401	0	0.57613	0.68096	0.899557	1.21234	1.15947	ribosomal protein RPS15		TGGT1_209510	-1.09281	0	0.727348	-0.769159	-2.12179	-1.48246	-1.73176	hypothetical protein
TGGT1_319695	0.409543	0	0.599819	1.07437	0.880084	1.03405	1.15784	hypothetical protein		TGGT1_210235	4.01252	0	-1.17932	-0.704344	0.53496	0.381324	-1.72815	hypothetical protein
TGGT1_231890	-0.079748	0	0.181414	0.661322	1.33794	1.41277	1.15653	putative beta-ketoacyl-acyl carrier protein synthase III		TGGT1_227880	-0.238263	0	-0.99075	-1.14651	-0.481266	-0.622908	-1.72538	hypothetical protein
TGGT1_294980	0.716908	0	0.597952	0.776491	0.415285	0.727772	1.15274	hypothetical protein		TGGT1_309030	-0.450543	0	-0.0537453	-0.700254	-0.626985	0.442368	-1.72518	hypothetical protein
TGGT1_292290	-0.0937968	0	1.01482	0.922959	0.679173	1.12659	1.14926	hypothetical protein		TGGT1_411550	-2.03126	0	-0.052604	-0.55957	-0.362003	1.84587	-1.72036	toxoplasma gondii family A protein
TGGT1_233030	0.325977	0	1.19159	1.15327	0.421636	0.386855	1.14819	gliding-associated protein GAP70		TGGT1_292335	-0.787212	0	-0.553393	-1.11437	-1.29861	-1.9681	-1.71996	hypothetical protein
TGGT1_226420	1.26089	0	0.693922	0.647444	0.911586	1.22113	1.14217	peptidase family M3 protein		TGGT1_205658	-2.11212	0	-0.238131	-0.917129	-1.03349	-0.112485	-1.71449	F5/8 type C domain-containing protein
TGGT1_245746A	-1.83826	0	0.799961	0.83745	0.486551	0.684728	1.14208	hypothetical protein		TGGT1_271892	-1.32148	0	-0.453109	-1.21294	-1.10605	-0.512272	-1.70129	hypothetical protein
TGGT1_216280	0.537028	0	0.820237	1.23897	1.57359	2.41789	1.1415	adenylate and guanylate cyclase catalytic domain-containing protein		TGGT1_253150	-0.341593	0	-0.173227	-0.580393	-1.15796	2.84539	-1.70009	hypothetical protein
TGGT1_258470	-0.117799	0	0.826484	0.790721	0.606465	1.17151	1.13302	hypothetical protein		TGGT1_318120	-0.921066	0	-0.929296	-1.07201	-1.96337	-1.14673	-1.69731	hypothetical protein
TGGT1_293510	1.00087	0	0.879229	0.918621	1.07376	1.42056	1.13266	poly(ADP-ribose) polymerase and DNA-Ligase Zn-finger region domain-containing protein		TGGT1_209300	-0.223487	0	-0.479098	-1.05098	-1.37713	-1.18607	-1.68892	WD domain, G-beta repeat-containing protein
TGGT1_255370	0.732292	0	0.323107	0.742289	1.08104	1.31345	1.12559	TIC20 protein		TGGT1_225190	-0.73267	0	-0.660289	-1.03045	-1.31425	-1.45745	-1.68534	hypothetical protein
TGGT1_294340	0.748867	0	0.870977	0.881743	0.54925	0.634538	1.12482	hypothetical protein		TGGT1_272360	0.445715	0	-0.408653	-1.3256	-1.19893	0.562916	-1.67984	EF hand family protein
TGGT1_263850	0.526937	0	0.820891	0.922236	0.733041	0.687543	1.12393	hypothetical protein		TGGT1_238980	-0.982837	0	-0.98067	-1.09056	-1.49523	-1.79981	-1.67507	hypothetical protein
TGGT1_270580	0.25146	0	0.831248	0.893236	0.59509	0.675268	1.12306	HECT-domain (ubiquitin-transferase) domain-containing protein		TGGT1_240340A	-0.498854	0	-0.647313	-0.675374	-0.985867	-0.226934	-1.66048	Toxoplasma gondii family E protein
TGGT1_306310	1.24589	0	0.534215	0.786166	1.28296	1.42857	1.12279	RecF/RecN/SMC N terminal domain-containing protein		TGGT1_293500	2.22638	0	-0.575854	-1.16014	-0.932567	0.590282	-1.65732	hypothetical protein
TGGT1_227840	1.07676	0	0.336904	0.518502	0.733	0.605091	1.1221	Memo family protein		TGGT1_281600	0.743266	0	-0.40587	-1.08409	-0.226914	-0.0297189	-1.64592	hypothetical protein
TGGT1_297940	1.39941	0	0.329706	0.37547	0.751582	1.1466	1.1203	single-strand binding protein		TGGT1_210095	1.01694	0	0.462161	-0.883814	-1.7727	-0.649581	-1.6431	hypothetical protein
TGGT1_284010	-0.362024	0	-0.323405	-0.23063	1.46447	1.27817	1.12017	5'-3' exonuclease, N-terminal resolvase family domain-containing protein		TGGT1_267160	-0.727624	0	-0.899681	-1.75131	-1.60089	-1.59649	-1.64141	SAG-related sequence SRS38D
TGGT1_409990	2.56915	0	0.6033	0.0615077	0.426782	1.14004	1.11769	hypothetical protein		TGGT1_310260	0.13228	0	-0.555756	-0.617058	0.261507	1.08991	-1.63989	hypothetical protein
TGGT1_293460	0.666243	0	0.624491	0.990402	0.737912	1.06479	1.11388	ATP-dependent DNA ligase domain-containing protein		TGGT1_225400	0.139111	0	-0.509908	-0.744774	0.001869	0.575498	-1.63697	hypothetical protein
TGGT1_270250	0.737299	0	1.02646	1.04061	0.643156	0.84685	1.11368	dense granule protein GRA1		TGGT1_316690	-1.34733	0	-0.334312	-1.17971	-1.41181	-0.186794	-1.63658	hypothetical protein
TGGT1_293590	0.00723999	0	0.491539	0.772537	1.21458	0.991251	1.11218	putative 3-oxoacyl-acyl-carrier protein synthase I/II		TGGT1_293250	0.421139	0	-0.0833169	-0.49733	-0.698039	2.88611	-1.63586	hypothetical protein
TGGT1_224235	0.874275	0	0.599688	0.916619	1.21015	1.40217	1.11137	translation initiation factor IF-3 protein		TGGT1_301260	-0.369005	0	-1.22078	-1.25578	-0.918654	-1.17045	-1.634	hypothetical protein
TGGT1_265020	-0.134413	0	0.983885	1.10372	0.104882	0.122356	1.10797	putative arabinogalactan protein		TGGT1_250360	-0.654741	0	-0.789129	-1.08839	-1.01866	-0.67952	-1.63394	alpha/beta hydrolase fold domain-containing protein
TGGT1_286630	0.744987	0	0.415062	0.592336	1.48941	1.57483	1.10631	redoxin domain-containing protein		TGGT1_205020	-0.301706	0	-1.10065	-1.30875	-0.532562	-0.639752	-1.63182	hypothetical protein
TGGT1_305030	1.8647	0	0.708191	0.679524	1.16275	1.44611	1.10327	kinase, pfkB family protein		TGGT1_233210	-1.54789	0	-0.180502	-0.696081	-1.23554	-0.981055	-1.62417	hypothetical protein
TGGT1_266372	-0.222225	0	0.722184	0.88576	0.504203	0.515749	1.10193	hypothetical protein		TGGT1_253120	0.41147	0	-0.140038	-0.763432	-1.31434	-0.772145	-1.624	putative mandelonitrile lyase
TGGT1_263730	3.01838	0	0.380815	0.745915	0.708711	0.727889	1.10032	FAD-dependent glycerol-3-phosphate dehydrogenase		TGGT1_300070	0.510143	0	0.770117	-1.29979	-1.77788	-1.6177	-1.62313	hypothetical protein
TGGT1_207760	0.401256	0	0.244366	0.502557	0.610402	0.712921	1.09736	DnaJ C terminal region domain-containing protein		TGGT1_252860	0.331977	0	-0.352899	-0.864765	-1.51541	-1.53518	-1.61702	hypothetical protein
TGGT1_261075	-0.0603816	0	0.403473	0.461953	1.11405	0.990058	1.09713	hypothetical protein		TGGT1_247970	-1.02965	0	-0.293896	-1.01034	-1.68886	-1.54261	-1.61693	hypothetical protein
TGGT1_291350	0.776587	0	0.533163	0.827257	0.381367	0.546605	1.09012	hypothetical protein		TGGT1_236290	-1.38145	0	-0.764633	-1.52065	-0.49149	0.161314	-1.61635	hypothetical protein
TGGT1_261690	0.838372	0	0.668852	0.814755	1.00317	1.02133	1.08636	hypothetical protein		TGGT1_270680	-1.24349	0	-1.1356	-1.05613	-0.970058	-1.12455	-1.61106	hypothetical protein
TGGT1_237170	-2.24908	0	0.144492	0.477897	0.989551	1.01981	1.08572	hypothetical protein		TGGT1_204045	0.107461	0	-0.708704	-1.08427	-0.581927	-0.581311	-1.60316	hypothetical protein
TGGT1_310770	0.753919	0	0.983815	0.800389	0.560577	0.59727	1.08564	hypothetical protein		TGGT1_409850	1.20543	0	0.0139409	-0.530858	-1.666	-0.200338	-1.60144	SAG-related sequence protein SRS47A
TGGT1_306320	0.746463	0	0.35127	0.893463	1.01435	1.12761	1.08151	Myb family DNA-binding domain-containing protein		TGGT1_293030	-0.187702	0	-0.068628	-0.722229	-0.994858	0.532905	-1.60085	hypothetical protein
TGGT1_411560	-0.663549	0	0.681912	0.818562	0.434713	0.59383	1.08073	hypothetical protein		TGGT1_203330	-1.31069	0	-1.55462	-1.37257	-0.913974	-0.589556	-1.60004	hypothetical protein
TGGT1_200595	-3.04934	0	0.481651	0.421434	0.84385	1.24278	1.07998	hypothetical protein		TGGT1_227350	-4.05712	0	-1.10986	-1.047	-1.17306	-2.18583	-1.58997	hypothetical protein
TGGT1_261950	-0.06274	0	0.408029	0.696911	0.723109	0.76403	1.07993	ATP synthase beta subunit ATP-B		TGGT1_286460	0.218126	0	-0.898856	-0.931104	-0.677903	-0.891636	-1.58681	hypothetical protein
TGGT1_256990	0.608162	0	0.467697	0.643861	0.75447	0.913403	1.07968	glycyl-tRNA synthetase		TGGT1_221895	-1.09564	0	-0.283429	-0.579289	-0.503542	0.281412	-1.58571	hypothetical protein
TGGT1_202300	0.884987	0	0.696989	0.866168	0.914339	0.919272	1.0774	putative inosine triphosphate pyrophosphatase		TGGT1_259960	0.953513	0	-0.871464	0.155539	0.0258667	3.18395	-1.58055	Nucleoside-diphosphatase
TGGT1_226570	0.124208	0	0.465355	0.739201	0.44159	0.519432	1.07694	hypothetical protein		TGGT1_267670	-1.50034	0	-0.628552	-0.983916	-0.654742	-0.760512	-1.57728	hypothetical protein
TGGT1_264040	0.723047	0	0.67613	0.891846	1.07723	0.957227	1.07532	hypothetical protein		TGGT1_229350	-1.09229	0	-0.870255	-1.14157	-0.783175	-0.963513	-1.57633	HEAT repeat-containing protein
TGGT1_228360	0.376999	0	0.658011	0.827135	0.591889	0.546457	1.07241	putative peptidyl-prolyl isomerase FKBP12		TGGT1_289240	-0.288048	0	-0.584335	-0.593163	-0.364665	1.89795	-1.57608	DnaJ domain-containing protein
TGGT1_262935	-0.183574	0	0.667556	0.768461	0.572016	0.795636	1.07185	hypothetical protein		TGGT1_267410	-2.04855	0	-0.271716	-1.362	-1.3153	-1.46858	-1.57506	scavenger receptor protein SR1 precursor
TGGT1_411400	2.54942	0	0.571511	0.072884	0.343868	1.09286	1.07122	hypothetical protein		TGGT1_295640	-0.740453	0	0.108834	-0.821475	-1.09148	-0.373523	-1.57169	peptidase family M13 protein
TGGT1_204050	-0.367317	0	0.967382	1.03857	0.0033128	0.0871933	1.07056	subtilisin SUB1		TGGT1_257970	0.804547	0	-0.49185	-0.866578	-0.90931	-0.294785	-1.57141	hypothetical protein
TGGT1_286050	-0.025546	0	-0.00883183	0.595319	1.55796	1.59767	1.07003	hypothetical protein		TGGT1_285665	-0.103281	0	-0.238895	-0.547136	-0.607424	-1.08082	-1.5676	hypothetical protein
TGGT1_234340	0.748763	0	0.951158	0.860487	0.563169	0.610869	1.06983	hypothetical protein		TGGT1_289060	-2.55971	0	-0.855248	-0.862844	-0.381357	-0.3327	-1.56755	hypothetical protein
TGGT1_285470	6.35459	0	0.626174	0.687178	0.923114	2.19765	1.06916	patched family protein		TGGT1_301240	0.0217858	0	-0.759228	-0.720339	-0.147786	-0.24138	-1.56427	hypothetical protein
TGGT1_272460	0.152192	0	0.544765	0.576319	0.511019	0.83	1.06829	hypothetical protein		TGGT1_219660	-1.04392	0	-0.902536	-0.63468	-0.832098	-0.301681	-1.56378	hypothetical protein
TGGT1_202620	0.948819	0	0.645189	0.774166	0.308274	0.571204	1.06723	hypothetical protein		TGGT1_257910B	-0.767516	0	-0.297326	-0.479609	-1.06867	2.20454	-1.55842	hypothetical protein
TGGT1_309590	0.964405	0	0.994592	0.998921	0.375782	0.460121	1.06632	rhoptry protein ROP1		TGGT1_206660	-1.11939	0	-0.104744	-0.811983	-1.36674	-1.41901	-1.55656	hypothetical protein
TGGT1_314885	-0.0934697	0	0.855571	0.846469	-0.306538	-0.215623	1.06627	hypothetical protein		TGGT1_219450	0.0408718	0	-0.529124	-0.587647	-0.741382	2.8829	-1.55576	WD domain, G-beta repeat-containing protein
TGGT1_230210	0.820928	0	1.09323	1.10533	0.356806	0.353408	1.06349	alveolin domain containing intermediate filament IMC10		TGGT1_273940	-1.83849	0	-0.728248	-0.336755	-0.489123	1.93861	-1.54998	hypothetical protein
TGGT1_225690	0.541474	0	1.30616	1.18081	-0.0117025	-0.0048564	1.06328	hypothetical protein		TGGT1_221265	-0.292955	0	0.112785	-1.10304	-1.52799	-1.14176	-1.54964	hypothetical protein
TGGT1_282180	0.304165	0	0.782373	0.888827	0.473397	0.410178	1.06075	hypothetical protein		TGGT1_357300	0.146791	0	-0.518496	-0.438465	-0.627676	-0.794909	-1.54731	hypothetical protein
TGGT1_228110	0.667385	0	0.933743	1.12846	0.602564	0.502938	1.05924	hypothetical protein		TGGT1_278878	-1.39069	0	-1.14884	-1.05213	-0.588878	-0.760164	-1.54576	GDA1/CD39 (nucleoside phosphatase) family protein
TGGT1_234450	0.799665	0	0.556899	0.582394	1.08593	1.31038	1.05836	ribosomal protein RPS15A		TGGT1_243420	-0.360096	0	-0.326923	-0.972895	-0.946708	-1.17097	-1.54378	hypothetical protein
TGGT1_225050	-0.353117	0	0.0708227	0.375944	1.0649	1.39705	1.05772	putative adenosylhomocysteinase		TGGT1_238490	1.34446	0	-1.06371	-1.51074	-1.02359	-0.802585	-1.54242	SAG-related sequence SRS22E
TGGT1_411160	-0.284774	0	1.16637	1.31959	0.443958	0.231687	1.05602	putative toxoplasma gondii family C protein		TGGT1_224710	0.179048	0	-0.120574	-0.785874	-1.09221	-1.16463	-1.53928	hypothetical protein
TGGT1_259090	0.118351	0	0.771005	0.889415	0.220855	0.235568	1.05461	ubiquitin-conjugating enzyme subfamily protein		TGGT1_201180A	0.273357	0	-0.364721	-0.720052	-1.03734	-1.02054	-1.53358	hypothetical protein
TGGT1_209710	0.552215	0	0.350758	0.64725	1.16347	1.13091	1.05438	ribosomal protein RPL28		TGGT1_293258	0.415025	0	-0.326359	-0.621047	-0.787422	-1.1107	-1.53221	hypothetical protein
TGGT1_307605	0.642072	0	0.366694	0.689564	1.14718	1.2505	1.05232	hypothetical protein		TGGT1_218900	1.20853	0	-1.42377	-0.803968	-0.230512	1.8066	-1.53195	hypothetical protein
TGGT1_278160	0.414866	0	0.549624	0.829376	1.20032	1.45624	1.05168	vesicle transport v-snare protein		TGGT1_319090	-0.814847	0	-0.756238	-1.03912	-0.684685	-0.722947	-1.52949	IgA-specific serine endopeptidase
TGGT1_313710	0.389676	0	0.379767	0.576282	1.07863	1.5488	1.05141	hypothetical protein		TGGT1_410870	-1.49048	0	-1.33096	-1.30292	-0.814936	-0.855944	-1.52122	tRNA-Pro
TGGT1_293650	1.35146	0	0.347047	0.997794	1.41765	1.25372	1.0513	hypothetical protein		TGGT1_231780	-1.57555	0	0.00799497	-1.08073	-1.13255	-0.347505	-1.51993	hypothetical protein
TGGT1_313690	1.13803	0	0.620983	0.733738	0.920863	1.06816	1.04953	Sel1 repeat-containing protein		TGGT1_411040	-0.568305	0	-0.632048	-0.994233	-0.859155	-0.926707	-1.51774	putative IgA-specific serine endopeptidase
TGGT1_410470	0.350327	0	1.06319	1.15704	0.457216	0.74191	1.04868	tRNA-Tyr		TGGT1_318130A	-1.04484	0	-0.564208	-1.399	-2.50791	-0.759802	-1.51509	Toxoplasma gondii family E protein
TGGT1_314415	0.115142	0	0.906297	1.12954	0.424438	0.427064	1.04779	hypothetical protein		TGGT1_213340	-2.10284	0	-0.310146	-1.11908	-1.48781	-1.18698	-1.51088	GMC oxidoreductase
TGGT1_245752	-2.24243	0	0.975949	0.927124	0.441096	0.656086	1.04696	WD domain, G-beta repeat-containing protein		TGGT1_289040	0.14062	0	0.414812	-0.845759	-1.30065	-1.70456	-1.51083	Armadillo/beta-catenin family repeat-containing protein
TGGT1_306330	0.600207	0	0.75226	0.901927	0.424775	0.610852	1.04591	phospholipase		TGGT1_310680	0.461019	0	-0.15824	-0.913187	-0.962058	-0.364197	-1.50056	aminotransferase, class I/II superfamily protein
TGGT1_224210	1.01588	0	0.614667	0.900779	0.716389	0.810726	1.04381	hypothetical protein		TGGT1_214420	-1.13409	0	-0.12437	-0.841308	-1.47097	-1.51609	-1.4994	hypothetical protein
TGGT1_285840	-0.550273	0	0.184137	0.664692	0.292878	0.419803	1.04143	RAP domain-containing protein		TGGT1_272540	0.336058	0	0.218544	-0.6053	-1.23386	-0.0796325	-1.49792	protein kinase (incomplete catalytic triad)
TGGT1_244670	0.781211	0	0.100915	0.519058	0.640932	0.878786	1.03152	hypothetical protein		TGGT1_273980	-0.0489412	0	-0.482498	-1.08526	-1.45458	-1.6961	-1.48767	hypothetical protein
TGGT1_260180	0.855499	0	0.61222	0.75429	0.744763	0.802415	1.03021	hypothetical protein		TGGT1_222935	-0.381337	0	-0.53481	-0.69188	-0.038146	0.140676	-1.48508	hypothetical protein
TGGT1_209820	-0.214446	0	1.06426	0.931305	0.739196	0.544361	1.02921	syntaxin protein		TGGT1_220460	-0.0704927	0	0.190616	-0.779574	-1.2292	-1.04366	-1.48263	SNF7 family protein
TGGT1_286450	0.65563	0	0.712948	0.779365	0.744646	1.02471	1.02895	dense granule protein GRA5		TGGT1_323200	-1.40172	0	-0.488543	-1.03255	-0.960408	0.946182	-1.47611	OTU family cysteine protease
TGGT1_321590	-0.13022	0	0.319946	0.627084	1.13503	1.24642	1.02853	hypothetical protein		TGGT1_294595	0.787511	0	-0.120397	-1.24533	-0.839754	-1.08727	-1.47539	hypothetical protein
TGGT1_269438	0.160865	0	1.12943	1.10384	0.215062	0.171406	1.02624	hypothetical protein		TGGT1_223870	-0.582213	0	-0.800313	-0.837596	-1.05954	-0.790989	-1.47435	hypothetical protein
TGGT1_206430	-1.13256	0	0.733955	0.750395	-0.819479	-0.384264	1.02457	formin FRM1		TGGT1_269350	0.691341	0	-0.142898	-0.796874	-0.515571	0.416408	-1.47266	hypothetical protein
TGGT1_291940	0.633984	0	0.658111	0.642166	1.08428	1.28867	1.02372	hypothetical protein		TGGT1_408330	-0.103839	0	-0.674038	-0.948678	-0.811974	-0.558352	-1.46428	toxoplasma gondii family D protein
TGGT1_275440	0.327615	0	0.721828	0.775216	0.576412	0.877522	1.02301	dense granule protein GRA6		TGGT1_262440	-0.332245	0	-0.403753	-0.719196	-1.25381	-0.665019	-1.46132	hypothetical protein
TGGT1_227030	1.052	0	0.68629	0.749428	1.17086	1.11283	1.02155	hypothetical protein		TGGT1_201190	0.100382	0	-0.992228	-0.814168	0.179449	-0.143266	-1.45956	hypothetical protein
TGGT1_236990	1.77888	0	0.80002	0.643852	0.547626	1.05551	1.02089	beta-ketoacyl synthase, N-terminal domain-containing protein		TGGT1_273915	-0.331624	0	-1.41319	-1.07221	0.0444217	-0.231712	-1.45715	hypothetical protein
TGGT1_311460	0.0738064	0	0.334773	0.524203	0.729525	0.984899	1.01898	hypothetical protein		TGGT1_290590	-0.206342	0	-0.359122	-0.45789	-0.932009	1.86214	-1.45203	hypothetical protein
TGGT1_233470	0.517525	0	0.950663	0.22765	0.457512	0.683254	1.01818	hypothetical protein		TGGT1_203230	-0.419523	0	-0.638552	-0.556646	0.103626	-0.133363	-1.45107	hypothetical protein
TGGT1_257380	0.662627	0	0.606234	0.698099	0.548969	0.616553	1.0167	hypothetical protein		TGGT1_239365	-1.04002	0	0.195597	-0.620228	-1.26204	-0.2499	-1.44722	hypothetical protein
TGGT1_243570	0.291005	0	0.676075	0.784314	0.719367	0.869871	1.01623	ribosomal protein RPS26		TGGT1_295740	-0.405853	0	-0.645072	-0.498513	-1.17972	1.07965	-1.447	hypothetical protein
TGGT1_263720	0.609741	0	0.656888	0.822883	0.963436	1.19967	1.01584	HMG (high mobility group) box domain-containing protein		TGGT1_410900	-1.78111	0	0.165899	-0.235577	-0.304583	1.96573	-1.4458	toxoplasma gondii family A protein
TGGT1_216435	0.543883	0	0.798113	0.934721	0.62585	0.69096	1.01299	hypothetical protein		TGGT1_247540	1.87057	0	-0.406031	-0.658728	-0.607644	-0.315663	-1.44287	ATP-binding cassette G family transporter ABCG107
TGGT1_297060	0.464835	0	0.502138	0.732419	1.03649	1.07343	1.00907	phosphoglycerate mutase PGMII		TGGT1_263135	-0.662506	0	-0.203444	-0.0625893	-0.40406	-1.75361	-1.43911	hypothetical protein
TGGT1_211680	0.94977	0	0.379677	0.582485	1.36826	1.26822	1.00896	protein disulfide isomerase		TGGT1_408340	-0.0581025	0	-0.422046	-0.669675	-0.68665	-0.852618	-1.43792	toxoplasma gondii family D protein
TGGT1_214220	-0.0806596	0	0.679909	0.459404	0.612651	1.2439	1.00871	hypothetical protein		TGGT1_236880	-0.085544	0	-0.103022	-1.00944	-1.02883	-1.04876	-1.43469	hypothetical protein
TGGT1_263633	-0.308371	0	0.972996	0.966265	-0.548563	-0.285389	1.00765	hypothetical protein		TGGT1_277055	-1.16659	0	-0.730762	-1.05505	-1.04654	-1.19852	-1.43187	hypothetical protein
TGGT1_242570	0.966134	0	0.80913	0.832118	0.535157	0.742781	1.00611	hypothetical protein		TGGT1_297920	-1.09338	0	-0.332703	-0.837143	-1.29659	-0.148125	-1.43055	hypothetical protein
TGGT1_203790	-0.00049224	0	0.693345	0.835925	0.27283	0.68604	1.00375	hypothetical protein		TGGT1_205450	-0.373945	0	-1.47692	-1.68702	-0.0650841	0.0840606	-1.42761	hypothetical protein
TGGT1_230340	0.879523	0	1.16182	1.126	0.259764	0.0396992	0.999533	hypothetical protein		TGGT1_240325	-1.20359	0	0.314111	-0.199947	-1.22325	-0.300524	-1.42512	Toxoplasma gondii family E protein
TGGT1_298040	0.894746	0	0.653357	0.626642	0.904709	1.02308	0.995546	hypothetical protein		TGGT1_253480	0.0536397	0	0.1018	-1.36825	-1.41829	-1.11514	-1.42397	putative topoisomerase VIA
TGGT1_240840	1.02684	0	0.570302	0.555701	1.00404	1.00611	0.993313	histone lysine demethylase JmjC NO66		TGGT1_222700	-0.154344	0	-0.12859	-0.165522	-0.831555	0.354729	-1.41872	hypothetical protein
TGGT1_263630	0.133794	0	1.04011	1.15896	0.361905	0.286645	0.985899	hypothetical protein		TGGT1_264178B	-0.103357	0	-0.100821	-0.739209	-1.47651	-0.387655	-1.41847	flagellar associated protein
TGGT1_284040	0.232129	0	0.32462	0.481633	0.792939	1.0317	0.979362	hypothetical protein		TGGT1_205590	-0.3178	0	-1.1004	-0.718791	-0.239982	0.897775	-1.41837	hypothetical protein
TGGT1_231630	0.878937	0	1.0134	0.969719	0.400961	0.199663	0.974688	alveolin domain containing intermediate filament IMC4		TGGT1_273740	-0.648666	0	-0.0946925	-0.633757	-0.454204	0.400217	-1.4179	putative acetyl-CoA acyltransferase B
TGGT1_201840	1.26672	0	0.564914	0.459939	1.15587	1.69568	0.973901	aspartyl protease ASP1		TGGT1_319360	0.80396	0	-0.657039	-0.738756	-0.560283	-0.983636	-1.41693	SAG-related sequence SRS17A
TGGT1_275330	0.0991476	0	1.03502	0.970104	0.340394	0.419161	0.970652	ribosomal protein RPL29		TGGT1_310580	0.370751	0	0.239089	-0.564724	-0.994316	0.2913	-1.41549	1,3(4)-beta-glucanase
TGGT1_239600	0.759958	0	0.134774	0.277227	0.943461	1.65428	0.970504	rhoptry kinase family protein ROP23 (incomplete catalytic triad)		TGGT1_228050	0.268338	0	-0.076759	-0.362961	-0.391279	-0.283305	-1.41223	hypothetical protein
TGGT1_313380	1.02872	0	1.11964	1.04577	0.572343	0.442677	0.96329	hypothetical protein		TGGT1_272265	-0.199297	0	-0.619214	-0.329692	-0.393816	-1.08798	-1.41099	hypothetical protein
TGGT1_293680	1.14196	0	0.644091	0.78364	1.10055	1.22473	0.961088	hypothetical protein		TGGT1_203340	-0.603908	0	-0.960657	-0.772038	-0.172494	0.0273116	-1.40952	metallo-beta-lactamase domain-containing protein
TGGT1_233870	-1.24224	0	-0.0457461	0.265854	0.722204	1.07292	0.960849	hypothetical protein		TGGT1_209410	0.000636369	0	-0.126382	-0.741732	-1.1685	-1.0843	-1.40641	hypothetical protein
TGGT1_200340	0.984869	0	0.958643	1.09157	0.552808	0.359308	0.958466	hypothetical protein		TGGT1_318500	0.736027	0	-0.980616	-0.755701	0.129694	-0.102694	-1.40576	cpw-wpc domain-containing protein
TGGT1_216000	0.577716	0	1.14294	1.10789	0.151949	0.0356602	0.953491	alveolin domain containing intermediate filament IMC3		TGGT1_269020	-0.898389	0	-0.65726	-0.874799	-0.716227	-0.280331	-1.39458	hypothetical protein
TGGT1_299990	0.515162	0	1.19016	0.847769	0.153013	0.195203	0.951997	archease family protein		TGGT1_231900	0.59787	0	-0.550017	-0.919056	-0.811806	-1.09315	-1.39235	acyl-CoA dehydrogenase domain-containing protein
TGGT1_229140	0.310199	0	0.880448	1.04299	0.414396	0.258811	0.946324	MaoC family domain-containing protein		TGGT1_264700	-1.13797	0	-0.154324	-0.584565	-0.702112	-0.755955	-1.3898	hypothetical protein
TGGT1_297880	-0.343292	0	-0.00640296	0.101063	0.87133	1.19085	0.945979	dense granule protein DG32		TGGT1_318240	-0.13105	0	-0.713136	-0.449074	-0.327784	1.52976	-1.38847	Tubulin-tyrosine ligase family protein
TGGT1_251930	0.355047	0	-0.225811	-0.163965	2.0484	1.52201	0.945142	enoyl-acyl carrier reductase ENR		TGGT1_320540	0.0988671	0	0.0102728	-1.00483	-1.47601	-1.17391	-1.38454	hypothetical protein
TGGT1_275690	0.259231	0	0.0642939	0.400103	1.03085	1.35693	0.938242	putative ClpB		TGGT1_237070	-1.13657	0	-0.779038	-0.635628	0.412237	3.28706	-1.38254	hypothetical protein
TGGT1_225250	-0.399134	0	0.83336	1.01755	0.289464	0.223277	0.937572	putative LSU ribosomal protein L14P		TGGT1_270670	-1.04884	0	-0.807855	-0.860645	-0.756544	-0.959018	-1.37303	hypothetical protein
TGGT1_230510	-0.138124	0	0.165925	0.327015	1.13063	1.0976	0.936845	hypothetical protein		TGGT1_410860	-2.50821	0	-1.69659	-1.68301	-0.120426	-0.471102	-1.37114	hypothetical protein
TGGT1_237880	-0.482868	0	0.0538535	-0.0699285	1.1169	1.25506	0.932913	hypothetical protein		TGGT1_259020	-0.331092	0	0.348639	-0.80041	-0.825792	-1.65105	-1.37074	bradyzoite antigen BAG1
TGGT1_314730	0.636958	0	0.208413	0.448349	0.956485	1.11165	0.931683	ALG6, ALG8 glycosyltransferase family protein		TGGT1_225280	0.119053	0	-0.18283	-0.978391	-1.06369	-0.447734	-1.3704	hypothetical protein
TGGT1_312500	-1.13087	0	0.0917679	0.303638	0.705214	1.06288	0.930418	hypothetical protein		TGGT1_220340	-1.15115	0	-0.771977	-0.983929	-1.23915	0.596832	-1.36826	hypothetical protein
TGGT1_254620	0.686245	0	0.617189	0.591304	1.06806	1.35307	0.929507	ribosomal protein RPL39		TGGT1_216200	-0.650129	0	-0.101045	-0.459545	-0.759425	-0.735902	-1.36781	hypothetical protein
TGGT1_220270	0.757271	0	1.02251	1.02208	0.468638	0.37216	0.923748	alveolin domain containing intermediate filament IMC6		TGGT1_315495	0.0961054	0	-0.954312	-1.0313	-0.304391	-0.224569	-1.36704	hypothetical protein
TGGT1_266620	0.708457	0	0.298596	0.5629	1.07729	1.13914	0.922304	thioredoxin domain-containing protein		TGGT1_226220	-0.579217	0	-0.512141	-0.835739	-0.992555	-1.34733	-1.36469	alveolin domain containing intermediate filament IMC9
TGGT1_264220	0.5568	0	0.354757	0.382456	1.02974	1.13909	0.917342	hypothetical protein		TGGT1_217860	-1.2221	0	-0.8669	-0.806544	-0.601426	0.390879	-1.36108	hypothetical protein
TGGT1_213069	-0.488067	0	1.03282	1.11931	0.175328	0.108443	0.916464	hypothetical protein		TGGT1_314370	-1.10505	0	-0.515835	-0.716507	-0.756032	-1.10761	-1.36047	hypothetical protein
TGGT1_266300	1.03166	0	1.13683	0.894743	0.987007	0.311011	0.910533	hypothetical protein		TGGT1_255730	0.24819	0	-0.308772	-0.825674	-0.666834	-0.555899	-1.35818	hypothetical protein
TGGT1_411270	2.59909	0	0.46598	-0.119057	0.476824	1.17853	0.909377	hypothetical protein		TGGT1_225105	-0.985298	0	-0.0641583	-0.870528	-1.04671	-1.11063	-1.35789	hypothetical protein
TGGT1_318750	0.239396	0	0.573505	0.670002	1.07373	1.3861	0.906652	deoxyribose-phosphate aldolase		TGGT1_203300	0.0519135	0	-0.293029	-0.848579	-1.01922	-0.845991	-1.35512	hypothetical protein
TGGT1_248530	-0.124039	0	-0.0358006	0.495474	0.834305	1.19091	0.897466	FATC domain-containing protein		TGGT1_227875	-0.438907	0	-0.734987	-0.737456	-0.764942	-1.06824	-1.35166	hypothetical protein
TGGT1_315130	0.944106	0	0.645524	0.802902	0.8416	1.01101	0.887181	L-isoaspartyl protein carboxyl methyltransferase family protein		TGGT1_267490	-1.55119	0	0.190283	-0.609749	-1.01314	-1.43915	-1.35035	putative preprocathepsin c precursor
TGGT1_263300	0.948588	0	0.424347	0.585652	1.16434	1.16295	0.882485	eukaryotic porin protein		TGGT1_262110	-0.262564	0	-0.314593	-0.895111	-0.459807	0.0398276	-1.34954	hypothetical protein
TGGT1_222340	-1.51943	0	0.469907	1.15614	0.617272	0.936892	0.872767	NOL1/NOP2/sun family protein		TGGT1_201690	4.10374	0	-0.157327	-0.445146	-0.609901	0.789262	-1.34599	BT1 family protein
TGGT1_214350	1.35882	0	0.0733011	0.339229	1.46969	1.40267	0.871952	putative GTP-binding protein		TGGT1_229405	0.412247	0	-0.696773	-1.04587	-0.417447	-0.486031	-1.34514	3'5'-cyclic nucleotide phosphodiesterase domain-containing protein
TGGT1_218780	0.968424	0	0.259354	0.544041	1.00182	0.899669	0.870262	putative phosphoserine aminotransferase		TGGT1_235010	-0.420771	0	-0.128515	-0.689988	-0.633	0.275414	-1.34387	hypothetical protein
TGGT1_314310	1.45049	0	0.451264	0.707644	1.03925	1.16453	0.868745	hypothetical protein		TGGT1_293520	-0.327314	0	-0.0470245	-0.682872	-1.0445	-1.12392	-1.3418	hypothetical protein
TGGT1_240580	-0.843476	0	0.266246	0.46456	1.14649	1.1649	0.865382	hypothetical protein		TGGT1_208770	0.357723	0	-0.19131	-0.482629	-0.662826	-1.00404	-1.34127	hypothetical protein
TGGT1_204460	-0.0703511	0	1.57856	0.676098	-0.115545	1.75988	0.860773	putative hydroxymethylglutaryl-CoA lyase		TGGT1_240390	0.0169634	0	0.0207799	-1.05119	-1.37039	-0.839464	-1.34079	calcium-dependent protein kinase
TGGT1_246995	0.22763	0	0.320707	0.681512	0.953721	1.6473	0.85872	hypothetical protein		TGGT1_243720	0.504914	0	-0.573006	-0.828419	0.198826	1.02676	-1.33739	peroxisomal biogenesis factor PEX11
TGGT1_285425	0.367757	0	1.2322	0.924688	0.0671408	-0.0157055	0.858609	hypothetical protein		TGGT1_294240	-1.74254	0	-0.832372	-0.36147	-0.140008	0.795354	-1.32653	hypothetical protein
TGGT1_243510	0.788877	0	0.347796	0.53496	1.09324	1.01814	0.845183	OTU family cysteine protease		TGGT1_306510	0.575606	0	-0.594564	-0.816008	-0.761264	-0.926821	-1.32215	hypothetical protein
TGGT1_246100	0.468832	0	0.559714	0.687134	1.00936	1.03048	0.845164	putative phosducin		TGGT1_293580	-0.414521	0	-1.34645	-1.22734	-0.0682792	-0.31098	-1.32138	prefoldin subunit protein
TGGT1_297270	0.277586	0	0.105453	0.360224	1.12259	1.16162	0.84137	hypothetical protein		TGGT1_306070	0.677586	0	-0.600627	-0.685685	-0.585324	-0.988606	-1.31828	hypothetical protein
TGGT1_207865	2.60988	0	0.620157	1.11538	1.57419	3.17331	0.840903	GCC2 and GCC3 domain-containing protein		TGGT1_266650	-0.0614425	0	0.205648	-0.299918	-0.601551	-1.43829	-1.31722	hypothetical protein
TGGT1_320620	-0.920636	0	0.4144	0.478054	1.01396	1.16762	0.833649	queuine tRNA ribosyl transferase		TGGT1_411770	-1.21719	0	-0.378744	-0.800958	-0.739932	-0.700014	-1.31628	putative IgA-specific serine endopeptidase
TGGT1_215540	-3.31313	0	0.311872	0.449217	1.23324	1.19476	0.826172	hypothetical protein		TGGT1_255200	1.76756	0	-0.520544	-0.843992	-1.07332	-0.908269	-1.31341	putative Radial spoke head protein 9
TGGT1_306895	0.515025	0	1.04988	0.972747	0.188668	-0.00221566	0.825732	hypothetical protein		TGGT1_269270	-0.423873	0	-0.0189594	-0.760739	-0.430533	-0.136886	-1.30938	leucine rich repeat-containing protein
TGGT1_208050	-0.269085	0	-0.314146	0.362921	0.564607	1.02904	0.818105	putative ABC transporter		TGGT1_244726	-0.452579	0	0.271322	-0.311893	-1.30808	-0.557337	-1.30841	hypothetical protein
TGGT1_409790	0.111993	0	0.836811	1.01989	-0.0980702	-0.164905	0.814723	putative transmembrane protein		TGGT1_305790	3.50337	0	0.0674972	-0.217702	-0.45627	-0.327845	-1.30392	hypothetical protein
TGGT1_297910	0.948218	0	1.04881	0.563177	0.350427	0.985972	0.810737	hypothetical protein		TGGT1_208380	0.174421	0	0.226747	-0.814539	-1.16372	-0.804485	-1.30034	hypothetical protein
TGGT1_220720	6.62452	0	0.999378	1.24022	0.938756	0.695918	0.802259	hypothetical protein		TGGT1_268190	0.105348	0	0.293346	-0.50569	-1.6145	-1.02047	-1.29953	hypothetical protein
TGGT1_249590	0.779726	0	0.356566	0.503867	1.05278	0.935627	0.797481	putative proteasome subunit alpha type 5-2		TGGT1_209670	0.00579533	0	-1.39605	-1.36229	-0.18017	-0.270843	-1.29892	hypothetical protein
TGGT1_261580	0.297455	0	0.975919	0.65622	1.10109	1.8683	0.793337	histone H2AX		TGGT1_218510	0.411017	0	-0.211061	-0.309627	-0.50737	-1.13301	-1.29871	hypothetical protein
TGGT1_202440	1.03037	0	-0.111413	0.688435	1.39876	1.60548	0.780866	hypothetical protein		TGGT1_214430	-1.25133	0	0.135527	-0.547371	-1.37323	-1.17548	-1.29853	hypothetical protein
TGGT1_259550	-0.0552522	0	-0.175876	0.186959	0.975252	1.17292	0.78011	dihydropteroate synthase		TGGT1_293890	0.203265	0	0.027888	-0.608619	-0.960617	-1.02996	-1.29575	intraflagellar transport 80 family protein
TGGT1_409020	0.0175574	0	1.01159	0.962607	0.0952211	-0.144553	0.761687	hypothetical protein		TGGT1_270273	0.174754	0	0.0216175	-0.0873264	-0.825647	-0.663027	-1.29504	hypothetical protein
TGGT1_309210	0.67	0	0.237548	0.313106	1.13506	1.18069	0.754645	putative peroxiredoxin 6		TGGT1_243330	-0.27055	0	-0.800347	-0.517228	-0.589429	0.289467	-1.29437	hypothetical protein
TGGT1_261070	-0.0107627	0	-0.0690138	-0.12387	1.2811	1.23412	0.745601	apicoplast triosephosphate translocator APT1		TGGT1_305610	-0.144033	0	-0.424013	-0.341506	-0.415949	-0.672049	-1.29316	hypothetical protein
TGGT1_321570	0.546391	0	0.459862	0.660696	0.942529	1.10301	0.7344	beta-hydroxyacyl-acyl carrier protein dehydratase (FABZ)		TGGT1_217490	-0.751316	0	-0.266641	-0.939994	-0.827471	-0.746258	-1.29055	hypothetical protein
TGGT1_226515	0.620745	0	1.18145	0.958252	-0.0566242	0.0744796	0.727529	hypothetical protein		TGGT1_222080	1.78489	0	-0.241175	-0.152096	0.0343138	0.0110476	-1.28828	hypothetical protein
TGGT1_301420	1.03485	0	1.00434	0.906659	0.542882	0.268399	0.722333	hypothetical protein		TGGT1_282160	-0.0841303	0	-1.48491	-1.42512	-0.467354	-0.569339	-1.28573	hypothetical protein
TGGT1_232770	1.35251	0	0.993038	1.13881	-0.296206	-0.629934	0.718624	hypothetical protein		TGGT1_217700	-0.372202	0	-0.644241	-1.15643	-1.1983	-1.79409	-1.28371	AP2 domain transcription factor AP2XII-2
TGGT1_281470	1.30372	0	1.73492	1.32326	-0.571903	0.55854	0.707637	hypothetical protein		TGGT1_218290	0.217121	0	-0.603824	-0.67322	-0.663425	-0.235518	-1.28205	WD domain, G-beta repeat-containing protein
TGGT1_289740	0.968585	0	0.0788251	0.148181	0.885487	1.38216	0.703311	hypothetical protein		TGGT1_269400	0.401697	0	0.734115	-0.510085	-0.995656	-0.606365	-1.28076	oxidoreductase, short chain dehydrogenase/reductase family protein
TGGT1_304450	-5.42065	0	0.309711	0.328967	0.890148	1.22402	0.697354	cation-transporting ATPase		TGGT1_239083	-0.791986	0	-0.720642	-1.02656	-0.808058	-0.822908	-1.27679	hypothetical protein
TGGT1_356950	1.21073	0	2.10245	0.783938	-0.925953	-0.10721	0.691291	hypothetical protein		TGGT1_238210	-2.18019	0	-0.614951	-1.15004	-0.119623	0.222134	-1.276	EGF family domain-containing protein
TGGT1_300120	-0.317933	0	-0.431641	0.14616	0.799354	1.37281	0.68135	aminotransferase, class V superfamily protein		TGGT1_301000	-0.108341	0	-0.369579	-0.549424	-0.408685	-0.333405	-1.27443	methyltransferase
TGGT1_295730	0.621262	0	-0.365632	0.230095	1.0274	1.11132	0.65816	tetratricopeptide repeat-containing protein		TGGT1_245600	-0.000636452	0	-0.500646	-0.650038	-1.03758	-1.02383	-1.26929	hypothetical protein
TGGT1_205558	0.842137	0	0.221721	0.24001	0.980611	1.03882	0.652641	NAC domain-containing protein		TGGT1_365080	-0.509494	0	-0.603596	-0.884652	0.0308443	-0.192585	-1.2669	rhoptry protein ROP7
TGGT1_226410	0.801365	0	-0.136185	0.164839	1.10772	1.01489	0.650427	EF-1 guanine nucleotide exchange domain-containing protein		TGGT1_206440	-0.964349	0	-0.69549	-0.615683	-0.779858	-1.45413	-1.26687	cpw-wpc domain-containing protein
TGGT1_319890	-0.039101	0	0.241234	1.00924	1.43062	3.86627	0.643712	hypothetical protein		TGGT1_289610	-0.541378	0	-0.856259	-0.866525	-0.224844	-0.467435	-1.26511	hypothetical protein
TGGT1_249000	0.297802	0	1.20848	0.603581	-0.110578	-0.0888509	0.642737	regulator of chromosome condensation (RCC1) repeat-containing protein		TGGT1_290585	-0.838731	0	-0.10464	-0.662551	-0.821103	2.41299	-1.26421	hypothetical protein
TGGT1_222160	1.32954	0	-0.249819	0.0152729	1.14725	1.33215	0.638222	aldehyde dehydrogenase		TGGT1_272645	-0.118844	0	-0.746854	-0.894922	-0.476287	-0.558363	-1.2611	hypothetical protein
TGGT1_245440	1.0275	0	1.18609	0.696174	-0.0927891	-0.206077	0.633068	hypothetical protein		TGGT1_246160	-0.0222058	0	-0.529126	-0.895616	-0.880919	-1.20298	-1.25917	hypothetical protein
TGGT1_271320	-0.0412747	0	0.658554	0.628765	0.700936	1.10769	0.63158	hypothetical protein		TGGT1_316190	-0.660223	0	0.412884	0.171362	-0.670902	-0.446116	-1.25884	superoxide dismutase SOD3
TGGT1_239770	1.3369	0	0.361413	0.507142	0.988603	1.02245	0.616192	alveolin domain containing intermediate filament IMC11		TGGT1_318610	-0.385079	0	-0.0367565	-0.759858	-0.730042	-0.517236	-1.25778	AP2 domain transcription factor AP2IV-3
TGGT1_239100	0.290031	0	0.225573	0.286455	0.855996	1.0188	0.612188	ribosomal protein RPS7		TGGT1_320250	0.90524	0	-0.137162	-0.601722	-0.792787	0.652463	-1.25757	SAG-related sequence SRS15A
TGGT1_261790	0.160638	0	1.03211	0.596963	-0.0707604	0.0562954	0.610866	hypothetical protein		TGGT1_316580	-1.26637	0	-0.677057	-0.365531	-0.440448	-0.2461	-1.25729	hypothetical protein
TGGT1_255210	4.09403	0	0.251485	0.180734	1.5038	1.3898	0.603107	ATPase, AAA family protein		TGGT1_275790	0.147605	0	-0.0456963	-0.519453	-1.064	0.142048	-1.25663	EGF family domain-containing protein
TGGT1_233153	0.450921	0	0.347405	0.449491	0.906726	1.33246	0.599708	hypothetical protein		TGGT1_309330	0.177273	0	0.186076	-0.851051	-1.21277	0.0347575	-1.25001	SAG-related sequence SRS55F
TGGT1_218910	1.45103	0	0.433635	1.08079	0.750162	0.395955	0.595841	hypothetical protein		TGGT1_273280	0.434545	0	-0.13685	-0.209187	-0.952279	-1.46712	-1.24429	hypothetical protein
TGGT1_223258	-0.81626	0	-0.0427669	0.367817	0.674443	1.15903	0.595313	hypothetical protein		TGGT1_301470	-0.496753	0	-0.735721	-0.595774	-0.542885	-0.586521	-1.24297	hypothetical protein
TGGT1_269780	0.839088	0	-0.0321106	0.240368	0.820538	1.05239	0.595166	putative ADP-ribosylation factor		TGGT1_216415	0.323862	0	-1.04999	-1.13563	-0.542499	-0.251901	-1.23852	hypothetical protein
TGGT1_310380	0.850724	0	1.35225	0.724669	-0.0617393	-0.285143	0.583523	brix domain containing protein		TGGT1_290645	-0.279622	0	-0.573814	-0.701246	-0.521023	-1.04664	-1.23846	hypothetical protein
TGGT1_212290	0.106117	0	0.023072	0.137595	0.738884	1.00636	0.577168	ribosomal protein RPS19		TGGT1_277950	-1.20453	0	-0.457559	-0.724725	-0.732119	-0.891136	-1.23561	lipase
TGGT1_208560	-0.691196	0	-0.259577	-0.0841015	0.674642	1.00061	0.572966	carrier superfamily protein		TGGT1_294400	-1.17193	0	0.0847904	-0.03863	-0.466548	-0.381556	-1.23455	hypothetical protein
TGGT1_299570	1.20156	0	1.18009	0.6821	-0.163748	0.265088	0.564835	Toxoplasma gondii family B protein		TGGT1_268800	-0.632811	0	-0.248229	-0.827691	0.259913	0.0945435	-1.2316	hypothetical protein
TGGT1_209700	0.607463	0	0.167841	0.133983	0.902515	1.20495	0.564	hypothetical protein		TGGT1_321480	0.100326	0	-0.326446	-0.332172	-0.0775866	-0.0742183	-1.22643	SAG-related sequence SRS12B
TGGT1_222220	0.383116	0	0.0239279	0.189184	0.823006	1.03527	0.562722	alveolin domain containing intermediate filament IMC7		TGGT1_277705	0.0749571	0	-0.654972	-0.373271	-0.0973714	0.0457024	-1.22559	hypothetical protein
TGGT1_297960A	0.290012	0	1.09146	0.899795	-0.237315	-0.447879	0.559381	rhoptry neck protein RON6		TGGT1_319510	0.142338	0	-1.18911	-1.12835	-0.0318667	-0.163654	-1.22431	hypothetical protein
TGGT1_221295	0.741827	0	0.459528	0.510568	0.84049	1.05686	0.551006	hypothetical protein		TGGT1_223725	0.202111	0	-0.128976	-0.399053	-1.66511	-0.732773	-1.22265	hypothetical protein
TGGT1_269588	0.158471	0	1.08269	0.682646	-0.314894	-0.467954	0.543843	hypothetical protein		TGGT1_213885	-0.0176415	0	-1.11181	-1.0629	-0.0380105	-0.123119	-1.22242	hypothetical protein
TGGT1_317705	1.38942	0	-0.249147	0.072762	1.04709	1.12663	0.543473	enoyl-CoA hydratase/isomerase family protein		TGGT1_204055	0.0461122	0	-0.992459	-1.09803	-0.403491	-0.56458	-1.22054	hypothetical protein
TGGT1_224540	-0.509398	0	1.00849	0.881848	-0.613843	-0.486474	0.542942	hypothetical protein		TGGT1_237490	-0.543557	0	-0.605885	-0.641909	-0.604281	0.578267	-1.21943	centrin family protein
TGGT1_232300	0.362003	0	0.115999	0.1695	0.820182	1.04616	0.51532	ribosomal protein RPS3		TGGT1_316560	0.299385	0	0.335431	-0.737628	-1.49046	-1.53919	-1.21842	Toxoplasma gondii family D protein
TGGT1_295350	0.238516	0	0.0464892	0.0950767	0.928461	1.15289	0.513029	putative nucleoside diphosphate kinase		TGGT1_258810	-0.199482	0	-0.752191	-0.155301	-0.536565	-0.336311	-1.21685	SAG-related sequence SRS27B
TGGT1_260190	0.244568	0	0.0626823	0.493615	0.769073	1.30001	0.512728	microneme protein MIC13		TGGT1_219110	0.135001	0	0.0344746	-0.902411	-1.3346	-1.43341	-1.21197	hypothetical protein
TGGT1_236800	0.444068	0	0.147024	0.397103	1.09041	0.946149	0.508019	hypothetical protein		TGGT1_265340	-0.50191	0	-0.762754	-0.902321	-0.287024	-0.631329	-1.20933	hypothetical protein
TGGT1_287460	3.20411	0	-0.183908	-0.735237	0.31975	1.2048	0.500931	hypothetical protein		TGGT1_251830	0.13451	0	-0.514039	-0.354657	-0.372122	-0.902519	-1.20826	hypothetical protein
TGGT1_411170	-0.72551	0	1.03257	0.864228	-0.761726	-0.767177	0.477437	hypothetical protein		TGGT1_279440	-0.97076	0	-0.612097	-0.931565	-0.0439003	-0.251785	-1.20739	PA14 domain-containing protein
TGGT1_305520	0.487001	0	-0.103845	0.0455104	0.882266	1.08948	0.475258	ribosomal protein RPS2		TGGT1_201180B	-0.232092	0	-0.015482	-0.480938	-1.22802	-1.11759	-1.20651	hypothetical protein
TGGT1_260530	2.55887	0	1.86196	0.898982	-0.0508106	0.475915	0.474869	Sel1 repeat-containing protein		TGGT1_285940	0.0946517	0	-0.136549	-0.604369	-1.16263	-1.33524	-1.20267	hypothetical protein
TGGT1_218850	-0.496559	0	-0.193596	0.0694445	0.754705	1.07409	0.4744	ribosomal protein RPS9		TGGT1_213290	0.371283	0	-0.232948	-0.769813	-0.655993	-0.907818	-1.20209	hypothetical protein
TGGT1_240310B	0.262612	0	1.13698	0.558573	-0.385648	0.575589	0.455627	Toxoplasma gondii family E protein		TGGT1_246010	-1.53815	0	-0.800152	-0.77375	-0.744506	-0.93874	-1.20205	hypothetical protein
TGGT1_313780	-0.0601537	0	1.07587	0.787797	-0.716893	-0.921575	0.451396	hypothetical protein		TGGT1_242720	-0.944407	0	-0.807256	-0.903881	-0.736647	-0.884973	-1.1985	aspartyl protease ASP5
TGGT1_285870	0.328194	0	0.331144	0.328533	0.892489	1.03849	0.419897	SAG-related sequence SRS20A		TGGT1_203770	-2.08756	0	-0.106066	-0.251598	-0.37767	-0.0897892	-1.18071	hypothetical protein
TGGT1_269582	0.332833	0	1.08668	0.612214	-0.313608	-0.424717	0.415832	hypothetical protein		TGGT1_280530	-0.412295	0	-0.493392	-0.447258	-0.706866	-1.07366	-1.17542	hypothetical protein
TGGT1_208850	-1.9165	0	-0.2713	-0.0830559	1.1094	1.62262	0.408634	SAG-related sequence SRS11		TGGT1_232420	0.302451	0	-0.214024	-0.502315	-0.913079	-0.997253	-1.17074	hypothetical protein
TGGT1_286420B	0.715838	0	-0.561162	-0.201218	1.16028	1.43015	0.408122	putative elongation factor 1-alpha (EF-1-ALPHA)		TGGT1_221500	-0.634419	0	-0.775383	-0.73674	-0.646126	-0.799461	-1.16885	dual specificity phosphatase, catalytic domain-containing protein
TGGT1_289350	4.59868	0	-0.088467	0.134708	0.544914	2.03857	0.406788	ATP-binding cassette G family transporter ABCG84		TGGT1_285690	-0.225933	0	0.340971	0.0895982	-0.928045	-0.884614	-1.16743	notch (dsl) domain-containing protein
TGGT1_234550	0.371208	0	0.207676	0.155045	0.761774	1.04131	0.383101	ribosomal protein RPL29		TGGT1_236960	-0.0719042	0	-0.709493	-0.951719	-0.361109	-0.19207	-1.1669	transporter, major facilitator family protein
TGGT1_311335	3.79255	0	0.267562	1.14131	1.85817	0.102736	0.362108	dual specificity phosphatase, catalytic domain-containing protein		TGGT1_223025	-1.2006	0	-0.769941	-0.369459	-0.321039	-0.585076	-1.16677	hypothetical protein
TGGT1_224310	0.526469	0	-0.204684	0.0360236	0.506166	1.07005	0.352719	DHHC zinc finger domain-containing protein		TGGT1_250670	-0.275264	0	-0.493893	-0.677106	-0.873519	-0.977991	-1.1661	hypothetical protein
TGGT1_216285	0.445427	0	0.0260305	0.674542	1.11166	0.744613	0.348704	hypothetical protein		TGGT1_271090	0.0938994	0	-0.402841	-1.1396	-0.762283	-1.04152	-1.16563	hypothetical protein
TGGT1_204325	0.608343	0	1.1937	0.966975	-0.186531	-0.622966	0.340671	hypothetical protein		TGGT1_206650	-0.964281	0	-0.639631	-0.735758	-0.776627	-0.610994	-1.16468	zinc finger, c2h2 type domain-containing protein
TGGT1_312090	0.132163	0	0.0344028	-0.00972793	0.804779	1.02084	0.331595	ribosomal protein RPL23		TGGT1_262825	-0.732964	0	-0.208655	-0.503065	-1.28789	-1.29903	-1.16287	peptidase family c50 protein
TGGT1_307270	1.43211	0	-0.34292	0.0190162	0.995983	1.29544	0.322989	hypothetical protein		TGGT1_212910	0.234489	0	-0.318061	-0.024806	-0.0304935	-0.507974	-1.15721	rhomboid protease ROM3
TGGT1_286770	1.88578	0	0.0864017	0.390801	1.53439	1.75159	0.322219	hypothetical protein		TGGT1_312930	0.858798	0	-0.0664496	-0.713303	-0.824194	-0.650297	-1.15132	putative cystathione gamma lyase
TGGT1_291850	0.489326	0	0.0132657	-0.0392724	0.89567	1.09517	0.303973	ribosomal protein RPS30		TGGT1_248330	-0.285361	0	-0.41489	-0.452933	-0.535429	-1.17122	-1.14985	zinc finger, C3HC4 type (RING finger) domain-containing protein
TGGT1_285400	-0.259312	0	-0.108819	0.411513	1.19405	1.26514	0.296657	hypothetical protein		TGGT1_264485	-0.155152	0	-0.0195747	-0.455788	-1.24674	-1.21662	-1.14927	AP2 domain transcription factor AP2IX-3
TGGT1_308960	0.526158	0	1.22771	0.291409	-0.829097	-0.478869	0.296418	ATPase, AAA family protein		TGGT1_209040	-0.167475	0	0.0384579	-0.706433	-1.002	-0.832137	-1.14868	hypothetical protein
TGGT1_263530	0.00138421	0	-0.325139	-0.11057	0.854025	1.01763	0.292692	putative chaperonin		TGGT1_306050	0.305296	0	-0.47921	-0.599469	-0.716363	-0.797365	-1.14808	hypothetical protein
TGGT1_248390	0.283021	0	0.0455353	-0.00519323	0.820926	1.07979	0.281346	ribosomal protein RPL26		TGGT1_272680	-0.189259	0	-0.303898	-0.541503	-0.600611	-0.870938	-1.1446	hypothetical protein
TGGT1_307260	1.09698	0	-0.0996667	0.0777445	0.814558	1.00999	0.271897	Toxoplasma gondii family C protein		TGGT1_277070	-1.03624	0	-0.594566	-0.625387	-0.985794	-1.25312	-1.14143	SWI2/SNF2-containing protein
TGGT1_288860	0.738811	0	-0.171376	-0.0600823	1.62595	0.764467	0.270862	RuvB family 2 protein		TGGT1_243382	0.238421	0	-0.57295	-0.199337	-0.383649	0.67926	-1.14061	hypothetical protein
TGGT1_307030	0.917257	0	0.0436089	-0.456523	0.392272	1.28895	0.238658	Purine nucleoside phosphorylase		TGGT1_205230	-0.0354145	0	-0.634946	-0.598382	-0.0900262	-0.512826	-1.14	hypothetical protein
TGGT1_305040	3.05122	0	-0.375675	0.1529	0.888568	2.3672	0.235953	HEAT repeat-containing protein		TGGT1_239290	-2.19656	0	-0.656215	-0.359021	-0.174657	-0.593805	-1.13513	hypothetical protein
TGGT1_408550	1.57791	0	1.19536	0.458301	-0.119277	0.534165	0.230148	hypothetical protein		TGGT1_238970	-0.697405	0	-0.49596	-0.347383	-0.384631	1.97708	-1.13453	hypothetical protein
TGGT1_215343	2.4202	0	1.51363	0.620732	0.186578	0.777685	0.20062	hypothetical protein		TGGT1_316670	0.0166869	0	-0.23444	-0.506826	-0.91185	-0.728906	-1.13394	Toxoplasma gondii family D protein
TGGT1_410250	-0.559827	0	1.35046	0.652765	-0.716144	-0.361196	0.158108	hypothetical protein		TGGT1_236400	-1.06541	0	-0.789631	-0.792238	-0.268924	-0.162466	-1.13226	hypothetical protein
TGGT1_252385	1.35776	0	1.0537	0.182622	-0.109514	-0.244377	0.151736	hypothetical protein		TGGT1_232240	-1.39152	0	-0.717159	-0.569032	-0.888412	-0.75237	-1.13142	hypothetical protein
TGGT1_259060	0.931829	0	1.09191	0.379763	0.210747	-0.766168	0.150136	hypothetical protein		TGGT1_261610	-1.88841	0	-0.810323	-0.696513	-0.404027	-0.375862	-1.13129	hypothetical protein
TGGT1_410160	1.5026	0	-0.0659084	-0.00656467	1.18956	0.77612	0.140049	hypothetical protein		TGGT1_220580	-0.426835	0	-1.18767	-1.1646	-0.23054	-0.351829	-1.1301	hypothetical protein
TGGT1_362290	1.02177	0	0.248147	0.702658	1.12781	0.376862	0.124087	hypothetical protein		TGGT1_267030	-2.19229	0	-0.640125	-0.381714	-0.427695	0.16794	-1.12951	ribonuclease type III Dicer
TGGT1_233350	0.424996	0	-0.393686	-0.123564	1.21097	0.794717	0.111962	putative nuclear transport factor 2		TGGT1_263110	-1.33872	0	-0.266842	-0.366124	-0.790684	-1.21875	-1.12795	hypothetical protein
TGGT1_307640	2.06049	0	1.79763	1.05209	0.299682	-0.633967	0.103718	CMGC kinase, CK2 family		TGGT1_227980	0.317898	0	-0.936405	-0.930422	-0.34987	-0.387409	-1.12371	hypothetical protein
TGGT1_233490	0.880352	0	1.06245	0.0753975	-0.562279	-0.340495	0.088955	hypothetical protein		TGGT1_261955B	0.0219485	0	-0.350133	-0.844358	-0.730659	-0.910302	-1.12276	hypothetical protein
TGGT1_205430	-0.330064	0	1.57823	0.710635	-0.572001	1.20883	0.0889322	isovaleryl-CoA dehydrogenase		TGGT1_312680	-0.00275332	0	-1.15865	-1.06812	-0.0919047	-0.158977	-1.12031	putative 60S ribosomal protein L27
TGGT1_207610	0.545409	0	1.12654	-0.0149223	-0.94235	-0.668182	0.0860831	rhoptry kinase family protein ROP36 (incomplete catalytic triad)		TGGT1_462964	0.0974797	0	-0.295016	-0.618112	-0.935368	-1.44847	-1.11902	hypothetical protein
TGGT1_297680	0.960299	0	1.49187	0.588103	-0.410613	-0.799445	0.0461907	putative calmodulin		TGGT1_208760	0.465592	0	-0.362396	-0.74042	-0.544015	-0.644413	-1.11884	hypothetical protein
TGGT1_269680	0.347642	0	1.0395	0.144298	-0.646742	-0.038478	0.0112019	putative acyl-CoA carboxyltransferase beta chain		TGGT1_209985	2.39668	0	0.779618	-0.671237	-1.9793	0.295855	-1.11676	cAMP-dependent protein kinase
TGGT1_221818	-0.234108	0	1.1716	0.266486	-0.396265	-0.514793	0.00665831	hypothetical protein		TGGT1_213580	0.513061	0	-1.61551	-1.48251	1.03308	0.836864	-1.11134	hypothetical protein
TGGT1_260260	0.695839	0	-0.437045	-0.442051	0.987735	1.17253	-0.0524145	ribosomal protein RPP1		TGGT1_250030	-0.908901	0	-0.646295	-0.788545	-0.341334	-0.594128	-1.10975	hypothetical protein
TGGT1_239730	0.686065	0	1.41383	0.386162	-0.978411	-1.1573	-0.079547	MORN repeat-containing protein		TGGT1_206520	0.12781	0	-0.745599	-0.747173	-0.365013	-0.372035	-1.109	hypothetical protein
TGGT1_310480	-0.263847	0	1.14911	0.094045	-1.13662	-0.976529	-0.0978363	flagellar/basal body protein, PACRG family protein		TGGT1_294820	0.699188	0	-0.764643	-0.499361	-0.558683	1.40022	-1.09962	putative type I fatty acid synthase
TGGT1_314460	0.492511	0	1.62201	0.368626	0.354062	-0.198225	-0.151627	hypothetical protein		TGGT1_289490	-0.357934	0	-0.767428	-0.970693	-0.893503	-1.0521	-1.09848	serine/threonine specific protein phosphatase
TGGT1_266070	0.352106	0	-0.534898	-0.501178	0.983983	1.04244	-0.168657	ribosomal protein RPL31		TGGT1_273750	-0.252316	0	-0.784922	-1.29266	-0.224083	0.662478	-1.09453	hypothetical protein
TGGT1_255215	3.13842	0	-0.56792	-0.374849	1.56994	1.33972	-0.183448	hypothetical protein		TGGT1_219370	-1.72201	0	-0.263809	-0.454918	-0.0758993	0.267564	-1.09365	hypothetical protein
TGGT1_210400	-0.056662	0	1.54074	0.35674	-1.02242	-0.0423464	-0.26252	hypothetical protein		TGGT1_205170	-0.793333	0	-0.975775	-0.960209	-0.301117	-0.352418	-1.09087	hypothetical protein
TGGT1_278110	4.66284	0	-0.619263	-0.163846	1.18964	1.45856	-0.271528	1,3-beta-glucan synthase component protein		TGGT1_237210	-0.785821	0	-0.282674	-0.650394	-0.927504	-1.18067	-1.08984	Tyrosine kinase-like (TKL) protein
TGGT1_410820	-1.42721	0	1.05472	0.047444	-1.41323	-1.78012	-0.414898	tRNA-Ser		TGGT1_227630	-0.0159944	0	0.315897	-0.689239	-1.34741	-1.014	-1.08957	hypothetical protein
TGGT1_208810	-0.130461	0	1.12756	0.460937	-0.385855	0.517202	-0.416293	hypothetical protein		TGGT1_269310	0.565887	0	-0.42421	-0.760704	-0.76675	-0.223854	-1.08916	hypothetical protein
TGGT1_314670	0.645423	0	1.35542	-0.0553501	-1.19917	-0.673085	-0.554416	hypothetical protein		TGGT1_318420	0.444094	0	-1.25484	-1.01183	0.032226	-0.0628413	-1.08828	putative 30S ribosomal protein S16
										TGGT1_246910	-0.397245	0	-0.950148	-0.770932	-0.292869	-0.262402	-1.08642	putative histone lysine methyltransferase, SET
										TGGT1_202850	-0.745526	0	-0.393675	-0.789881	-0.850423	-1.05752	-1.08617	ATP-binding domain-containing protein
										TGGT1_222188	0.744804	0	-0.456345	-0.784414	-0.909606	-0.0633952	-1.08571	hypothetical protein
										TGGT1_299800	0.640119	0	0.557736	-0.191504	-1.18613	-1.23728	-1.08071	hypothetical protein
										TGGT1_203175	-0.148357	0	-0.480613	-0.810944	-0.674918	-0.546826	-1.07868	hypothetical protein
										TGGT1_285825	0.418534	0	-0.791011	-0.582504	-0.218561	-0.640297	-1.07683	hypothetical protein
										TGGT1_247340	0.63512	0	0.16187	-0.561119	-0.846551	-0.25968	-1.074	hypothetical protein
										TGGT1_321390	-0.195231	0	0.171041	-0.474081	-0.65957	-0.332329	-1.07273	hypothetical protein
										TGGT1_232140	0.732788	0	-0.273106	-0.294707	-0.624405	-0.225526	-1.0632	hypothetical protein
										TGGT1_268350	-1.38418	0	-0.870389	-0.723765	-0.612367	-0.820905	-1.06292	hypothetical protein
										TGGT1_251750	-0.132373	0	0.790269	-0.464149	-1.54801	-0.131485	-1.06141	MORN repeat-containing protein
										TGGT1_267435	-1.93817	0	-0.242428	-0.286856	-0.879184	-0.318802	-1.05767	hypothetical protein
										TGGT1_218955	-0.551268	0	-0.922014	-1.04212	-0.528841	-0.500292	-1.05618	hypothetical protein
										TGGT1_261260A	-1.08079	0	-0.799333	-0.864618	-0.675544	-0.799426	-1.05237	histone lysine demethylase JMJD6a
										TGGT1_268860	-0.718731	0	1.17725	-0.19475	-1.47576	-1.79586	-1.05211	enolase 1
										TGGT1_248350	-0.054091	0	0.00828868	-0.501494	-0.658509	-0.65374	-1.05102	hypothetical protein
										TGGT1_321360	-0.423339	0	-0.87713	-0.744021	-0.353186	-0.595116	-1.051	clustered-asparagine-rich protein
										TGGT1_242100	-0.338477	0	-0.21446	-0.682541	-0.119504	0.42161	-1.05083	hypothetical protein
										TGGT1_231230	-0.969968	0	-0.813286	-0.865602	-0.785081	-0.988907	-1.05022	hypothetical protein
										TGGT1_356400	2.59883	0	0.780421	-0.748587	-1.94192	0.494695	-1.04877	cAMP-dependent protein kinase
										TGGT1_274040	0.99694	0	0.0665237	-0.386381	0.0834803	1.95969	-1.04383	hypothetical protein
										TGGT1_229260	-0.340813	0	-0.104324	-0.635738	-1.34693	-1.62691	-1.04175	hypothetical protein
										TGGT1_308050	-0.220505	0	-0.840255	-0.955209	-0.0622871	-0.300855	-1.04085	thioredoxin domain-containing protein
										TGGT1_293290	0.984218	0	-0.19429	-0.803123	-0.794621	-0.647732	-1.03956	hypothetical protein
										TGGT1_272630	0.383774	0	-1.24023	-1.01387	0.320938	0.147713	-1.03863	putative U6 snRNA-associated Sm family protein LSm8
										TGGT1_280510	-0.585075	0	0.0811686	-0.647981	-0.446955	-0.564056	-1.03776	Dpy-30 motif protein
										TGGT1_208722	-0.375294	0	-1.05492	-1.03885	-0.437806	-0.581134	-1.03455	hypothetical protein
										TGGT1_233960	-0.849027	0	-0.47493	-0.145526	-0.421405	1.32634	-1.0331	hypothetical protein
										TGGT1_280540	-0.983297	0	-0.19017	-0.398821	-0.885245	-1.12143	-1.0304	HEAT repeat-containing protein
										TGGT1_271060	-0.815495	0	-0.707233	-0.826302	-0.453467	-0.678468	-1.02919	Sec1 family protein
										TGGT1_229910	0.113973	0	-1.16263	-1.00981	-0.191051	-0.327259	-1.02899	EF hand domain-containing protein
										TGGT1_249380	-1.55542	0	-0.658131	-0.600173	-0.95645	-1.15481	-1.02765	DHHC zinc finger domain-containing protein
										TGGT1_315798	-0.507832	0	-0.616485	-0.194201	0.0704623	1.03597	-1.02606	hypothetical protein
										TGGT1_269630	-1.54368	0	-0.712521	-0.716446	-0.865632	-0.904977	-1.02518	hypothetical protein
										TGGT1_357490	0.371659	0	-0.781394	-0.965805	-0.0436413	-0.188989	-1.02477	hypothetical protein
										TGGT1_266980	0.230187	0	-0.809792	-0.606817	-0.198018	-0.386946	-1.02385	hypothetical protein
										TGGT1_297643	0.635919	0	-0.193016	-0.324929	-0.108687	-0.345023	-1.02222	hypothetical protein
										TGGT1_221410	-0.59692	0	-0.770893	-0.974328	-0.332183	-0.296205	-1.01829	actin-like protein ALP4
										TGGT1_286190	-0.539881	0	-0.913516	-0.909296	-0.720796	-0.703902	-1.01724	hypothetical protein
										TGGT1_315260	0.598992	0	-0.346034	-0.586126	-0.47644	-0.370196	-1.01707	alanine dehydrogenase
										TGGT1_409250	-0.43659	0	0.291983	-0.171736	-1.23701	-1.00185	-1.01689	hypothetical protein
										TGGT1_243770	0.0221318	0	-1.05668	-0.84405	0.0279974	-0.0978653	-1.01654	hypothetical protein
										TGGT1_245630	-0.172419	0	-0.63762	-0.745203	-0.149444	-0.316004	-1.01308	hypothetical protein
										TGGT1_228175	-0.221614	0	0.625168	-0.411446	-1.39632	-1.26877	-1.01295	hypothetical protein
										TGGT1_216610	-0.634973	0	-0.869329	-0.644656	-0.133721	0.657281	-1.01229	ribosomal RNA large subunit methyltransferase J protein
										TGGT1_251490	-0.872231	0	-0.747261	-0.724306	-0.542888	-0.510499	-1.01162	ACR, COG2135 domain-containing protein
										TGGT1_294690	-0.278469	0	-0.664309	-0.798155	-0.545993	-0.729632	-1.00724	rhomboid protease ROM5
										TGGT1_207875	-0.640491	0	-0.458072	-0.581497	-0.0772735	0.195984	-1.00477	GCC2 and GCC3 domain-containing protein
										TGGT1_273620	-0.0233894	0	-1.1964	-0.982923	0.145403	0.115799	-1.00466	hypothetical protein
										TGGT1_267360	-0.602426	0	-0.188193	-0.839385	-0.839742	-0.780112	-1.00338	histone deacetylase
										TGGT1_232320	-1.90223	0	-0.0623517	-0.629704	-1.01468	-1.1869	-1.00046	hypothetical protein
										TGGT1_408250	1.10986	0	0.150755	0.151342	-0.450156	-1.10154	-0.985671	hypothetical protein
										TGGT1_322100	-1.50743	0	-0.823972	-1.03867	0.0692098	0.194782	-0.976735	myosin-light-chain kinase
										TGGT1_233720	0.333875	0	-1.38761	-1.20334	0.177186	0.0922361	-0.976334	DNA-directed RNA polymerase II RPBABC8
										TGGT1_261220	-0.358305	0	-0.990058	-1.0492	-0.168079	-0.203365	-0.961014	transcription elongation factor SPT4
										TGGT1_309080	-0.651708	0	0.0612292	-0.435316	-0.9686	-1.08054	-0.934214	hypothetical protein
										TGGT1_273530	-0.585305	0	-1.109	-1.02897	-0.320772	-0.170322	-0.933123	flagellar associated protein
										TGGT1_213560	-0.49403	0	-0.053238	-0.867623	-1.52278	-0.745976	-0.923549	hypothetical protein
										TGGT1_409310	-1.09202	0	-1.05223	-1.15919	-0.37564	0.0963289	-0.92087	tRNA-Met
										TGGT1_244130	-1.43944	0	-0.431448	-0.58178	-1.0127	-1.12576	-0.920014	hypothetical protein
										TGGT1_263120	-1.31136	0	-0.191327	-0.275887	-0.991961	-1.29626	-0.918129	hypothetical protein
										TGGT1_243910	-0.977381	0	-1.08297	-0.852757	-0.268439	-0.394458	-0.916942	Cof family hydrolase subfamily protein
										TGGT1_269460	-0.407201	0	-0.217443	-0.35639	-0.785285	-1.13282	-0.910656	Ser/Thr phosphatase family protein
										TGGT1_291170	-0.379934	0	0.094999	-0.452224	-1.1482	-1.05205	-0.909018	hypothetical protein
										TGGT1_215390	-0.29127	0	-1.03798	-0.92161	0.736923	0.575069	-0.876486	putative TIM10 family protein
										TGGT1_205340	-0.0611336	0	-1.00218	-1.06545	0.415816	0.455568	-0.866787	ribosomal protein RPS12
										TGGT1_222330	0.0557295	0	0.210797	-0.255158	-1.13926	-1.40549	-0.866145	hypothetical protein
										TGGT1_210345	-0.404809	0	-0.0500248	-0.447275	-1.14479	-0.997205	-0.8606	hypothetical protein
										TGGT1_250760	-0.832297	0	-0.345284	-0.474863	-0.852007	-1.10209	-0.853317	pentatricopeptide repeat domain-containing protein
										TGGT1_306620	0.22717	0	-0.0085036	-0.461758	-0.858895	-1.243	-0.853031	AP2 domain transcription factor AP2IX-9
										TGGT1_209000	-0.817695	0	-0.0484679	-0.32712	-1.39296	-1.0705	-0.850839	HECT-domain (ubiquitin-transferase) domain-containing protein
										TGGT1_315580	-0.21776	0	-0.0131092	-0.310308	-0.76043	-1.2528	-0.846183	hypothetical protein
										TGGT1_360740	-0.935157	0	-0.0605412	-0.322943	-0.804498	-1.2397	-0.844096	hypothetical protein
										TGGT1_200230	0.16556	0	0.0749403	-1.25912	-0.632823	1.38736	-0.843653	microneme protein MIC17C
										TGGT1_221850	0.150513	0	-0.917317	-1.04323	0.102005	0.116193	-0.840664	putative prohibitin family protein
										TGGT1_295460	-0.0664903	0	-1.02197	-0.75954	-0.0921523	-0.343117	-0.827985	Got1 family protein
										TGGT1_293050	0.345529	0	-1.20903	-1.05101	0.000166775	-0.0384739	-0.824115	sybindin family protein
										TGGT1_278390	1.22445	0	-0.737444	-1.02033	-0.262025	0.393867	-0.812767	Toxoplasma gondii family A protein
										TGGT1_238410	-0.937892	0	0.322933	-0.471475	-1.15988	-1.23404	-0.805024	hypothetical protein
										TGGT1_252450	-0.798785	0	0.57447	0.310556	-0.962977	-1.51669	-0.798782	hypothetical protein
										TGGT1_221250	0.0200318	0	-0.118553	-0.539979	-0.688945	-1.0784	-0.79253	hypothetical protein
										TGGT1_270760	-0.506636	0	-0.168199	-0.334712	-0.649715	-1.09063	-0.789103	asparagine synthase
										TGGT1_279345	-0.193243	0	-1.10488	-0.964328	0.469525	0.393621	-0.788539	hypothetical protein
										TGGT1_226650	0.263944	0	-1.00601	-0.705594	0.156904	0.0518895	-0.787574	hypothetical protein
										TGGT1_205360	-0.458784	0	-0.0961457	-0.625211	-1.06382	-0.942729	-0.785019	hypothetical protein
										TGGT1_310740	0.0250513	0	0.0513199	-0.258158	-0.730043	-1.02543	-0.769186	hypothetical protein
										TGGT1_318632	-0.143733	0	-1.13588	-1.06888	0.136012	0.146002	-0.764936	hypothetical protein
										TGGT1_309810	0.550538	0	-0.985415	-1.02034	0.607456	0.729044	-0.763089	ribosomal protein RPP2
										TGGT1_212780	-0.283192	0	-0.161191	-0.583441	-0.834644	-1.14962	-0.760078	hypothetical protein
										TGGT1_318470	-0.0779639	0	0.0755779	-0.317543	-1.25594	-1.41019	-0.759411	AP2 domain transcription factor AP2IV-4
										TGGT1_213570	-0.566837	0	-1.19051	-1.00039	0.0294167	-0.00216176	-0.757427	hypothetical protein
										TGGT1_319600	-0.31707	0	0.105121	-0.247584	-0.914139	-1.24583	-0.752886	putative alpha-tubulin N-acetyltransferase
										TGGT1_308010	-0.932283	0	0.0237664	-0.260838	-0.936125	-1.18365	-0.751223	hypothetical protein
										TGGT1_239810	-1.3468	0	-0.554524	-0.540871	-0.823543	-1.00411	-0.730907	hypothetical protein
										TGGT1_257360	-0.326593	0	0.611361	-0.14205	-1.12137	-1.21126	-0.725803	hypothetical protein
										TGGT1_280770	-0.619457	0	-0.294931	-0.669656	-0.475235	-1.15045	-0.725365	regulator of chromosome condensation (RCC1) repeat-containing protein
										TGGT1_220930	-0.669844	0	-0.0899446	-0.55951	-0.79983	-1.15502	-0.719679	hypothetical protein
										TGGT1_304730	0.453353	0	0.508929	-0.304047	-1.05344	-1.28824	-0.713058	Mob1/phocein family protein
										TGGT1_277050	-1.19441	0	-0.0497956	-0.50152	-0.969027	-1.05321	-0.710162	hypothetical protein
										TGGT1_205370	0.0974141	0	0.134878	-0.161703	-0.940202	-1.14999	-0.694695	hypothetical protein
										TGGT1_271000	-0.192644	0	0.222848	-0.160341	-0.810456	-1.13676	-0.680924	hypothetical protein
										TGGT1_245520	0.348922	0	-1.0989	-0.945722	0.34495	0.32967	-0.680567	hypothetical protein
										TGGT1_306020	-0.2789	0	-0.0311638	-0.201515	-1.00941	-0.821863	-0.609202	hypothetical protein
										TGGT1_252370	-0.311812	0	0.768715	0.164453	-1.31911	0.224484	-0.601705	AP2 domain transcription factor AP2III-1
										TGGT1_228680	-0.400146	0	0.209868	-0.361827	-1.01582	-1.01565	-0.55158	mitochondrial carrier superfamily protein
										TGGT1_295620	-0.4443	0	0.0277721	-0.315608	-0.957922	-1.00411	-0.546028	hypothetical protein
										TGGT1_261300	0.0321017	0	0.0231964	-0.0856387	-0.923757	-1.14658	-0.528691	hypothetical protein
										TGGT1_276230	-0.171746	0	-1.27244	-0.52516	0.429902	0.116109	-0.430253	Toxoplasma gondii family B protein
										TGGT1_291830	0.245135	0	0.321401	-0.503318	-1.23858	-0.391569	-0.402962	putative DNA double-strand break repair rad50 ATPase
										TGGT1_312430	-0.951334	0	-0.174316	-0.0524328	-0.672616	-1.01412	-0.397897	hypothetical protein
										TGGT1_271070	0.671089	0	-1.50069	-0.29786	0.632227	0.884104	-0.379999	hypothetical protein
										TGGT1_248240	-0.065247	0	0.973456	0.202555	-1.14815	-0.479291	-0.375991	leucine rich repeat-containing protein
										TGGT1_246190	-0.912058	0	0.353232	0.151543	-1.01619	-0.718063	-0.352183	hypothetical protein
										TGGT1_251740	0.371835	0	0.258578	0.124279	-0.952192	-1.09987	-0.351087	AP2 domain transcription factor AP2XII-9
										TGGT1_244050	-0.361996	0	0.561516	0.0763164	-0.864971	-1.12936	-0.293635	hypothetical protein
										TGGT1_244500	0.0291584	0	0.507931	0.133282	-0.561076	-1.00224	-0.0864417	Tubulin-tyrosine ligase family protein

## Sheet: Tab 3
435 of 986 upregulated DEGs													551 of 986 downregulated DEGs												193 of 300 upregulated DEGs												107 of 300 downregulated DEGs
Cellular Component (GOEA)													Cellular Component (GOEA)												Cellular Component (GOEA)												Cellular Component (GOEA)
Molecular Function (GOEA)													Molecular Function (GOEA)												Molecular Function (GOEA)												Molecular Function (GOEA)
Biological Process (GOEA)													Biological Process (GOEA)												Biological Process (GOEA)												Biological Process (GOEA)
Metabolic Pathway Enrichment Analysis (MPEA)													Metabolic Pathway Enrichment Analysis (MPEA)												Metabolic Pathway Enrichment Analysis (MPEA)												Metabolic Pathway Enrichment Analysis (MPEA)
Gene Set Enrichment Analysus (GSEA)													Gene Set Enrichment Analysus (GSEA)												Gene Set Enrichment Analysus (GSEA)												Gene Set Enrichment Analysus (GSEA)
ID	Name	Bgd count	Result count	Result gene list	Pct of bgd	Fold enrichment	Odds ratio	P-value	Benjamini				ID	Name	Bgd count	Result count	Result gene list	Pct of bgd	Fold enrichment	Odds ratio	P-value	Benjamini			ID	Name	Bgd count	Result count	Result gene list	Pct of bgd	Fold enrichment	Odds ratio	P-value	Benjamini			ID	Name	Bgd count	Result count	Result gene list	Pct of bgd	Fold enrichment	Odds ratio	P-value	Benjamini
GO:0020011	apicoplast	34	12	TGGT1_209710,TGGT1_218850,TGGT1_222020,TGGT1_245670,TGGT1_251930,TGGT1_255370,TGGT1_261070,TGGT1_264080,TGGT1_266760,TGGT1_285700,TGGT1_305980,TGGT1_321570,	35.3	7.36	11.36	2.39e-08	1.56e-06				GO:0016020	membrane	1749	115	TGGT1_201180A,TGGT1_201690,TGGT1_202050,TGGT1_203300,TGGT1_203682,TGGT1_203770,TGGT1_204300,TGGT1_205360,TGGT1_205370,TGGT1_207050,TGGT1_210235,TGGT1_212910,TGGT1_213570,TGGT1_217370,TGGT1_217420,TGGT1_219660,TGGT1_220340,TGGT1_220930,TGGT1_222080,TGGT1_224010,TGGT1_224710,TGGT1_225105,TGGT1_226450,TGGT1_226650,TGGT1_227350,TGGT1_227370,TGGT1_228050,TGGT1_228680,TGGT1_229405,TGGT1_231780,TGGT1_23…	6.6	1.19	1.35	0.01058	0.294206			GO:0009536	plastid	34	5	TGGT1_222020,TGGT1_245670,TGGT1_255370,TGGT1_264080,TGGT1_305980,	14.7	6.5	7.75	0.00089529	0.0380499			GO:0044666	MLL3/4 complex	1	1	TGGT1_280510,	100	84.53	inf	0.0118295	0.381291
GO:0009536	plastid	34	12	TGGT1_209710,TGGT1_218850,TGGT1_222020,TGGT1_245670,TGGT1_251930,TGGT1_255370,TGGT1_261070,TGGT1_264080,TGGT1_266760,TGGT1_285700,TGGT1_305980,TGGT1_321570,	35.3	7.36	11.36	2.39e-08	1.56e-06				GO:0035097	histone methyltransferase complex	4	2	TGGT1_277050,TGGT1_280510,	50	9.05	17.21	0.0169569	0.294206			GO:0020011	apicoplast	34	5	TGGT1_222020,TGGT1_245670,TGGT1_255370,TGGT1_264080,TGGT1_305980,	14.7	6.5	7.75	0.00089529	0.0380499			GO:0062023	collagen-containing extracellular matrix	2	1	TGGT1_267410,	50	42.27	84.98	0.0235214	0.381291
GO:0005840	ribosome	153	19	TGGT1_209710,TGGT1_212290,TGGT1_213350,TGGT1_218850,TGGT1_225250,TGGT1_231140,TGGT1_232300,TGGT1_234450,TGGT1_234550,TGGT1_239100,TGGT1_243570,TGGT1_248390,TGGT1_254620,TGGT1_260260,TGGT1_266070,TGGT1_275330,TGGT1_291850,TGGT1_305520,TGGT1_312090,	12.4	2.59	2.98	0.0001076	0.0046999				GO:0048188	Set1C/COMPASS complex	4	2	TGGT1_277050,TGGT1_280510,	50	9.05	17.21	0.0169569	0.294206			GO:0005737	cytoplasm	519	22	TGGT1_202300,TGGT1_222020,TGGT1_245670,TGGT1_247510,TGGT1_249590,TGGT1_255370,TGGT1_256990,TGGT1_260850,TGGT1_261950,TGGT1_263730,TGGT1_264080,TGGT1_265010,TGGT1_286720,TGGT1_290580,TGGT1_297060,TGGT1_305030,TGGT1_305980,TGGT1_306470,TGGT1_314730,TGGT1_317720,TGGT1_318430,TGGT1_318750,	4.2	1.87	2.14	0.00251115	0.0711493			GO:0031012	extracellular matrix	3	1	TGGT1_267410,	33.3	28.18	42.48	0.0350774	0.381291
GO:0005575	cellular component	2867	161	TGGT1_201840,TGGT1_202300,TGGT1_202620,TGGT1_203990,TGGT1_204050,TGGT1_204460,TGGT1_205558,TGGT1_206320,TGGT1_206430,TGGT1_207140,TGGT1_207665,TGGT1_207865,TGGT1_208050,TGGT1_208560,TGGT1_208850,TGGT1_209710,TGGT1_210400,TGGT1_211680,TGGT1_212290,TGGT1_212735,TGGT1_213350,TGGT1_214350,TGGT1_216000,TGGT1_216280,TGGT1_216335,TGGT1_216680,TGGT1_218850,TGGT1_218910,TGGT1_219700,TGGT1_220420,TGGT1_222…	5.6	1.17	1.58	0.0007537	0.0235942				GO:0005929	cilium	28	5	TGGT1_205590,TGGT1_218192,TGGT1_264178B,TGGT1_273530,TGGT1_293890,	17.9	3.23	3.77	0.0171333	0.294206			GO:0005623	obsolete cell	44	4	TGGT1_211680,TGGT1_247350,TGGT1_286630,TGGT1_305980,	9.1	4.02	4.44	0.0168455	0.357966			GO:0048188	Set1C/COMPASS complex	4	1	TGGT1_280510,	25	21.13	28.32	0.0464989	0.381291
GO:0030430	host cell cytoplasm	19	5	TGGT1_254720,TGGT1_270250,TGGT1_275440,TGGT1_286450,TGGT1_309590,	26.3	5.49	7.23	0.001621	0.0235942				GO:0042995	cell projection	28	5	TGGT1_205590,TGGT1_218192,TGGT1_264178B,TGGT1_273530,TGGT1_293890,	17.9	3.23	3.77	0.0171333	0.294206			GO:0044424	obsolete intracellular part	249	11	TGGT1_202300,TGGT1_247510,TGGT1_249590,TGGT1_256990,TGGT1_265010,TGGT1_290580,TGGT1_297060,TGGT1_305030,TGGT1_305980,TGGT1_317720,TGGT1_318750,	4.4	1.95	2.1	0.024404	0.399064			GO:0035097	histone methyltransferase complex	4	1	TGGT1_280510,	25	21.13	28.32	0.0464989	0.381291
GO:0065010	extracellular membrane-bounded organelle	19	5	TGGT1_254720,TGGT1_270250,TGGT1_275440,TGGT1_286450,TGGT1_309590,	26.3	5.49	7.23	0.001621	0.0235942				GO:0120025	plasma membrane bounded cell projection	28	5	TGGT1_205590,TGGT1_218192,TGGT1_264178B,TGGT1_273530,TGGT1_293890,	17.9	3.23	3.77	0.0171333	0.294206			GO:0044444	obsolete cytoplasmic part	109	6	TGGT1_261950,TGGT1_286720,TGGT1_290580,TGGT1_306470,TGGT1_314730,TGGT1_318430,	5.5	2.43	2.6	0.036239	0.399064
GO:0043230	extracellular organelle	19	5	TGGT1_254720,TGGT1_270250,TGGT1_275440,TGGT1_286450,TGGT1_309590,	26.3	5.49	7.23	0.001621	0.0235942				GO:0005576	extracellular region	50	7	TGGT1_200230,TGGT1_207875,TGGT1_235390,TGGT1_247540,TGGT1_249150,TGGT1_267410,TGGT1_310580,	14	2.53	2.83	0.0188939	0.294206															ID	Name	Bgd count	Result count	Result gene list	Pct of bgd	Fold enrichment	Odds ratio	P-value	Benjamini
GO:0033655	host cell cytoplasm part	19	5	TGGT1_254720,TGGT1_270250,TGGT1_275440,TGGT1_286450,TGGT1_309590,	26.3	5.49	7.23	0.001621	0.0235942				GO:0034708	methyltransferase complex	6	2	TGGT1_277050,TGGT1_280510,	33.3	6.03	8.6	0.0393812	0.535833			ID	Name	Bgd count	Result count	Result gene list	Pct of bgd	Fold enrichment	Odds ratio	P-value	Benjamini			GO:0046593	mandelonitrile lyase activity	3	2	TGGT1_213340,TGGT1_253120,	66.7	56.36	173	0.00040951	0.0458655
GO:0020003	symbiont-containing vacuole	19	5	TGGT1_254720,TGGT1_270250,TGGT1_275440,TGGT1_286450,TGGT1_309590,	26.3	5.49	7.23	0.001621	0.0235942																GO:0003950	NAD+ ADP-ribosyltransferase activity	2	2	TGGT1_270840,TGGT1_293510,	100	44.17	inf	0.00050802	0.0858572			GO:0016830	carbon-carbon lyase activity	24	3	TGGT1_213340,TGGT1_253120,TGGT1_289930,	12.5	10.57	12.53	0.00266562	0.10168
GO:0110165	cellular anatomical entity	2703	151	TGGT1_201840,TGGT1_202300,TGGT1_202620,TGGT1_203990,TGGT1_204050,TGGT1_204460,TGGT1_205558,TGGT1_206320,TGGT1_206430,TGGT1_207140,TGGT1_207665,TGGT1_207865,TGGT1_208050,TGGT1_208560,TGGT1_208850,TGGT1_209710,TGGT1_210400,TGGT1_212290,TGGT1_212735,TGGT1_213350,TGGT1_214350,TGGT1_216000,TGGT1_216280,TGGT1_216335,TGGT1_216680,TGGT1_218850,TGGT1_218910,TGGT1_220420,TGGT1_222020,TGGT1_222410,TGGT1_224…	5.6	1.17	1.49	0.0022789	0.0298533				ID	Name	Bgd count	Result count	Result gene list	Pct of bgd	Fold enrichment	Odds ratio	P-value	Benjamini			GO:0051998	protein carboxyl O-methyltransferase activity	3	2	TGGT1_306470,TGGT1_315130,	66.7	29.45	87.91	0.00150146	0.0858572			GO:0016832	aldehyde-lyase activity	7	2	TGGT1_213340,TGGT1_253120,	28.6	24.15	34.57	0.00278041	0.10168
GO:0045177	apical part of cell	89	11	TGGT1_201840,TGGT1_203990,TGGT1_204050,TGGT1_206430,TGGT1_231630,TGGT1_254720,TGGT1_270250,TGGT1_275440,TGGT1_286450,TGGT1_297960A,TGGT1_309590,	12.4	2.58	2.89	0.0032245	0.038401				GO:0003995	acyl-CoA dehydrogenase activity	5	3	TGGT1_231900,TGGT1_266270,TGGT1_315480,	60	10.86	25.91	0.00153686	0.118338			GO:0010340	carboxyl-O-methyltransferase activity	3	2	TGGT1_306470,TGGT1_315130,	66.7	29.45	87.91	0.00150146	0.0858572			GO:0008017	microtubule binding	27	3	TGGT1_201230,TGGT1_218210,TGGT1_294595,	11.1	9.39	10.96	0.00375666	0.10168
GO:0005737	cytoplasm	519	38	TGGT1_202300,TGGT1_204460,TGGT1_205558,TGGT1_209710,TGGT1_214350,TGGT1_218850,TGGT1_222020,TGGT1_226410,TGGT1_245670,TGGT1_247510,TGGT1_249590,TGGT1_251930,TGGT1_255370,TGGT1_256990,TGGT1_260850,TGGT1_261070,TGGT1_261950,TGGT1_263300,TGGT1_263530,TGGT1_263730,TGGT1_264080,TGGT1_265010,TGGT1_266760,TGGT1_275690,TGGT1_285700,TGGT1_286720,TGGT1_289350,TGGT1_290580,TGGT1_297060,TGGT1_305030,TGGT1_305…	7.3	1.53	1.68	0.0045729	0.0499211				GO:0004316	3-oxoacyl-[acyl-carrier-protein] reductase (NADPH) activity	5	3	TGGT1_269120,TGGT1_269400,TGGT1_294820,	60	10.86	25.91	0.00153686	0.118338			GO:0003824	catalytic activity	2000	61	TGGT1_202300,TGGT1_207665,TGGT1_208050,TGGT1_211680,TGGT1_216680,TGGT1_219700,TGGT1_220420,TGGT1_222020,TGGT1_225050,TGGT1_228360,TGGT1_228370,TGGT1_230830,TGGT1_230980,TGGT1_231890,TGGT1_236990,TGGT1_239600,TGGT1_240410,TGGT1_240830,TGGT1_240840,TGGT1_243510,TGGT1_244700,TGGT1_245670,TGGT1_247350,TGGT1_247510,TGGT1_248530,TGGT1_249590,TGGT1_249810,TGGT1_253330,TGGT1_256990,TGGT1_261950,TGGT1_262…	3.1	1.35	1.8	0.00160871	0.0858572			GO:0015631	tubulin binding	37	3	TGGT1_201230,TGGT1_218210,TGGT1_294595,	8.1	6.85	7.72	0.00917966	0.10168
GO:0043228	non-membrane-bounded organelle	314	25	TGGT1_207665,TGGT1_209710,TGGT1_212290,TGGT1_213350,TGGT1_218850,TGGT1_225250,TGGT1_230830,TGGT1_230980,TGGT1_231140,TGGT1_232300,TGGT1_234450,TGGT1_234550,TGGT1_239100,TGGT1_243570,TGGT1_248390,TGGT1_254620,TGGT1_260260,TGGT1_261580,TGGT1_266070,TGGT1_275330,TGGT1_288860,TGGT1_291850,TGGT1_305520,TGGT1_306310,TGGT1_312090,	8	1.66	1.8	0.0077136	0.0721772				GO:0102131	3-oxo-glutaryl-[acp] methyl ester reductase activity	5	3	TGGT1_269120,TGGT1_269400,TGGT1_294820,	60	10.86	25.91	0.00153686	0.118338			GO:0048037	obsolete cofactor binding	11	3	TGGT1_225050,TGGT1_236990,TGGT1_264080,	27.3	12.05	16.61	0.00163227	0.0858572			GO:0016829	lyase activity	74	4	TGGT1_213340,TGGT1_253120,TGGT1_289930,TGGT1_312930,	5.4	4.57	5.05	0.0109722	0.10168
GO:0043232	intracellular non-membrane-bounded organelle	314	25	TGGT1_207665,TGGT1_209710,TGGT1_212290,TGGT1_213350,TGGT1_218850,TGGT1_225250,TGGT1_230830,TGGT1_230980,TGGT1_231140,TGGT1_232300,TGGT1_234450,TGGT1_234550,TGGT1_239100,TGGT1_243570,TGGT1_248390,TGGT1_254620,TGGT1_260260,TGGT1_261580,TGGT1_266070,TGGT1_275330,TGGT1_288860,TGGT1_291850,TGGT1_305520,TGGT1_306310,TGGT1_312090,	8	1.66	1.8	0.0077136	0.0721772				GO:0102132	3-oxo-pimeloyl-[acp] methyl ester reductase activity	5	3	TGGT1_269120,TGGT1_269400,TGGT1_294820,	60	10.86	25.91	0.00153686	0.118338			GO:0016757	transferase activity, transferring glycosyl groups	62	6	TGGT1_211680,TGGT1_270840,TGGT1_293510,TGGT1_314730,TGGT1_315885,TGGT1_320620,	9.7	4.27	4.83	0.00257883	0.111154			GO:0044540	L-cystine L-cysteine-lyase (deaminating)	1	1	TGGT1_312930,	100	84.53	inf	0.0118295	0.10168
GO:0043226	organelle	904	58	TGGT1_207665,TGGT1_209710,TGGT1_212290,TGGT1_213350,TGGT1_218850,TGGT1_222020,TGGT1_225250,TGGT1_230830,TGGT1_230980,TGGT1_231140,TGGT1_232300,TGGT1_234450,TGGT1_234550,TGGT1_239100,TGGT1_240830,TGGT1_240840,TGGT1_243570,TGGT1_245670,TGGT1_248390,TGGT1_249590,TGGT1_251930,TGGT1_254620,TGGT1_254720,TGGT1_255370,TGGT1_260260,TGGT1_260850,TGGT1_261070,TGGT1_261580,TGGT1_261950,TGGT1_263300,TGGT1_263…	6.4	1.34	1.48	0.0088172	0.0770037				GO:0050111	mycocerosate synthase activity	2	2	TGGT1_204560,TGGT1_294820,	100	18.09	inf	0.00304437	0.170964			GO:0016774	phosphotransferase activity, carboxyl group as acceptor	4	2	TGGT1_222020,TGGT1_265010,	50	22.09	43.94	0.00295848	0.111154			GO:0035299	inositol pentakisphosphate 2-kinase activity	1	1	TGGT1_225190,	100	84.53	inf	0.0118295	0.10168
GO:0015935	small ribosomal subunit	11	3	TGGT1_213350,TGGT1_232300,TGGT1_305520,	27.3	5.69	7.53	0.013472	0.110302				GO:0072341	modified amino acid binding	7	3	TGGT1_204560,TGGT1_294820,TGGT1_364540,	42.9	7.75	12.95	0.00494963	0.170964			GO:0016763	transferase activity, transferring pentosyl groups	14	3	TGGT1_270840,TGGT1_293510,TGGT1_320620,	21.4	9.47	12.07	0.00342676	0.112655			GO:0008239	dipeptidyl-peptidase activity	1	1	TGGT1_227370,	100	84.53	inf	0.0118295	0.10168
GO:0005623	obsolete cell	44	6	TGGT1_211680,TGGT1_247350,TGGT1_266620,TGGT1_286630,TGGT1_305980,TGGT1_309210,	13.6	2.85	3.19	0.0174061	0.134129				GO:0031177	phosphopantetheine binding	7	3	TGGT1_204560,TGGT1_294820,TGGT1_364540,	42.9	7.75	12.95	0.00494963	0.170964			GO:0036094	small molecule binding	800	28	TGGT1_202300,TGGT1_207665,TGGT1_207760,TGGT1_208050,TGGT1_217020,TGGT1_219700,TGGT1_230830,TGGT1_230980,TGGT1_236990,TGGT1_239600,TGGT1_240410,TGGT1_240600,TGGT1_245670,TGGT1_248530,TGGT1_249810,TGGT1_253330,TGGT1_256990,TGGT1_261950,TGGT1_269780,TGGT1_283702,TGGT1_286420A,TGGT1_290580,TGGT1_292920,TGGT1_293460,TGGT1_301210,TGGT1_305030,TGGT1_305980,TGGT1_360830,	3.5	1.55	1.76	0.0099201	0.141765			GO:0080146	L-cysteine desulfhydrase activity	1	1	TGGT1_312930,	100	84.53	inf	0.0118295	0.10168
GO:0043657	host cell	35	5	TGGT1_254720,TGGT1_270250,TGGT1_275440,TGGT1_286450,TGGT1_309590,	14.3	2.98	3.36	0.0242673	0.144501				GO:0050660	flavin adenine dinucleotide binding	30	6	TGGT1_213340,TGGT1_231900,TGGT1_243655,TGGT1_253120,TGGT1_253150,TGGT1_266270,	20	3.62	4.35	0.00520087	0.170964			GO:0016491	oxidoreductase activity	222	11	TGGT1_211680,TGGT1_225050,TGGT1_236990,TGGT1_240840,TGGT1_245670,TGGT1_262910,TGGT1_263730,TGGT1_286630,TGGT1_301210,TGGT1_305980,TGGT1_318430,	5	2.19	2.39	0.0111817	0.141765			GO:0004123	cystathionine gamma-lyase activity	1	1	TGGT1_312930,	100	84.53	inf	0.0118295	0.10168
GO:0043656	host intracellular region	35	5	TGGT1_254720,TGGT1_270250,TGGT1_275440,TGGT1_286450,TGGT1_309590,	14.3	2.98	3.36	0.0242673	0.144501				GO:0003700	DNA-binding transcription factor activity	50	8	TGGT1_208020,TGGT1_217700,TGGT1_251740,TGGT1_264485,TGGT1_299020,TGGT1_305220,TGGT1_306620,TGGT1_318610,	16	2.89	3.32	0.00555078	0.170964			GO:0016651	oxidoreductase activity, acting on NAD(P)H	22	3	TGGT1_262910,TGGT1_301210,TGGT1_305980,	13.6	6.02	6.98	0.0127125	0.141765			GO:0004400	histidinol-phosphate transaminase activity	1	1	TGGT1_310680,	100	84.53	inf	0.0118295	0.10168
GO:0018995	host cellular component	35	5	TGGT1_254720,TGGT1_270250,TGGT1_275440,TGGT1_286450,TGGT1_309590,	14.3	2.98	3.36	0.0242673	0.144501				GO:0016614	oxidoreductase activity, acting on CH-OH group of donors	50	8	TGGT1_213340,TGGT1_243655,TGGT1_253120,TGGT1_253150,TGGT1_269120,TGGT1_269400,TGGT1_294820,TGGT1_306450,	16	2.89	3.32	0.00555078	0.170964			GO:0003756	protein disulfide isomerase activity	8	2	TGGT1_211680,TGGT1_247350,	25	11.04	14.64	0.0130102	0.141765			GO:0004689	phosphorylase kinase activity	1	1	TGGT1_306480,	100	84.53	inf	0.0118295	0.10168
GO:0033643	host cell part	35	5	TGGT1_254720,TGGT1_270250,TGGT1_275440,TGGT1_286450,TGGT1_309590,	14.3	2.98	3.36	0.0242673	0.144501				GO:0004312	fatty acid synthase activity	8	3	TGGT1_269120,TGGT1_269400,TGGT1_294820,	37.5	6.78	10.36	0.00759811	0.208467			GO:0016864	intramolecular oxidoreductase activity, transposing S-S bonds	8	2	TGGT1_211680,TGGT1_247350,	25	11.04	14.64	0.0130102	0.141765			GO:0043168	anion binding	760	16	TGGT1_201230,TGGT1_202850,TGGT1_213340,TGGT1_215775,TGGT1_218210,TGGT1_225190,TGGT1_237210,TGGT1_253120,TGGT1_267360,TGGT1_277070,TGGT1_281675,TGGT1_289930,TGGT1_306480,TGGT1_310680,TGGT1_312930,TGGT1_410610,	2.1	1.78	2.1	0.0127099	0.10168
GO:0033646	host intracellular part	35	5	TGGT1_254720,TGGT1_270250,TGGT1_275440,TGGT1_286450,TGGT1_309590,	14.3	2.98	3.36	0.0242673	0.144501				GO:0019842	vitamin binding	33	6	TGGT1_204560,TGGT1_220840,TGGT1_294820,TGGT1_310680,TGGT1_312930,TGGT1_364540,	18.2	3.29	3.86	0.00844252	0.208467			GO:0008171	O-methyltransferase activity	8	2	TGGT1_306470,TGGT1_315130,	25	11.04	14.64	0.0130102	0.141765			GO:0016769	transferase activity, transferring nitrogenous groups	16	2	TGGT1_310680,TGGT1_312930,	12.5	10.57	12.32	0.014839	0.109963
GO:0005622	intracellular	1167	69	TGGT1_202300,TGGT1_204460,TGGT1_205558,TGGT1_207665,TGGT1_209710,TGGT1_212290,TGGT1_213350,TGGT1_214350,TGGT1_218850,TGGT1_222020,TGGT1_225250,TGGT1_226410,TGGT1_230830,TGGT1_230980,TGGT1_231140,TGGT1_232300,TGGT1_233350,TGGT1_234450,TGGT1_234550,TGGT1_239100,TGGT1_240840,TGGT1_243570,TGGT1_245670,TGGT1_247510,TGGT1_248390,TGGT1_249590,TGGT1_251930,TGGT1_254620,TGGT1_255370,TGGT1_256990,TGGT1_260…	5.9	1.23	1.35	0.0261329	0.148844				GO:0046593	mandelonitrile lyase activity	3	2	TGGT1_213340,TGGT1_253120,	66.7	12.06	34.43	0.00879893	0.208467			GO:0005524	ATP binding	576	21	TGGT1_207665,TGGT1_207760,TGGT1_208050,TGGT1_217020,TGGT1_219700,TGGT1_230830,TGGT1_230980,TGGT1_239600,TGGT1_240410,TGGT1_240600,TGGT1_248530,TGGT1_249810,TGGT1_253330,TGGT1_256990,TGGT1_261950,TGGT1_283702,TGGT1_290580,TGGT1_292920,TGGT1_293460,TGGT1_305030,TGGT1_360830,	3.6	1.61	1.78	0.0173441	0.141765			GO:0070279	vitamin B6 binding	17	2	TGGT1_310680,TGGT1_312930,	11.8	9.95	11.5	0.0166909	0.109963
GO:0005576	extracellular region	50	6	TGGT1_207865,TGGT1_254720,TGGT1_270250,TGGT1_275440,TGGT1_286450,TGGT1_309590,	12	2.5	2.75	0.030922	0.168452				GO:0140110	transcription regulator activity	59	8	TGGT1_208020,TGGT1_217700,TGGT1_251740,TGGT1_264485,TGGT1_299020,TGGT1_305220,TGGT1_306620,TGGT1_318610,	13.6	2.45	2.73	0.0149404	0.307219			GO:0043168	anion binding	760	26	TGGT1_207665,TGGT1_207760,TGGT1_208050,TGGT1_217020,TGGT1_219700,TGGT1_230830,TGGT1_230980,TGGT1_236990,TGGT1_239600,TGGT1_240410,TGGT1_240600,TGGT1_245670,TGGT1_248530,TGGT1_249810,TGGT1_253330,TGGT1_256990,TGGT1_261950,TGGT1_269780,TGGT1_283702,TGGT1_286420A,TGGT1_290580,TGGT1_292920,TGGT1_293460,TGGT1_305030,TGGT1_305980,TGGT1_360830,	3.4	1.51	1.69	0.0174242	0.141765			GO:0030170	pyridoxal phosphate binding	17	2	TGGT1_310680,TGGT1_312930,	11.8	9.95	11.5	0.0166909	0.109963
GO:0070258	inner membrane pellicle complex	38	5	TGGT1_201840,TGGT1_206430,TGGT1_216000,TGGT1_231630,TGGT1_233030,	13.2	2.75	3.05	0.0334331	0.168452				GO:0038024	cargo receptor activity	4	2	TGGT1_238210,TGGT1_267410,	50	9.05	17.21	0.0169569	0.307219			GO:0000166	nucleotide binding	764	26	TGGT1_202300,TGGT1_207665,TGGT1_207760,TGGT1_208050,TGGT1_217020,TGGT1_219700,TGGT1_230830,TGGT1_230980,TGGT1_239600,TGGT1_240410,TGGT1_240600,TGGT1_248530,TGGT1_249810,TGGT1_253330,TGGT1_256990,TGGT1_261950,TGGT1_269780,TGGT1_283702,TGGT1_286420A,TGGT1_290580,TGGT1_292920,TGGT1_293460,TGGT1_301210,TGGT1_305030,TGGT1_305980,TGGT1_360830,	3.4	1.5	1.68	0.0185533	0.141765			GO:0036094	small molecule binding	800	16	TGGT1_201230,TGGT1_202850,TGGT1_213340,TGGT1_215775,TGGT1_218210,TGGT1_225190,TGGT1_237210,TGGT1_253120,TGGT1_267360,TGGT1_277070,TGGT1_281675,TGGT1_289930,TGGT1_306480,TGGT1_310680,TGGT1_312930,TGGT1_410610,	2	1.69	1.97	0.020209	0.114539
GO:0020039	pellicle	38	5	TGGT1_201840,TGGT1_206430,TGGT1_216000,TGGT1_231630,TGGT1_233030,	13.2	2.75	3.05	0.0334331	0.168452				GO:0047879	erythronolide synthase activity	4	2	TGGT1_204560,TGGT1_294820,	50	9.05	17.21	0.0169569	0.307219			GO:1901265	nucleoside phosphate binding	764	26	TGGT1_202300,TGGT1_207665,TGGT1_207760,TGGT1_208050,TGGT1_217020,TGGT1_219700,TGGT1_230830,TGGT1_230980,TGGT1_239600,TGGT1_240410,TGGT1_240600,TGGT1_248530,TGGT1_249810,TGGT1_253330,TGGT1_256990,TGGT1_261950,TGGT1_269780,TGGT1_283702,TGGT1_286420A,TGGT1_290580,TGGT1_292920,TGGT1_293460,TGGT1_301210,TGGT1_305030,TGGT1_305980,TGGT1_360830,	3.4	1.5	1.68	0.0185533	0.141765			GO:0004611	phosphoenolpyruvate carboxykinase activity	2	1	TGGT1_289930,	50	42.27	84.98	0.0235214	0.114539
GO:0043229	intracellular organelle	837	51	TGGT1_207665,TGGT1_209710,TGGT1_212290,TGGT1_213350,TGGT1_218850,TGGT1_222020,TGGT1_225250,TGGT1_230830,TGGT1_230980,TGGT1_231140,TGGT1_232300,TGGT1_234450,TGGT1_234550,TGGT1_239100,TGGT1_240840,TGGT1_243570,TGGT1_245670,TGGT1_248390,TGGT1_249590,TGGT1_251930,TGGT1_254620,TGGT1_255370,TGGT1_260260,TGGT1_260850,TGGT1_261070,TGGT1_261580,TGGT1_261950,TGGT1_263300,TGGT1_263720,TGGT1_264080,TGGT1_266…	6.1	1.27	1.37	0.0353269	0.171401				GO:0005044	scavenger receptor activity	4	2	TGGT1_238210,TGGT1_267410,	50	9.05	17.21	0.0169569	0.307219			GO:0032559	adenyl ribonucleotide binding	581	21	TGGT1_207665,TGGT1_207760,TGGT1_208050,TGGT1_217020,TGGT1_219700,TGGT1_230830,TGGT1_230980,TGGT1_239600,TGGT1_240410,TGGT1_240600,TGGT1_248530,TGGT1_249810,TGGT1_253330,TGGT1_256990,TGGT1_261950,TGGT1_283702,TGGT1_290580,TGGT1_292920,TGGT1_293460,TGGT1_305030,TGGT1_360830,	3.6	1.6	1.76	0.0189645	0.141765			GO:0003956	NAD(P)+-protein-arginine ADP-ribosyltransferase activity	2	1	TGGT1_267360,	50	42.27	84.98	0.0235214	0.114539
GO:0044391	ribosomal subunit	27	4	TGGT1_213350,TGGT1_232300,TGGT1_248390,TGGT1_305520,	14.8	3.09	3.5	0.0379114	0.177371				GO:0004691	cAMP-dependent protein kinase activity	11	3	TGGT1_209985,TGGT1_215670,TGGT1_272540,	27.3	4.93	6.47	0.0197858	0.320738			GO:0030554	adenyl nucleotide binding	582	21	TGGT1_207665,TGGT1_207760,TGGT1_208050,TGGT1_217020,TGGT1_219700,TGGT1_230830,TGGT1_230980,TGGT1_239600,TGGT1_240410,TGGT1_240600,TGGT1_248530,TGGT1_249810,TGGT1_253330,TGGT1_256990,TGGT1_261950,TGGT1_283702,TGGT1_290580,TGGT1_292920,TGGT1_293460,TGGT1_305030,TGGT1_360830,	3.6	1.59	1.76	0.0193025	0.141765			GO:0004612	phosphoenolpyruvate carboxykinase (ATP) activity	2	1	TGGT1_289930,	50	42.27	84.98	0.0235214	0.114539
GO:0005854	nascent polypeptide-associated complex	1	1	TGGT1_205558,	100	20.86	inf	0.0479298	0.209294				GO:0004679	AMP-activated protein kinase activity	11	3	TGGT1_209985,TGGT1_215670,TGGT1_272540,	27.3	4.93	6.47	0.0197858	0.320738			GO:0016740	transferase activity	806	27	TGGT1_211680,TGGT1_222020,TGGT1_231890,TGGT1_236990,TGGT1_239600,TGGT1_240410,TGGT1_240840,TGGT1_244700,TGGT1_248530,TGGT1_253330,TGGT1_261950,TGGT1_265010,TGGT1_270580,TGGT1_270840,TGGT1_283702,TGGT1_285170,TGGT1_286420A,TGGT1_293510,TGGT1_293590,TGGT1_300120,TGGT1_305030,TGGT1_306470,TGGT1_314730,TGGT1_315130,TGGT1_315885,TGGT1_316700,TGGT1_320620,	3.3	1.48	1.66	0.0198178	0.141765			GO:0004714	transmembrane receptor protein tyrosine kinase activity	2	1	TGGT1_237210,	50	42.27	84.98	0.0235214	0.114539
GO:0000148	1,3-beta-D-glucan synthase complex	1	1	TGGT1_278110,	100	20.86	inf	0.0479298	0.209294				GO:0016747	transferase activity, transferring acyl groups other than amino-acyl groups	109	11	TGGT1_204560,TGGT1_209300,TGGT1_237045,TGGT1_249380,TGGT1_269120,TGGT1_269400,TGGT1_273740,TGGT1_275590,TGGT1_294820,TGGT1_301370,TGGT1_319600,	10.1	1.83	1.96	0.0372224	0.354664			GO:0051082	unfolded protein binding	26	3	TGGT1_207760,TGGT1_289210,TGGT1_292920,	11.5	5.1	5.76	0.0201062	0.141765			GO:0019199	transmembrane receptor protein kinase activity	2	1	TGGT1_237210,	50	42.27	84.98	0.0235214	0.114539
													GO:0004690	cyclic nucleotide-dependent protein kinase activity	15	3	TGGT1_209985,TGGT1_215670,TGGT1_272540,	20	3.62	4.31	0.0463558	0.354664			GO:0004128	cytochrome-b5 reductase activity, acting on NAD(P)H	1	1	TGGT1_262910,	100	44.17	inf	0.0226392	0.141765			GO:0008092	cytoskeletal protein binding	55	3	TGGT1_201230,TGGT1_218210,TGGT1_294595,	5.5	4.61	5.03	0.0266947	0.124575
ID	Name	Bgd count	Result count	Result gene list	Pct of bgd	Fold enrichment	Odds ratio	P-value	Benjamini																GO:0030060	L-malate dehydrogenase activity	1	1	TGGT1_318430,	100	44.17	inf	0.0226392	0.141765			GO:0080130	L-phenylalanine:2-oxoglutarate aminotransferase activity	3	1	TGGT1_310680,	33.3	28.18	42.48	0.0350774	0.14031
GO:0003735	structural constituent of ribosome	138	18	TGGT1_209710,TGGT1_212290,TGGT1_213350,TGGT1_218850,TGGT1_225250,TGGT1_232300,TGGT1_234450,TGGT1_234550,TGGT1_239100,TGGT1_243570,TGGT1_248390,TGGT1_254620,TGGT1_260260,TGGT1_266070,TGGT1_275330,TGGT1_291850,TGGT1_305520,TGGT1_312090,	13	2.72	3.14	8.63e-05	0.0293257				ID	Name	Bgd count	Result count	Result gene list	Pct of bgd	Fold enrichment	Odds ratio	P-value	Benjamini			GO:0033817	beta-ketoacyl-acyl-carrier-protein synthase II activity	1	1	TGGT1_293590,	100	44.17	inf	0.0226392	0.141765			GO:0008793	aromatic-amino-acid:2-oxoglutarate aminotransferase activity	3	1	TGGT1_310680,	33.3	28.18	42.48	0.0350774	0.14031
GO:0005198	structural molecule activity	164	18	TGGT1_209710,TGGT1_212290,TGGT1_213350,TGGT1_218850,TGGT1_225250,TGGT1_232300,TGGT1_234450,TGGT1_234550,TGGT1_239100,TGGT1_243570,TGGT1_248390,TGGT1_254620,TGGT1_260260,TGGT1_266070,TGGT1_275330,TGGT1_291850,TGGT1_305520,TGGT1_312090,	11	2.29	2.57	0.0007604	0.129266				GO:0022610	biological adhesion	7	3	TGGT1_205658,TGGT1_205662,TGGT1_294400,	42.9	7.75	12.95	0.00494963	0.510387			GO:0033830	Skp1-protein-hydroxyproline N-acetylglucosaminyltransferase activity	1	1	TGGT1_315885,	100	44.17	inf	0.0226392	0.141765			GO:0070403	NAD+ binding	3	1	TGGT1_267360,	33.3	28.18	42.48	0.0350774	0.14031
GO:0003950	NAD+ ADP-ribosyltransferase activity	2	2	TGGT1_270840,TGGT1_293510,	100	20.86	inf	0.002288	0.259302				GO:0030031	cell projection assembly	16	4	TGGT1_205590,TGGT1_218192,TGGT1_218290,TGGT1_274040,	25	4.52	5.77	0.0097948	0.510387			GO:0035529	NADH pyrophosphatase activity	1	1	TGGT1_202300,	100	44.17	inf	0.0226392	0.141765			GO:0070546	L-phenylalanine aminotransferase activity	3	1	TGGT1_310680,	33.3	28.18	42.48	0.0350774	0.14031
GO:0010340	carboxyl-O-methyltransferase activity	3	2	TGGT1_306470,TGGT1_315130,	66.7	13.91	40.06	0.0066463	0.339738				GO:0060271	cilium assembly	16	4	TGGT1_205590,TGGT1_218192,TGGT1_218290,TGGT1_274040,	25	4.52	5.77	0.0097948	0.510387			GO:0004082	bisphosphoglycerate mutase activity	1	1	TGGT1_297060,	100	44.17	inf	0.0226392	0.141765			GO:0016301	kinase activity	280	7	TGGT1_215775,TGGT1_225190,TGGT1_237210,TGGT1_281675,TGGT1_289930,TGGT1_306480,TGGT1_410610,	2.5	2.11	2.3	0.0455185	0.162746
GO:0051998	protein carboxyl O-methyltransferase activity	3	2	TGGT1_306470,TGGT1_315130,	66.7	13.91	40.06	0.0066463	0.339738				GO:0120031	plasma membrane bounded cell projection assembly	16	4	TGGT1_205590,TGGT1_218192,TGGT1_218290,TGGT1_274040,	25	4.52	5.77	0.0097948	0.510387			GO:0042283	dolichyl pyrophosphate Glc1Man9GlcNAc2 alpha-1,3-glucosyltransferase activity	1	1	TGGT1_314730,	100	44.17	inf	0.0226392	0.141765			GO:0016846	carbon-sulfur lyase activity	4	1	TGGT1_312930,	25	21.13	28.32	0.0464989	0.162746
GO:0016757	transferase activity, transferring glycosyl groups	62	8	TGGT1_211680,TGGT1_270840,TGGT1_278110,TGGT1_280400,TGGT1_293510,TGGT1_314730,TGGT1_315885,TGGT1_320620,	12.9	2.69	3.01	0.0088814	0.339738				GO:0030030	cell projection organization	19	4	TGGT1_205590,TGGT1_218192,TGGT1_218290,TGGT1_274040,	21.1	3.81	4.61	0.0183086	0.510387			GO:0004013	adenosylhomocysteinase activity	1	1	TGGT1_225050,	100	44.17	inf	0.0226392	0.141765			GO:0038024	cargo receptor activity	4	1	TGGT1_267410,	25	21.13	28.32	0.0464989	0.162746
GO:0015604	organic phosphonate transmembrane transporter activity	4	2	TGGT1_289350,TGGT1_290580,	50	10.43	20.03	0.012873	0.339738				GO:0044782	cilium organization	19	4	TGGT1_205590,TGGT1_218192,TGGT1_218290,TGGT1_274040,	21.1	3.81	4.61	0.0183086	0.510387			GO:0003880	protein C-terminal carboxyl O-methyltransferase activity	1	1	TGGT1_306470,	100	44.17	inf	0.0226392	0.141765			GO:0005044	scavenger receptor activity	4	1	TGGT1_267410,	25	21.13	28.32	0.0464989	0.162746
GO:0016774	phosphotransferase activity, carboxyl group as acceptor	4	2	TGGT1_222020,TGGT1_265010,	50	10.43	20.03	0.012873	0.339738				GO:0120036	plasma membrane bounded cell projection organization	19	4	TGGT1_205590,TGGT1_218192,TGGT1_218290,TGGT1_274040,	21.1	3.81	4.61	0.0183086	0.510387			GO:0052590	sn-glycerol-3-phosphate:ubiquinone oxidoreductase activity	1	1	TGGT1_263730,	100	44.17	inf	0.0226392	0.141765			GO:0050660	flavin adenine dinucleotide binding	30	2	TGGT1_213340,TGGT1_253120,	6.7	5.64	6.14	0.0484185	0.16433
GO:0015416	ATPase-coupled organic phosphonate transmembrane transporter activity	4	2	TGGT1_289350,TGGT1_290580,	50	10.43	20.03	0.012873	0.339738				GO:0070925	organelle assembly	23	4	TGGT1_205590,TGGT1_218192,TGGT1_218290,TGGT1_274040,	17.4	3.15	3.64	0.0351955	0.510387			GO:0052591	sn-glycerol-3-phosphate:ubiquinone-8 oxidoreductase activity	1	1	TGGT1_263730,	100	44.17	inf	0.0226392	0.141765
GO:0048037	obsolete cofactor binding	11	3	TGGT1_225050,TGGT1_236990,TGGT1_264080,	27.3	5.69	7.53	0.013472	0.339738				GO:0006468	protein phosphorylation	165	15	TGGT1_209985,TGGT1_215670,TGGT1_215775,TGGT1_221550,TGGT1_237210,TGGT1_240390,TGGT1_244620,TGGT1_272540,TGGT1_274170,TGGT1_281675,TGGT1_306480,TGGT1_322100,TGGT1_410610,TGGT1_410720,TGGT1_411360,	9.1	1.64	1.75	0.0380689	0.510387			GO:0016802	trialkylsulfonium hydrolase activity	1	1	TGGT1_225050,	100	44.17	inf	0.0226392	0.141765			ID	Name	Bgd count	Result count	Result gene list	Pct of bgd	Fold enrichment	Odds ratio	P-value	Benjamini
GO:0016763	transferase activity, transferring pentosyl groups	14	3	TGGT1_270840,TGGT1_293510,TGGT1_320620,	21.4	4.47	5.47	0.0267281	0.339738				GO:0007155	cell adhesion	6	2	TGGT1_205658,TGGT1_205662,	33.3	6.03	8.6	0.0393812	0.510387			GO:0016801	hydrolase activity, acting on ether bonds	1	1	TGGT1_225050,	100	44.17	inf	0.0226392	0.141765			GO:0007155	cell adhesion	6	2	TGGT1_205658,TGGT1_205662,	33.3	28.18	43.22	0.0020012	0.0544157
GO:0051920	peroxiredoxin activity	6	2	TGGT1_286630,TGGT1_309210,	33.3	6.95	10.01	0.0301945	0.339738				GO:0044419	interspecies interaction between organisms	6	2	TGGT1_267410,TGGT1_294400,	33.3	6.03	8.6	0.0393812	0.510387			GO:0004671	protein C-terminal S-isoprenylcysteine carboxyl O-methyltransferase activity	1	1	TGGT1_306470,	100	44.17	inf	0.0226392	0.141765			GO:0022610	biological adhesion	7	2	TGGT1_205658,TGGT1_205662,	28.6	24.15	34.57	0.00278041	0.0544157
GO:0016491	oxidoreductase activity	222	17	TGGT1_205430,TGGT1_211680,TGGT1_222160,TGGT1_225050,TGGT1_229140,TGGT1_236990,TGGT1_240840,TGGT1_245670,TGGT1_251930,TGGT1_262910,TGGT1_263730,TGGT1_266760,TGGT1_286630,TGGT1_301210,TGGT1_305980,TGGT1_309210,TGGT1_318430,	7.7	1.6	1.7	0.0362087	0.339738				GO:0140352	export from cell	6	2	TGGT1_252640,TGGT1_271060,	33.3	6.03	8.6	0.0393812	0.510387			GO:0004747	ribokinase activity	1	1	TGGT1_305030,	100	44.17	inf	0.0226392	0.141765			GO:0002682	regulation of immune system process	1	1	TGGT1_267410,	100	84.53	inf	0.0118295	0.0544157
GO:0004601	peroxidase activity	7	2	TGGT1_286630,TGGT1_309210,	28.6	5.96	8.01	0.0409538	0.339738																GO:0004849	uridine kinase activity	1	1	TGGT1_316700,	100	44.17	inf	0.0226392	0.141765			GO:0080134	regulation of response to stress	1	1	TGGT1_267410,	100	84.53	inf	0.0118295	0.0544157
GO:0016684	oxidoreductase activity, acting on peroxide as acceptor	7	2	TGGT1_286630,TGGT1_309210,	28.6	5.96	8.01	0.0409538	0.339738				ID	Name	Bgd count	Result count	Result gene list	Pct of bgd	Fold enrichment	Odds ratio	P-value	Benjamini			GO:0004368	glycerol-3-phosphate dehydrogenase (quinone) activity	1	1	TGGT1_263730,	100	44.17	inf	0.0226392	0.141765			GO:0051707	response to other organism	1	1	TGGT1_267410,	100	84.53	inf	0.0118295	0.0544157
GO:0016209	antioxidant activity	17	3	TGGT1_211680,TGGT1_286630,TGGT1_309210,	17.6	3.68	4.3	0.0449425	0.339738				PWY-7093__PK__MetaCyc	vicianin bioactivation	4	3	TGGT1_213340,TGGT1_253120,TGGT1_253150,	75	15.35	59.95	0.00043861	0.0760981			GO:0004349	glutamate 5-kinase activity	1	1	TGGT1_265010,	100	44.17	inf	0.0226392	0.141765			GO:0050778	positive regulation of immune response	1	1	TGGT1_267410,	100	84.53	inf	0.0118295	0.0544157
GO:0030060	L-malate dehydrogenase activity	1	1	TGGT1_318430,	100	20.86	inf	0.0479298	0.339738				PWY-6011__PK__MetaCyc	amygdalin and prunasin degradation	4	3	TGGT1_213340,TGGT1_253120,TGGT1_253150,	75	15.35	59.95	0.00043861	0.0760981			GO:0004315	3-oxoacyl-[acyl-carrier-protein] synthase activity	1	1	TGGT1_231890,	100	44.17	inf	0.0226392	0.141765			GO:0050776	regulation of immune response	1	1	TGGT1_267410,	100	84.53	inf	0.0118295	0.0544157
GO:0033817	beta-ketoacyl-acyl-carrier-protein synthase II activity	1	1	TGGT1_293590,	100	20.86	inf	0.0479298	0.339738				PWY-7744__PK__MetaCyc	dimycocerosyl phthiocerol biosynthesis	2	2	TGGT1_204560,TGGT1_294820,	100	20.47	inf	0.00236687	0.191931			GO:0004719	protein-L-isoaspartate (D-aspartate) O-methyltransferase activity	1	1	TGGT1_315130,	100	44.17	inf	0.0226392	0.141765			GO:0050667	homocysteine metabolic process	1	1	TGGT1_312930,	100	84.53	inf	0.0118295	0.0544157
GO:0033830	Skp1-protein-hydroxyproline N-acetylglucosaminyltransferase activity	1	1	TGGT1_315885,	100	20.86	inf	0.0479298	0.339738				PWY-7743__PK__MetaCyc	dimycocerosyl triglycosyl phenolphthiocerol biosynthesis	2	2	TGGT1_204560,TGGT1_294820,	100	20.47	inf	0.00236687	0.191931			GO:0035639	purine ribonucleoside triphosphate binding	677	23	TGGT1_207665,TGGT1_207760,TGGT1_208050,TGGT1_217020,TGGT1_219700,TGGT1_230830,TGGT1_230980,TGGT1_239600,TGGT1_240410,TGGT1_240600,TGGT1_248530,TGGT1_249810,TGGT1_253330,TGGT1_256990,TGGT1_261950,TGGT1_269780,TGGT1_283702,TGGT1_286420A,TGGT1_290580,TGGT1_292920,TGGT1_293460,TGGT1_305030,TGGT1_360830,	3.4	1.5	1.65	0.0274858	0.168111			GO:0045089	positive regulation of innate immune response	1	1	TGGT1_267410,	100	84.53	inf	0.0118295	0.0544157
GO:0033989	3alpha,7alpha,12alpha-trihydroxy-5beta-cholest-24-enoyl-CoA hydratase activity	1	1	TGGT1_229140,	100	20.86	inf	0.0479298	0.339738				PWY-7388__PK__MetaCyc	octanoyl-[acyl-carrier protein] biosynthesis (mitochondria, yeast)	21	5	TGGT1_204560,TGGT1_269120,TGGT1_269400,TGGT1_294820,TGGT1_364540,	23.8	4.87	6.32	0.00276558	0.191931			GO:0032555	purine ribonucleotide binding	682	23	TGGT1_207665,TGGT1_207760,TGGT1_208050,TGGT1_217020,TGGT1_219700,TGGT1_230830,TGGT1_230980,TGGT1_239600,TGGT1_240410,TGGT1_240600,TGGT1_248530,TGGT1_249810,TGGT1_253330,TGGT1_256990,TGGT1_261950,TGGT1_269780,TGGT1_283702,TGGT1_286420A,TGGT1_290580,TGGT1_292920,TGGT1_293460,TGGT1_305030,TGGT1_360830,	3.4	1.49	1.64	0.0296726	0.174861			GO:0045088	regulation of innate immune response	1	1	TGGT1_267410,	100	84.53	inf	0.0118295	0.0544157
GO:0016631	enoyl-[acyl-carrier-protein] reductase activity	1	1	TGGT1_251930,	100	20.86	inf	0.0479298	0.339738				ec00071__PK__KEGG	Fatty acid degradation	24	5	TGGT1_231900,TGGT1_266270,TGGT1_273740,TGGT1_294820,TGGT1_315480,	20.8	4.26	5.31	0.00513586	0.195103			GO:0017076	purine nucleotide binding	683	23	TGGT1_207665,TGGT1_207760,TGGT1_208050,TGGT1_217020,TGGT1_219700,TGGT1_230830,TGGT1_230980,TGGT1_239600,TGGT1_240410,TGGT1_240600,TGGT1_248530,TGGT1_249810,TGGT1_253330,TGGT1_256990,TGGT1_261950,TGGT1_269780,TGGT1_283702,TGGT1_286420A,TGGT1_290580,TGGT1_292920,TGGT1_293460,TGGT1_305030,TGGT1_360830,	3.4	1.49	1.64	0.0301257	0.174861			GO:0043207	response to external biotic stimulus	1	1	TGGT1_267410,	100	84.53	inf	0.0118295	0.0544157
GO:0035529	NADH pyrophosphatase activity	1	1	TGGT1_202300,	100	20.86	inf	0.0479298	0.339738				PWY-5973__PK__MetaCyc	<i>cis</i>-vaccenate biosynthesis	8	3	TGGT1_269120,TGGT1_269400,TGGT1_294820,	37.5	7.68	11.97	0.00531307	0.195103			GO:0032553	ribonucleotide binding	684	23	TGGT1_207665,TGGT1_207760,TGGT1_208050,TGGT1_217020,TGGT1_219700,TGGT1_230830,TGGT1_230980,TGGT1_239600,TGGT1_240410,TGGT1_240600,TGGT1_248530,TGGT1_249810,TGGT1_253330,TGGT1_256990,TGGT1_261950,TGGT1_269780,TGGT1_283702,TGGT1_286420A,TGGT1_290580,TGGT1_292920,TGGT1_293460,TGGT1_305030,TGGT1_360830,	3.4	1.49	1.63	0.0305841	0.174861			GO:0042742	defense response to bacterium	1	1	TGGT1_267410,	100	84.53	inf	0.0118295	0.0544157
GO:0042283	dolichyl pyrophosphate Glc1Man9GlcNAc2 alpha-1,3-glucosyltransferase activity	1	1	TGGT1_314730,	100	20.86	inf	0.0479298	0.339738				PWY-7340__PK__MetaCyc	9-<i>cis</i>, 11-<i>trans</i>-octadecadienoyl-CoA degradation (isomerase-dependent, yeast)	3	2	TGGT1_273740,TGGT1_315480,	66.7	13.65	39.61	0.00687318	0.195103			GO:0097367	carbohydrate derivative binding	697	23	TGGT1_207665,TGGT1_207760,TGGT1_208050,TGGT1_217020,TGGT1_219700,TGGT1_230830,TGGT1_230980,TGGT1_239600,TGGT1_240410,TGGT1_240600,TGGT1_248530,TGGT1_249810,TGGT1_253330,TGGT1_256990,TGGT1_261950,TGGT1_269780,TGGT1_283702,TGGT1_286420A,TGGT1_290580,TGGT1_292920,TGGT1_293460,TGGT1_305030,TGGT1_360830,	3.3	1.46	1.6	0.0370437	0.178403			GO:0032103	positive regulation of response to external stimulus	1	1	TGGT1_267410,	100	84.53	inf	0.0118295	0.0544157
GO:0016802	trialkylsulfonium hydrolase activity	1	1	TGGT1_225050,	100	20.86	inf	0.0479298	0.339738				BIOTIN-BIOSYNTHESIS-PWY__PK__MetaCyc	biotin biosynthesis I	9	3	TGGT1_269120,TGGT1_269400,TGGT1_294820,	33.3	6.82	9.97	0.00768795	0.195103			GO:0043167	ion binding	1177	35	TGGT1_202300,TGGT1_207665,TGGT1_207760,TGGT1_208050,TGGT1_211680,TGGT1_217020,TGGT1_219700,TGGT1_220420,TGGT1_228990,TGGT1_230830,TGGT1_230980,TGGT1_236990,TGGT1_239600,TGGT1_240410,TGGT1_240600,TGGT1_240840,TGGT1_245670,TGGT1_248530,TGGT1_249810,TGGT1_253330,TGGT1_256990,TGGT1_260850,TGGT1_261950,TGGT1_269780,TGGT1_270840,TGGT1_283702,TGGT1_286420A,TGGT1_290580,TGGT1_292920,TGGT1_293460,TGGT1_29…	3	1.31	1.47	0.0416356	0.178403			GO:0032101	regulation of response to external stimulus	1	1	TGGT1_267410,	100	84.53	inf	0.0118295	0.0544157
GO:0016801	hydrolase activity, acting on ether bonds	1	1	TGGT1_225050,	100	20.86	inf	0.0479298	0.339738				PWY-7663__PK__MetaCyc	gondoate biosynthesis (anaerobic)	9	3	TGGT1_269120,TGGT1_269400,TGGT1_294820,	33.3	6.82	9.97	0.00768795	0.195103			GO:0004739	pyruvate dehydrogenase (acetyl-transferring) activity	2	1	TGGT1_245670,	50	22.09	43.55	0.0447704	0.178403			GO:0031349	positive regulation of defense response	1	1	TGGT1_267410,	100	84.53	inf	0.0118295	0.0544157
GO:0008802	betaine-aldehyde dehydrogenase activity	1	1	TGGT1_222160,	100	20.86	inf	0.0479298	0.339738				PWY-6519__PK__MetaCyc	8-amino-7-oxononanoate biosynthesis I	9	3	TGGT1_269120,TGGT1_269400,TGGT1_294820,	33.3	6.82	9.97	0.00768795	0.195103			GO:0052692	raffinose alpha-galactosidase activity	2	1	TGGT1_309930,	50	22.09	43.55	0.0447704	0.178403			GO:0031347	regulation of defense response	1	1	TGGT1_267410,	100	84.53	inf	0.0118295	0.0544157
GO:0008470	isovaleryl-CoA dehydrogenase activity	1	1	TGGT1_205430,	100	20.86	inf	0.0479298	0.339738				PWY-6282__PK__MetaCyc	palmitoleate biosynthesis I (from (5Z)-dodec-5-enoate)	9	3	TGGT1_269120,TGGT1_269400,TGGT1_294820,	33.3	6.82	9.97	0.00768795	0.195103			GO:0004820	glycine-tRNA ligase activity	2	1	TGGT1_256990,	50	22.09	43.55	0.0447704	0.178403			GO:0019346	transsulfuration	1	1	TGGT1_312930,	100	84.53	inf	0.0118295	0.0544157
GO:0003843	1,3-beta-D-glucan synthase activity	1	1	TGGT1_278110,	100	20.86	inf	0.0479298	0.339738				PWY-5156__PK__MetaCyc	superpathway of fatty acid biosynthesis II (plant)	27	5	TGGT1_204560,TGGT1_269120,TGGT1_269400,TGGT1_294820,TGGT1_364540,	18.5	3.79	4.58	0.00867602	0.195103			GO:0003910	DNA ligase (ATP) activity	2	1	TGGT1_293460,	50	22.09	43.55	0.0447704	0.178403			GO:0009617	response to bacterium	1	1	TGGT1_267410,	100	84.53	inf	0.0118295	0.0544157
GO:0003848	2-amino-4-hydroxy-6-hydroxymethyldihydropteridine diphosphokinase activity	1	1	TGGT1_259550,	100	20.86	inf	0.0479298	0.339738				ec00061__PK__KEGG	Fatty acid biosynthesis	27	5	TGGT1_204560,TGGT1_269120,TGGT1_269400,TGGT1_294820,TGGT1_364540,	18.5	3.79	4.58	0.00867602	0.195103			GO:0102567	phospholipase A2 activity (consuming 1,2-dipalmitoylphosphatidylcholine)	2	1	TGGT1_216680,	50	22.09	43.55	0.0447704	0.178403			GO:0009607	response to biotic stimulus	1	1	TGGT1_267410,	100	84.53	inf	0.0118295	0.0544157
GO:0003880	protein C-terminal carboxyl O-methyltransferase activity	1	1	TGGT1_306470,	100	20.86	inf	0.0479298	0.339738				PWY-6285__PK__MetaCyc	superpathway of fatty acids biosynthesis (<i>E. coli</i>)	27	5	TGGT1_204560,TGGT1_269120,TGGT1_269400,TGGT1_294820,TGGT1_364540,	18.5	3.79	4.58	0.00867602	0.195103			GO:0004618	phosphoglycerate kinase activity	2	1	TGGT1_222020,	50	22.09	43.55	0.0447704	0.178403			GO:0009092	homoserine metabolic process	1	1	TGGT1_312930,	100	84.53	inf	0.0118295	0.0544157
GO:0004013	adenosylhomocysteinase activity	1	1	TGGT1_225050,	100	20.86	inf	0.0479298	0.339738				ec00460__PK__KEGG	Cyanoamino acid metabolism	10	3	TGGT1_213340,TGGT1_253120,TGGT1_253150,	30	6.14	8.54	0.0105956	0.195103			GO:0102568	phospholipase A2 activity consuming 1,2-dioleoylphosphatidylethanolamine)	2	1	TGGT1_216680,	50	22.09	43.55	0.0447704	0.178403			GO:0006952	defense response	1	1	TGGT1_267410,	100	84.53	inf	0.0118295	0.0544157
GO:0004082	bisphosphoglycerate mutase activity	1	1	TGGT1_297060,	100	20.86	inf	0.0479298	0.339738				PWY-7338__PK__MetaCyc	10-<i>trans</i>-heptadecenoyl-CoA degradation (reductase-dependent, yeast)	4	2	TGGT1_273740,TGGT1_315480,	50	10.23	19.8	0.0133078	0.195103			GO:0004557	alpha-galactosidase activity	2	1	TGGT1_309930,	50	22.09	43.55	0.0447704	0.178403			GO:0002833	positive regulation of response to biotic stimulus	1	1	TGGT1_267410,	100	84.53	inf	0.0118295	0.0544157
GO:0004128	cytochrome-b5 reductase activity, acting on NAD(P)H	1	1	TGGT1_262910,	100	20.86	inf	0.0479298	0.339738				PWY-6975__PK__MetaCyc	superpathway of erythromycin biosynthesis (without sugar biosynthesis)	4	2	TGGT1_204560,TGGT1_294820,	50	10.23	19.8	0.0133078	0.195103			GO:0004139	deoxyribose-phosphate aldolase activity	2	1	TGGT1_318750,	50	22.09	43.55	0.0447704	0.178403			GO:0002831	regulation of response to biotic stimulus	1	1	TGGT1_267410,	100	84.53	inf	0.0118295	0.0544157
GO:0004156	dihydropteroate synthase activity	1	1	TGGT1_259550,	100	20.86	inf	0.0479298	0.339738				PWY-7106__PK__MetaCyc	erythromycin D biosynthesis	4	2	TGGT1_204560,TGGT1_294820,	50	10.23	19.8	0.0133078	0.195103			GO:0008479	queuine tRNA-ribosyltransferase activity	2	1	TGGT1_320620,	50	22.09	43.55	0.0447704	0.178403			GO:0002684	positive regulation of immune system process	1	1	TGGT1_267410,	100	84.53	inf	0.0118295	0.0544157
GO:0004315	3-oxoacyl-[acyl-carrier-protein] synthase activity	1	1	TGGT1_231890,	100	20.86	inf	0.0479298	0.339738				ec00522__PK__KEGG	Biosynthesis of 12-, 14- and 16-membered macrolides	4	2	TGGT1_204560,TGGT1_294820,	50	10.23	19.8	0.0133078	0.195103			GO:0008750	NAD(P)+ transhydrogenase (AB-specific) activity	2	1	TGGT1_301210,	50	22.09	43.55	0.0447704	0.178403			GO:0098542	defense response to other organism	1	1	TGGT1_267410,	100	84.53	inf	0.0118295	0.0544157
GO:0052590	sn-glycerol-3-phosphate:ubiquinone oxidoreductase activity	1	1	TGGT1_263730,	100	20.86	inf	0.0479298	0.339738				PWY-7337__PK__MetaCyc	10-<i>cis</i>-heptadecenoyl-CoA degradation (yeast)	4	2	TGGT1_273740,TGGT1_315480,	50	10.23	19.8	0.0133078	0.195103			GO:0030976	thiamine pyrophosphate binding	2	1	TGGT1_245670,	50	22.09	43.55	0.0447704	0.178403			GO:0048584	positive regulation of response to stimulus	2	1	TGGT1_267410,	50	42.27	84.98	0.0235214	0.104037
GO:0004318	enoyl-[acyl-carrier-protein] reductase (NADH) activity	1	1	TGGT1_251930,	100	20.86	inf	0.0479298	0.339738				FASYN-ELONG-PWY__PK__MetaCyc	fatty acid elongation -- saturated	11	3	TGGT1_269120,TGGT1_269400,TGGT1_294820,	27.3	5.58	7.47	0.0140564	0.195103			GO:0016615	malate dehydrogenase activity	2	1	TGGT1_318430,	50	22.09	43.55	0.0447704	0.178403			GO:0009605	response to external stimulus	3	1	TGGT1_267410,	33.3	28.18	42.48	0.0350774	0.149404
GO:0004368	glycerol-3-phosphate dehydrogenase (quinone) activity	1	1	TGGT1_263730,	100	20.86	inf	0.0479298	0.339738				PWY-6284__PK__MetaCyc	superpathway of unsaturated fatty acids biosynthesis (<i>E. coli</i>)	11	3	TGGT1_269120,TGGT1_269400,TGGT1_294820,	27.3	5.58	7.47	0.0140564	0.195103			GO:0004623	phospholipase A2 activity	2	1	TGGT1_216680,	50	22.09	43.55	0.0447704	0.178403			GO:0006468	protein phosphorylation	165	5	TGGT1_215775,TGGT1_237210,TGGT1_281675,TGGT1_306480,TGGT1_410610,	3	2.56	2.76	0.044387	0.167106
GO:0004419	hydroxymethylglutaryl-CoA lyase activity	1	1	TGGT1_204460,	100	20.86	inf	0.0479298	0.339738				PWY0-862__PK__MetaCyc	(5Z)-dodec-5-enoate biosynthesis	11	3	TGGT1_269120,TGGT1_269400,TGGT1_294820,	27.3	5.58	7.47	0.0140564	0.195103			GO:0016901	oxidoreductase activity, acting on the CH-OH group of donors, quinone or similar compound as acceptor	2	1	TGGT1_263730,	50	22.09	43.55	0.0447704	0.178403			GO:0035601	protein deacylation	4	1	TGGT1_267360,	25	21.13	28.32	0.0464989	0.167106
GO:0004485	methylcrotonoyl-CoA carboxylase activity	1	1	TGGT1_269680,	100	20.86	inf	0.0479298	0.339738				PWY-7664__PK__MetaCyc	oleate biosynthesis IV (anaerobic)	11	3	TGGT1_269120,TGGT1_269400,TGGT1_294820,	27.3	5.58	7.47	0.0140564	0.195103			GO:0004148	dihydrolipoyl dehydrogenase activity	2	1	TGGT1_305980,	50	22.09	43.55	0.0447704	0.178403			GO:0006534	cysteine metabolic process	4	1	TGGT1_312930,	25	21.13	28.32	0.0464989	0.167106
GO:0004648	O-phospho-L-serine:2-oxoglutarate aminotransferase activity	1	1	TGGT1_218780,	100	20.86	inf	0.0479298	0.339738				PWY-5367__PK__MetaCyc	petroselinate biosynthesis	12	3	TGGT1_269120,TGGT1_269400,TGGT1_294820,	25	5.12	6.64	0.0180841	0.241353			GO:0042132	fructose 1,6-bisphosphate 1-phosphatase activity	2	1	TGGT1_247510,	50	22.09	43.55	0.0447704	0.178403			GO:0006476	protein deacetylation	4	1	TGGT1_267360,	25	21.13	28.32	0.0464989	0.167106
GO:0004671	protein C-terminal S-isoprenylcysteine carboxyl O-methyltransferase activity	1	1	TGGT1_306470,	100	20.86	inf	0.0479298	0.339738				ec00780__PK__KEGG	Biotin metabolism	23	4	TGGT1_251490,TGGT1_269120,TGGT1_269400,TGGT1_294820,	17.4	3.56	4.21	0.0232887	0.299302			GO:0019206	nucleoside kinase activity	2	1	TGGT1_316700,	50	22.09	43.55	0.0447704	0.178403			GO:0098732	macromolecule deacylation	4	1	TGGT1_267360,	25	21.13	28.32	0.0464989	0.167106
GO:0004719	protein-L-isoaspartate (D-aspartate) O-methyltransferase activity	1	1	TGGT1_315130,	100	20.86	inf	0.0479298	0.339738				PWY0-881__PK__MetaCyc	superpathway of fatty acid biosynthesis I (E. coli)	37	5	TGGT1_204560,TGGT1_269120,TGGT1_269400,TGGT1_294820,TGGT1_364540,	13.5	2.77	3.13	0.0317874	0.393937			GO:0016860	intramolecular oxidoreductase activity	16	2	TGGT1_211680,TGGT1_247350,	12.5	5.52	6.26	0.0495772	0.194609
GO:0004747	ribokinase activity	1	1	TGGT1_305030,	100	20.86	inf	0.0479298	0.339738				PWY-4381__PK__MetaCyc	fatty acid biosynthesis initiation I	15	3	TGGT1_204560,TGGT1_294820,TGGT1_364540,	20	4.09	4.97	0.0336174	0.40225															ID	Name	Bgd count	Result count	Result gene list	Pct of bgd	Fold enrichment	Odds ratio	P-value	Benjamini
GO:0004849	uridine kinase activity	1	1	TGGT1_316700,	100	20.86	inf	0.0479298	0.339738				PWY-5971__PK__MetaCyc	palmitate biosynthesis II (bacteria and plants)	16	3	TGGT1_269120,TGGT1_269400,TGGT1_294820,	18.8	3.84	4.59	0.0399372	0.447039			ID	Name	Bgd count	Result count	Result gene list	Pct of bgd	Fold enrichment	Odds ratio	P-value	Benjamini			PWY-7093__PK__MetaCyc	vicianin bioactivation	4	2	TGGT1_213340,TGGT1_253120,	50	43.59	93	0.0007497	0.0348608
GO:0004349	glutamate 5-kinase activity	1	1	TGGT1_265010,	100	20.86	inf	0.0479298	0.339738				PWY-5989__PK__MetaCyc	stearate biosynthesis II (bacteria and plants)	16	3	TGGT1_269120,TGGT1_269400,TGGT1_294820,	18.8	3.84	4.59	0.0399372	0.447039			GO:0044281	small molecule metabolic process	240	17	TGGT1_202300,TGGT1_222020,TGGT1_225050,TGGT1_231890,TGGT1_244700,TGGT1_245670,TGGT1_256990,TGGT1_261950,TGGT1_264080,TGGT1_265010,TGGT1_289170,TGGT1_293590,TGGT1_297060,TGGT1_305030,TGGT1_318430,TGGT1_318750,TGGT1_320620,	7.1	3.13	3.71	2.2e-05	0.00723176			PWY-6011__PK__MetaCyc	amygdalin and prunasin degradation	4	2	TGGT1_213340,TGGT1_253120,	50	43.59	93	0.0007497	0.0348608
GO:0052591	sn-glycerol-3-phosphate:ubiquinone-8 oxidoreductase activity	1	1	TGGT1_263730,	100	20.86	inf	0.0479298	0.339738				PWY-5677__PK__MetaCyc	succinate fermentation to butanoate	1	1	TGGT1_266270,	100	20.47	inf	0.048853	0.484343			GO:0055086	nucleobase-containing small molecule metabolic process	86	9	TGGT1_202300,TGGT1_222020,TGGT1_244700,TGGT1_245670,TGGT1_261950,TGGT1_289170,TGGT1_297060,TGGT1_318750,TGGT1_320620,	10.5	4.62	5.4	0.00012089	0.0129071			ec00460__PK__KEGG	Cyanoamino acid metabolism	10	2	TGGT1_213340,TGGT1_253120,	20	17.44	23.19	0.00538845	0.167042
													PWY-7339__PK__MetaCyc	10-<i>trans</i>-heptadecenoyl-CoA degradation (MFE-dependent, yeast)	1	1	TGGT1_273740,	100	20.47	inf	0.048853	0.484343			GO:0009117	nucleotide metabolic process	68	8	TGGT1_202300,TGGT1_222020,TGGT1_244700,TGGT1_245670,TGGT1_261950,TGGT1_289170,TGGT1_297060,TGGT1_318750,	11.8	5.2	6.13	0.00012797	0.0129071			HISTSYN-PWY__PK__MetaCyc	L-histidine biosynthesis	1	1	TGGT1_310680,	100	87.19	inf	0.0114698	0.257989
ID	Name	Bgd count	Result count	Result gene list	Pct of bgd	Fold enrichment	Odds ratio	P-value	Benjamini				PWY-7535__PK__MetaCyc	lovastatin biosynthesis	1	1	TGGT1_294820,	100	20.47	inf	0.048853	0.484343			GO:0006753	nucleoside phosphate metabolic process	70	8	TGGT1_202300,TGGT1_222020,TGGT1_244700,TGGT1_245670,TGGT1_261950,TGGT1_289170,TGGT1_297060,TGGT1_318750,	11.4	5.05	5.93	0.0001574	0.0129071			PWY-4661__PK__MetaCyc	1D-<i>myo</i>-inositol hexakisphosphate biosynthesis III (<i>Spirodela polyrrhiza</i>)	3	1	TGGT1_225190,	33.3	29.06	44.71	0.0340307	0.257989
GO:0043604	amide biosynthetic process	245	25	TGGT1_209710,TGGT1_212290,TGGT1_213350,TGGT1_218850,TGGT1_224235,TGGT1_225250,TGGT1_226410,TGGT1_232300,TGGT1_234450,TGGT1_234550,TGGT1_239100,TGGT1_243570,TGGT1_245670,TGGT1_248390,TGGT1_254620,TGGT1_256990,TGGT1_259550,TGGT1_260260,TGGT1_266070,TGGT1_275330,TGGT1_286420A,TGGT1_291850,TGGT1_305520,TGGT1_312090,TGGT1_317720,	10.2	2.13	2.41	0.0002316	0.025869				HISTSYN-PWY__PK__MetaCyc	L-histidine biosynthesis	1	1	TGGT1_310680,	100	20.47	inf	0.048853	0.484343			GO:0032787	monocarboxylic acid metabolic process	52	6	TGGT1_222020,TGGT1_231890,TGGT1_245670,TGGT1_264080,TGGT1_293590,TGGT1_297060,	11.5	5.1	5.9	0.00102561	0.06728			PWY-6555__PK__MetaCyc	superpathway of 1D-<i>myo</i>-inositol hexakisphosphate biosynthesis (plants)	3	1	TGGT1_225190,	33.3	29.06	44.71	0.0340307	0.257989
GO:0044271	cellular nitrogen compound biosynthetic process	382	34	TGGT1_202300,TGGT1_209710,TGGT1_212290,TGGT1_213350,TGGT1_216280,TGGT1_218850,TGGT1_219700,TGGT1_224235,TGGT1_225250,TGGT1_226410,TGGT1_232300,TGGT1_234450,TGGT1_234550,TGGT1_239100,TGGT1_243570,TGGT1_244700,TGGT1_245670,TGGT1_248390,TGGT1_254620,TGGT1_256990,TGGT1_259550,TGGT1_260260,TGGT1_261950,TGGT1_266070,TGGT1_275330,TGGT1_286420A,TGGT1_289170,TGGT1_291850,TGGT1_295350,TGGT1_305520,TGGT1_31…	8.9	1.86	2.1	0.0002556	0.025869																GO:0019637	organophosphate metabolic process	142	10	TGGT1_202300,TGGT1_222020,TGGT1_240830,TGGT1_244700,TGGT1_245670,TGGT1_261950,TGGT1_263730,TGGT1_289170,TGGT1_297060,TGGT1_318750,	7	3.11	3.5	0.00128089	0.0700217			PWY-6361__PK__MetaCyc	1D-<i>myo</i>-inositol hexakisphosphate biosynthesis I (from Ins(1,4,5)P3)	3	1	TGGT1_225190,	33.3	29.06	44.71	0.0340307	0.257989
GO:1901576	organic substance biosynthetic process	561	45	TGGT1_202300,TGGT1_209710,TGGT1_212290,TGGT1_213350,TGGT1_216280,TGGT1_218780,TGGT1_218850,TGGT1_219700,TGGT1_224235,TGGT1_225250,TGGT1_226410,TGGT1_231890,TGGT1_232300,TGGT1_234450,TGGT1_234550,TGGT1_239100,TGGT1_243570,TGGT1_244700,TGGT1_245670,TGGT1_248390,TGGT1_251930,TGGT1_254620,TGGT1_256990,TGGT1_259550,TGGT1_260260,TGGT1_261950,TGGT1_264080,TGGT1_265010,TGGT1_266070,TGGT1_275330,TGGT1_278…	8	1.67	1.91	0.000272	0.025869				GeneSet	genes.in.set	total.genes.in.set	all.genes	GenesList	genes.in.list	total.genes.in.list	overlap	overlap.genes	pvalue	Benjamini		GO:1901135	carbohydrate derivative metabolic process	127	9	TGGT1_222020,TGGT1_240830,TGGT1_245670,TGGT1_261950,TGGT1_263730,TGGT1_297060,TGGT1_314730,TGGT1_318750,TGGT1_320620,	7.1	3.13	3.5	0.00215089	0.100785			PWY-6372__PK__MetaCyc	1D-<i>myo</i>-inositol hexakisphosphate biosynthesis IV (<i>Dictyostelium</i>)	3	1	TGGT1_225190,	33.3	29.06	44.71	0.0340307	0.257989
GO:0044249	cellular biosynthetic process	546	44	TGGT1_202300,TGGT1_209710,TGGT1_212290,TGGT1_213350,TGGT1_216280,TGGT1_218780,TGGT1_218850,TGGT1_219700,TGGT1_224235,TGGT1_225250,TGGT1_226410,TGGT1_231890,TGGT1_232300,TGGT1_234450,TGGT1_234550,TGGT1_239100,TGGT1_243570,TGGT1_244700,TGGT1_245670,TGGT1_248390,TGGT1_251930,TGGT1_254620,TGGT1_256990,TGGT1_259550,TGGT1_260260,TGGT1_261950,TGGT1_264080,TGGT1_265010,TGGT1_266070,TGGT1_275330,TGGT1_278…	8.1	1.68	1.91	0.0002906	0.025869				Apicoplast	TGGT1_202580, TGGT1_202810, TGGT1_205360, TGGT1_206610, TGGT1_207630, TGGT1_208580, TGGT1_209710, TGGT1_209950, TGGT1_211240, TGGT1_215070, TGGT1_215510, TGGT1_215520, TGGT1_216630, TGGT1_216700, TGGT1_217740, TGGT1_218850, TGGT1_219320, TGGT1_220300, TGGT1_221320, TGGT1_221330, TGGT1_223920, TGGT1_223970, TGGT1_225990, TGGT1_226400, TGGT1_226730, TGGT1_228770, TGGT1_230080, TGGT1_232020, TGGT1_2…	94	8637	551/986.downregulated	TGGT1_244500, TGGT1_244050, TGGT1_251740, TGGT1_246190, TGGT1_248240, TGGT1_271070, TGGT1_312430, TGGT1_291830, TGGT1_276230, TGGT1_261300, TGGT1_295620, TGGT1_228680, TGGT1_252370, TGGT1_306020, TGGT1_245520, TGGT1_271000, TGGT1_205370, TGGT1_277050, TGGT1_304730, TGGT1_220930, TGGT1_280770, TGGT1_257360, TGGT1_239810, TGGT1_308010, TGGT1_319600, TGGT1_213570, TGGT1_318470, TGGT1_212780, TGGT1_3…	551	3	TGGT1_205360, TGGT1_282200, TGGT1_316190	0.944514	1		GO:0044283	small molecule biosynthetic process	87	7	TGGT1_202300,TGGT1_231890,TGGT1_264080,TGGT1_265010,TGGT1_293590,TGGT1_318750,TGGT1_320620,	8	3.55	3.96	0.00331807	0.11251			PWY-6554__PK__MetaCyc	1D-<i>myo</i>-inositol hexakisphosphate biosynthesis V (from Ins(1,3,4)P3)	3	1	TGGT1_225190,	33.3	29.06	44.71	0.0340307	0.257989
GO:0043603	cellular amide metabolic process	252	25	TGGT1_209710,TGGT1_212290,TGGT1_213350,TGGT1_218850,TGGT1_224235,TGGT1_225250,TGGT1_226410,TGGT1_232300,TGGT1_234450,TGGT1_234550,TGGT1_239100,TGGT1_243570,TGGT1_245670,TGGT1_248390,TGGT1_254620,TGGT1_256990,TGGT1_259550,TGGT1_260260,TGGT1_266070,TGGT1_275330,TGGT1_286420A,TGGT1_291850,TGGT1_305520,TGGT1_312090,TGGT1_317720,	9.9	2.07	2.33	0.000359	0.025869				Brady.In.vitro.not.in.vivo	TGGT1_200010, TGGT1_201210, TGGT1_201270, TGGT1_201380, TGGT1_201680, TGGT1_202010, TGGT1_202920, TGGT1_203560, TGGT1_203720, TGGT1_203970, TGGT1_204120, TGGT1_204350, TGGT1_204400, TGGT1_206310, TGGT1_207100, TGGT1_207665, TGGT1_207920, TGGT1_208842, TGGT1_209030, TGGT1_209090, TGGT1_209650A, TGGT1_209650B, TGGT1_209755A, TGGT1_209755B, TGGT1_209950, TGGT1_209970, TGGT1_210690, TGGT1_211020, TGG…	374	8637	551/986.downregulated	TGGT1_244500, TGGT1_244050, TGGT1_251740, TGGT1_246190, TGGT1_248240, TGGT1_271070, TGGT1_312430, TGGT1_291830, TGGT1_276230, TGGT1_261300, TGGT1_295620, TGGT1_228680, TGGT1_252370, TGGT1_306020, TGGT1_245520, TGGT1_271000, TGGT1_205370, TGGT1_277050, TGGT1_304730, TGGT1_220930, TGGT1_280770, TGGT1_257360, TGGT1_239810, TGGT1_308010, TGGT1_319600, TGGT1_213570, TGGT1_318470, TGGT1_212780, TGGT1_3…	551	21	TGGT1_214420, TGGT1_214430, TGGT1_218340, TGGT1_218890, TGGT1_221410, TGGT1_235390, TGGT1_237490, TGGT1_240370, TGGT1_242100, TGGT1_250360, TGGT1_268860, TGGT1_271892, TGGT1_273740, TGGT1_278878, TGGT1_294570, TGGT1_310740, TGGT1_316130, TGGT1_316380, TGGT1_316580, TGGT1_318240, TGGT1_409630	0.7621	1		GO:0006633	fatty acid biosynthetic process	15	3	TGGT1_231890,TGGT1_264080,TGGT1_293590,	20	8.83	11.06	0.00421341	0.11251			ec00960__PK__KEGG	Tropane, piperidine and pyridine alkaloid biosynthesis	29	2	TGGT1_227370,TGGT1_310680,	6.9	6.01	6.81	0.0425298	0.257989
GO:0044281	small molecule metabolic process	240	24	TGGT1_202300,TGGT1_216280,TGGT1_218780,TGGT1_222020,TGGT1_225050,TGGT1_231890,TGGT1_244700,TGGT1_245670,TGGT1_251930,TGGT1_256990,TGGT1_259550,TGGT1_261950,TGGT1_264080,TGGT1_265010,TGGT1_266760,TGGT1_289170,TGGT1_293590,TGGT1_295350,TGGT1_297060,TGGT1_305030,TGGT1_307030,TGGT1_318430,TGGT1_318750,TGGT1_320620,	10	2.09	2.34	0.0004201	0.025869				Brady.in.vitro.over.Tachy	TGGT1_200270, TGGT1_201520, TGGT1_201630A, TGGT1_201630B, TGGT1_201840, TGGT1_202010, TGGT1_202020, TGGT1_202030, TGGT1_202050, TGGT1_202440, TGGT1_203080, TGGT1_203110, TGGT1_203290, TGGT1_203500, TGGT1_203720, TGGT1_204330, TGGT1_204420, TGGT1_204460, TGGT1_205265, TGGT1_205430, TGGT1_205750, TGGT1_207130, TGGT1_207140, TGGT1_207150, TGGT1_207160, TGGT1_207210, TGGT1_207600, TGGT1_207710, TGGT1…	392	8637	551/986.downregulated	TGGT1_244500, TGGT1_244050, TGGT1_251740, TGGT1_246190, TGGT1_248240, TGGT1_271070, TGGT1_312430, TGGT1_291830, TGGT1_276230, TGGT1_261300, TGGT1_295620, TGGT1_228680, TGGT1_252370, TGGT1_306020, TGGT1_245520, TGGT1_271000, TGGT1_205370, TGGT1_277050, TGGT1_304730, TGGT1_220930, TGGT1_280770, TGGT1_257360, TGGT1_239810, TGGT1_308010, TGGT1_319600, TGGT1_213570, TGGT1_318470, TGGT1_212780, TGGT1_3…	551	43	TGGT1_202050, TGGT1_208380, TGGT1_209985, TGGT1_210095, TGGT1_214420, TGGT1_214430, TGGT1_218340, TGGT1_218890, TGGT1_221550, TGGT1_224710, TGGT1_229405, TGGT1_235390, TGGT1_237070, TGGT1_237490, TGGT1_238490, TGGT1_238915, TGGT1_240370, TGGT1_240930, TGGT1_243190, TGGT1_243720, TGGT1_248330, TGGT1_250360, TGGT1_252640, TGGT1_257970, TGGT1_259020, TGGT1_259960, TGGT1_266270, TGGT1_267150, TGGT1_2…	0.0003063	0.00980152		GO:0009628	response to abiotic stimulus	5	2	TGGT1_207760,TGGT1_248530,	40	17.67	29.29	0.00485794	0.11251			ec00401__PK__KEGG	Novobiocin biosynthesis	4	1	TGGT1_310680,	25	21.8	29.79	0.0451243	0.257989
GO:0006412	translation	228	23	TGGT1_209710,TGGT1_212290,TGGT1_213350,TGGT1_218850,TGGT1_224235,TGGT1_225250,TGGT1_226410,TGGT1_232300,TGGT1_234450,TGGT1_234550,TGGT1_239100,TGGT1_243570,TGGT1_248390,TGGT1_254620,TGGT1_256990,TGGT1_260260,TGGT1_266070,TGGT1_275330,TGGT1_286420A,TGGT1_291850,TGGT1_305520,TGGT1_312090,TGGT1_317720,	10.1	2.1	2.36	0.0004905	0.025869				Brady.in.vivo.over.Tachy	TGGT1_200270, TGGT1_200310, TGGT1_200590, TGGT1_201110, TGGT1_201520, TGGT1_201630A, TGGT1_201630B, TGGT1_201840, TGGT1_201850, TGGT1_202020, TGGT1_202030, TGGT1_202050, TGGT1_202720, TGGT1_202930, TGGT1_203080, TGGT1_203090, TGGT1_203110, TGGT1_203290, TGGT1_203500, TGGT1_203720, TGGT1_204330, TGGT1_204460, TGGT1_205060, TGGT1_205210, TGGT1_205265, TGGT1_205430, TGGT1_205450, TGGT1_205480, TGGT1…	459	8637	551/986.downregulated	TGGT1_244500, TGGT1_244050, TGGT1_251740, TGGT1_246190, TGGT1_248240, TGGT1_271070, TGGT1_312430, TGGT1_291830, TGGT1_276230, TGGT1_261300, TGGT1_295620, TGGT1_228680, TGGT1_252370, TGGT1_306020, TGGT1_245520, TGGT1_271000, TGGT1_205370, TGGT1_277050, TGGT1_304730, TGGT1_220930, TGGT1_280770, TGGT1_257360, TGGT1_239810, TGGT1_308010, TGGT1_319600, TGGT1_213570, TGGT1_318470, TGGT1_212780, TGGT1_3…	551	39	TGGT1_202050, TGGT1_205210, TGGT1_205450, TGGT1_209985, TGGT1_210095, TGGT1_213570, TGGT1_214420, TGGT1_214430, TGGT1_215390, TGGT1_215775, TGGT1_229660, TGGT1_236880, TGGT1_238490, TGGT1_239430, TGGT1_240370, TGGT1_240930, TGGT1_243190, TGGT1_243720, TGGT1_245630, TGGT1_247540, TGGT1_250360, TGGT1_252640, TGGT1_257970, TGGT1_259020, TGGT1_261220, TGGT1_264485, TGGT1_265340, TGGT1_267150, TGGT1_2…	0.0392426	0.784852		GO:0034404	nucleobase-containing small molecule biosynthetic process	16	3	TGGT1_202300,TGGT1_318750,TGGT1_320620,	18.8	8.28	10.21	0.00510102	0.11251			PWY-6482__PK__MetaCyc	diphthamide biosynthesis (archaea)	4	1	TGGT1_202850,	25	21.8	29.79	0.0451243	0.257989
GO:1901566	organonitrogen compound biosynthetic process	366	32	TGGT1_209710,TGGT1_212290,TGGT1_213350,TGGT1_218780,TGGT1_218850,TGGT1_219700,TGGT1_224235,TGGT1_225250,TGGT1_226410,TGGT1_232300,TGGT1_234450,TGGT1_234550,TGGT1_239100,TGGT1_243570,TGGT1_244700,TGGT1_245670,TGGT1_248390,TGGT1_254620,TGGT1_256990,TGGT1_259550,TGGT1_260260,TGGT1_261950,TGGT1_265010,TGGT1_266070,TGGT1_275330,TGGT1_286420A,TGGT1_291850,TGGT1_295350,TGGT1_305520,TGGT1_312090,TGGT1_31…	8.7	1.82	2.05	0.0005428	0.025869				Compound1.Brady	TGGT1_201170, TGGT1_201760, TGGT1_202020, TGGT1_202140, TGGT1_202390, TGGT1_204880, TGGT1_205370, TGGT1_205750, TGGT1_206340, TGGT1_207130, TGGT1_207140, TGGT1_207150, TGGT1_207160, TGGT1_207210, TGGT1_207590, TGGT1_208030, TGGT1_209050, TGGT1_209420, TGGT1_209755A, TGGT1_209755B, TGGT1_210370, TGGT1_210420, TGGT1_211410, TGGT1_211600, TGGT1_212210, TGGT1_212770, TGGT1_212980, TGGT1_213920, TGGT1…	274	8637	551/986.downregulated	TGGT1_244500, TGGT1_244050, TGGT1_251740, TGGT1_246190, TGGT1_248240, TGGT1_271070, TGGT1_312430, TGGT1_291830, TGGT1_276230, TGGT1_261300, TGGT1_295620, TGGT1_228680, TGGT1_252370, TGGT1_306020, TGGT1_245520, TGGT1_271000, TGGT1_205370, TGGT1_277050, TGGT1_304730, TGGT1_220930, TGGT1_280770, TGGT1_257360, TGGT1_239810, TGGT1_308010, TGGT1_319600, TGGT1_213570, TGGT1_318470, TGGT1_212780, TGGT1_3…	551	22	TGGT1_205370, TGGT1_221250, TGGT1_222330, TGGT1_226220, TGGT1_235390, TGGT1_236960, TGGT1_240930, TGGT1_250360, TGGT1_250760, TGGT1_252640, TGGT1_256800, TGGT1_259020, TGGT1_267150, TGGT1_267160, TGGT1_268860, TGGT1_272430, TGGT1_273740, TGGT1_274140, TGGT1_295620, TGGT1_305100, TGGT1_315480, TGGT1_318470	0.156006	1		GO:0042592	homeostatic process	51	5	TGGT1_211680,TGGT1_247350,TGGT1_248530,TGGT1_286630,TGGT1_305980,	9.8	4.33	4.87	0.00557228	0.11251
GO:0043043	peptide biosynthetic process	230	23	TGGT1_209710,TGGT1_212290,TGGT1_213350,TGGT1_218850,TGGT1_224235,TGGT1_225250,TGGT1_226410,TGGT1_232300,TGGT1_234450,TGGT1_234550,TGGT1_239100,TGGT1_243570,TGGT1_248390,TGGT1_254620,TGGT1_256990,TGGT1_260260,TGGT1_266070,TGGT1_275330,TGGT1_286420A,TGGT1_291850,TGGT1_305520,TGGT1_312090,TGGT1_317720,	10	2.09	2.34	0.0005557	0.025869				Dense.Granule	TGGT1_200360, TGGT1_203310, TGGT1_208450, TGGT1_208830, TGGT1_217430, TGGT1_221210, TGGT1_222170, TGGT1_227280, TGGT1_227620, TGGT1_239740, TGGT1_246130, TGGT1_251540, TGGT1_254720, TGGT1_267490, TGGT1_268900, TGGT1_270250, TGGT1_275440, TGGT1_275470, TGGT1_275850, TGGT1_276130, TGGT1_278878, TGGT1_278882, TGGT1_286450, TGGT1_288650, TGGT1_289620, TGGT1_297880, TGGT1_310780, TGGT1_310790, TGGT1_4…	29	8637	551/986.downregulated	TGGT1_244500, TGGT1_244050, TGGT1_251740, TGGT1_246190, TGGT1_248240, TGGT1_271070, TGGT1_312430, TGGT1_291830, TGGT1_276230, TGGT1_261300, TGGT1_295620, TGGT1_228680, TGGT1_252370, TGGT1_306020, TGGT1_245520, TGGT1_271000, TGGT1_205370, TGGT1_277050, TGGT1_304730, TGGT1_220930, TGGT1_280770, TGGT1_257360, TGGT1_239810, TGGT1_308010, TGGT1_319600, TGGT1_213570, TGGT1_318470, TGGT1_212780, TGGT1_3…	551	2	TGGT1_267490, TGGT1_278878	0.560446	1		GO:0006082	organic acid metabolic process	151	9	TGGT1_222020,TGGT1_231890,TGGT1_245670,TGGT1_256990,TGGT1_264080,TGGT1_265010,TGGT1_293590,TGGT1_297060,TGGT1_318430,	6	2.63	2.89	0.00681995	0.11251			GeneSet	genes.in.set	total.genes.in.set	all.genes	GenesList	genes.in.list	total.genes.in.list	overlap	overlap.genes	pvalue	Benjamini
GO:0009058	biosynthetic process	584	45	TGGT1_202300,TGGT1_209710,TGGT1_212290,TGGT1_213350,TGGT1_216280,TGGT1_218780,TGGT1_218850,TGGT1_219700,TGGT1_224235,TGGT1_225250,TGGT1_226410,TGGT1_231890,TGGT1_232300,TGGT1_234450,TGGT1_234550,TGGT1_239100,TGGT1_243570,TGGT1_244700,TGGT1_245670,TGGT1_248390,TGGT1_251930,TGGT1_254620,TGGT1_256990,TGGT1_259550,TGGT1_260260,TGGT1_261950,TGGT1_264080,TGGT1_265010,TGGT1_266070,TGGT1_275330,TGGT1_278…	7.7	1.61	1.81	0.0006681	0.027448				Fatty.acid.biosynthesis	TGGT1_217740, TGGT1_221320, TGGT1_225990, TGGT1_231890, TGGT1_251930, TGGT1_293590, TGGT1_321570	7	8637	551/986.downregulated	TGGT1_244500, TGGT1_244050, TGGT1_251740, TGGT1_246190, TGGT1_248240, TGGT1_271070, TGGT1_312430, TGGT1_291830, TGGT1_276230, TGGT1_261300, TGGT1_295620, TGGT1_228680, TGGT1_252370, TGGT1_306020, TGGT1_245520, TGGT1_271000, TGGT1_205370, TGGT1_277050, TGGT1_304730, TGGT1_220930, TGGT1_280770, TGGT1_257360, TGGT1_239810, TGGT1_308010, TGGT1_319600, TGGT1_213570, TGGT1_318470, TGGT1_212780, TGGT1_3…	551	0		1	1		GO:0019752	carboxylic acid metabolic process	151	9	TGGT1_222020,TGGT1_231890,TGGT1_245670,TGGT1_256990,TGGT1_264080,TGGT1_265010,TGGT1_293590,TGGT1_297060,TGGT1_318430,	6	2.63	2.89	0.00681995	0.11251			Apicoplast	TGGT1_202580, TGGT1_202810, TGGT1_205360, TGGT1_206610, TGGT1_207630, TGGT1_208580, TGGT1_209710, TGGT1_209950, TGGT1_211240, TGGT1_215070, TGGT1_215510, TGGT1_215520, TGGT1_216630, TGGT1_216700, TGGT1_217740, TGGT1_218850, TGGT1_219320, TGGT1_220300, TGGT1_221320, TGGT1_221330, TGGT1_223920, TGGT1_223970, TGGT1_225990, TGGT1_226400, TGGT1_226730, TGGT1_228770, TGGT1_230080, TGGT1_232020, TGGT1_2…	94	8637	107/300.dowregulated.DEGs.TCseq.&.RA	TGGT1_201180A, TGGT1_201230, TGGT1_202050, TGGT1_202065, TGGT1_202850, TGGT1_203300, TGGT1_203770, TGGT1_203900, TGGT1_204300, TGGT1_205658, TGGT1_205662, TGGT1_206660, TGGT1_208020, TGGT1_208770, TGGT1_209300, TGGT1_209410, TGGT1_213290, TGGT1_213340, TGGT1_215775, TGGT1_216200, TGGT1_217490, TGGT1_218210, TGGT1_218510, TGGT1_224710, TGGT1_225105, TGGT1_225190, TGGT1_225280, TGGT1_226220, TGGT1_…	107	0		1	1
GO:0055086	nucleobase-containing small molecule metabolic process	86	12	TGGT1_202300,TGGT1_216280,TGGT1_222020,TGGT1_244700,TGGT1_245670,TGGT1_261950,TGGT1_289170,TGGT1_295350,TGGT1_297060,TGGT1_307030,TGGT1_318750,TGGT1_320620,	14	2.91	3.34	0.0007206	0.027448				Fatty.acid.metabolism	TGGT1_231900, TGGT1_243800, TGGT1_247500, TGGT1_247760, TGGT1_266270, TGGT1_273740, TGGT1_297220, TGGT1_301120, TGGT1_310080, TGGT1_310150, TGGT1_311780	11	8637	551/986.downregulated	TGGT1_244500, TGGT1_244050, TGGT1_251740, TGGT1_246190, TGGT1_248240, TGGT1_271070, TGGT1_312430, TGGT1_291830, TGGT1_276230, TGGT1_261300, TGGT1_295620, TGGT1_228680, TGGT1_252370, TGGT1_306020, TGGT1_245520, TGGT1_271000, TGGT1_205370, TGGT1_277050, TGGT1_304730, TGGT1_220930, TGGT1_280770, TGGT1_257360, TGGT1_239810, TGGT1_308010, TGGT1_319600, TGGT1_213570, TGGT1_318470, TGGT1_212780, TGGT1_3…	551	3	TGGT1_231900, TGGT1_266270, TGGT1_273740	0.0289863	0.637699		GO:0043436	oxoacid metabolic process	151	9	TGGT1_222020,TGGT1_231890,TGGT1_245670,TGGT1_256990,TGGT1_264080,TGGT1_265010,TGGT1_293590,TGGT1_297060,TGGT1_318430,	6	2.63	2.89	0.00681995	0.11251			Brady.In.vitro.not.in.vivo	TGGT1_200010, TGGT1_201210, TGGT1_201270, TGGT1_201380, TGGT1_201680, TGGT1_202010, TGGT1_202920, TGGT1_203560, TGGT1_203720, TGGT1_203970, TGGT1_204120, TGGT1_204350, TGGT1_204400, TGGT1_206310, TGGT1_207100, TGGT1_207665, TGGT1_207920, TGGT1_208842, TGGT1_209030, TGGT1_209090, TGGT1_209650A, TGGT1_209650B, TGGT1_209755A, TGGT1_209755B, TGGT1_209950, TGGT1_209970, TGGT1_210690, TGGT1_211020, TGG…	374	8637	107/300.dowregulated.DEGs.TCseq.&.RA	TGGT1_201180A, TGGT1_201230, TGGT1_202050, TGGT1_202065, TGGT1_202850, TGGT1_203300, TGGT1_203770, TGGT1_203900, TGGT1_204300, TGGT1_205658, TGGT1_205662, TGGT1_206660, TGGT1_208020, TGGT1_208770, TGGT1_209300, TGGT1_209410, TGGT1_213290, TGGT1_213340, TGGT1_215775, TGGT1_216200, TGGT1_217490, TGGT1_218210, TGGT1_218510, TGGT1_224710, TGGT1_225105, TGGT1_225190, TGGT1_225280, TGGT1_226220, TGGT1_…	107	2	TGGT1_240370, TGGT1_271892	0.949745	1
GO:0006518	peptide metabolic process	236	23	TGGT1_209710,TGGT1_212290,TGGT1_213350,TGGT1_218850,TGGT1_224235,TGGT1_225250,TGGT1_226410,TGGT1_232300,TGGT1_234450,TGGT1_234550,TGGT1_239100,TGGT1_243570,TGGT1_248390,TGGT1_254620,TGGT1_256990,TGGT1_260260,TGGT1_266070,TGGT1_275330,TGGT1_286420A,TGGT1_291850,TGGT1_305520,TGGT1_312090,TGGT1_317720,	9.7	2.03	2.27	0.0007987	0.0278884				Glycine.serine.and.threonine.metabolism	TGGT1_205420, TGGT1_206470, TGGT1_216640, TGGT1_218780, TGGT1_220840, TGGT1_227090, TGGT1_234190, TGGT1_237470, TGGT1_239530, TGGT1_244150, TGGT1_259180, TGGT1_273030, TGGT1_297060, TGGT1_305980	14	8637	551/986.downregulated	TGGT1_244500, TGGT1_244050, TGGT1_251740, TGGT1_246190, TGGT1_248240, TGGT1_271070, TGGT1_312430, TGGT1_291830, TGGT1_276230, TGGT1_261300, TGGT1_295620, TGGT1_228680, TGGT1_252370, TGGT1_306020, TGGT1_245520, TGGT1_271000, TGGT1_205370, TGGT1_277050, TGGT1_304730, TGGT1_220930, TGGT1_280770, TGGT1_257360, TGGT1_239810, TGGT1_308010, TGGT1_319600, TGGT1_213570, TGGT1_318470, TGGT1_212780, TGGT1_3…	551	1	TGGT1_220840	0.602919	1		GO:1901292	nucleoside phosphate catabolic process	6	2	TGGT1_202300,TGGT1_318750,	33.3	14.72	21.96	0.00717943	0.11251			Brady.in.vitro.over.Tachy	TGGT1_200270, TGGT1_201520, TGGT1_201630A, TGGT1_201630B, TGGT1_201840, TGGT1_202010, TGGT1_202020, TGGT1_202030, TGGT1_202050, TGGT1_202440, TGGT1_203080, TGGT1_203110, TGGT1_203290, TGGT1_203500, TGGT1_203720, TGGT1_204330, TGGT1_204420, TGGT1_204460, TGGT1_205265, TGGT1_205430, TGGT1_205750, TGGT1_207130, TGGT1_207140, TGGT1_207150, TGGT1_207160, TGGT1_207210, TGGT1_207600, TGGT1_207710, TGGT1…	392	8637	107/300.dowregulated.DEGs.TCseq.&.RA	TGGT1_201180A, TGGT1_201230, TGGT1_202050, TGGT1_202065, TGGT1_202850, TGGT1_203300, TGGT1_203770, TGGT1_203900, TGGT1_204300, TGGT1_205658, TGGT1_205662, TGGT1_206660, TGGT1_208020, TGGT1_208770, TGGT1_209300, TGGT1_209410, TGGT1_213290, TGGT1_213340, TGGT1_215775, TGGT1_216200, TGGT1_217490, TGGT1_218210, TGGT1_218510, TGGT1_224710, TGGT1_225105, TGGT1_225190, TGGT1_225280, TGGT1_226220, TGGT1_…	107	7	TGGT1_202050, TGGT1_224710, TGGT1_238915, TGGT1_240370, TGGT1_248330, TGGT1_271892, TGGT1_314250	0.212225	1
GO:0009628	response to abiotic stimulus	5	3	TGGT1_207760,TGGT1_248530,TGGT1_275690,	60	12.52	30.17	0.0010119	0.0326154				Invasion.	TGGT1_204050, TGGT1_204360, TGGT1_211270, TGGT1_211290, TGGT1_223480, TGGT1_233480, TGGT1_239090, TGGT1_262050, TGGT1_264660, TGGT1_280580, TGGT1_285870, TGGT1_295105, TGGT1_301180, TGGT1_308840, TGGT1_314780, TGGT1_319360, TGGT1_320180, TGGT1_320190, TGGT1_273120, TGGT1_273130, TGGT1_275370, TGGT1_315740, TGGT1_201130, TGGT1_202780, TGGT1_203990, TGGT1_205250, TGGT1_207610, TGGT1_207700, TGGT1_2…	252	8637	551/986.downregulated	TGGT1_244500, TGGT1_244050, TGGT1_251740, TGGT1_246190, TGGT1_248240, TGGT1_271070, TGGT1_312430, TGGT1_291830, TGGT1_276230, TGGT1_261300, TGGT1_295620, TGGT1_228680, TGGT1_252370, TGGT1_306020, TGGT1_245520, TGGT1_271000, TGGT1_205370, TGGT1_277050, TGGT1_304730, TGGT1_220930, TGGT1_280770, TGGT1_257360, TGGT1_239810, TGGT1_308010, TGGT1_319600, TGGT1_213570, TGGT1_318470, TGGT1_212780, TGGT1_3…	551	29	TGGT1_319360, TGGT1_209985, TGGT1_215775, TGGT1_258225, TGGT1_265120, TGGT1_274170, TGGT1_281675, TGGT1_314250, TGGT1_365080, TGGT1_410610, TGGT1_411360, TGGT1_200230, TGGT1_275798, TGGT1_238490, TGGT1_246070, TGGT1_258810, TGGT1_267150, TGGT1_267160, TGGT1_271980, TGGT1_275360, TGGT1_309330, TGGT1_315345, TGGT1_320240, TGGT1_320250, TGGT1_321470, TGGT1_321480, TGGT1_360460, TGGT1_409850, TGGT1_4…	0.001385	0.0415501		GO:0006457	protein folding	55	5	TGGT1_207760,TGGT1_228360,TGGT1_240600,TGGT1_289210,TGGT1_292920,	9.1	4.02	4.47	0.00768364	0.11251			Dense.Granule	TGGT1_200360, TGGT1_203310, TGGT1_208450, TGGT1_208830, TGGT1_217430, TGGT1_221210, TGGT1_222170, TGGT1_227280, TGGT1_227620, TGGT1_239740, TGGT1_246130, TGGT1_251540, TGGT1_254720, TGGT1_267490, TGGT1_268900, TGGT1_270250, TGGT1_275440, TGGT1_275470, TGGT1_275850, TGGT1_276130, TGGT1_278878, TGGT1_278882, TGGT1_286450, TGGT1_288650, TGGT1_289620, TGGT1_297880, TGGT1_310780, TGGT1_310790, TGGT1_4…	29	8637	107/300.dowregulated.DEGs.TCseq.&.RA	TGGT1_201180A, TGGT1_201230, TGGT1_202050, TGGT1_202065, TGGT1_202850, TGGT1_203300, TGGT1_203770, TGGT1_203900, TGGT1_204300, TGGT1_205658, TGGT1_205662, TGGT1_206660, TGGT1_208020, TGGT1_208770, TGGT1_209300, TGGT1_209410, TGGT1_213290, TGGT1_213340, TGGT1_215775, TGGT1_216200, TGGT1_217490, TGGT1_218210, TGGT1_218510, TGGT1_224710, TGGT1_225105, TGGT1_225190, TGGT1_225280, TGGT1_226220, TGGT1_…	107	0		1	1
GO:0009117	nucleotide metabolic process	68	10	TGGT1_202300,TGGT1_216280,TGGT1_222020,TGGT1_244700,TGGT1_245670,TGGT1_261950,TGGT1_289170,TGGT1_295350,TGGT1_297060,TGGT1_318750,	14.7	3.07	3.53	0.0013207	0.0395271				Middle.oocyst.extended	TGGT1_200270, TGGT1_200460, TGGT1_201690, TGGT1_201700, TGGT1_201730, TGGT1_202210, TGGT1_202220, TGGT1_202930, TGGT1_203010, TGGT1_203500, TGGT1_203790, TGGT1_203890, TGGT1_204530, TGGT1_205130, TGGT1_205330, TGGT1_205490, TGGT1_205730, TGGT1_206340, TGGT1_206360, TGGT1_206400, TGGT1_206690, TGGT1_207370, TGGT1_207750, TGGT1_208360, TGGT1_208430, TGGT1_209050, TGGT1_209150, TGGT1_209490, TGGT1_2…	298	8637	551/986.downregulated	TGGT1_244500, TGGT1_244050, TGGT1_251740, TGGT1_246190, TGGT1_248240, TGGT1_271070, TGGT1_312430, TGGT1_291830, TGGT1_276230, TGGT1_261300, TGGT1_295620, TGGT1_228680, TGGT1_252370, TGGT1_306020, TGGT1_245520, TGGT1_271000, TGGT1_205370, TGGT1_277050, TGGT1_304730, TGGT1_220930, TGGT1_280770, TGGT1_257360, TGGT1_239810, TGGT1_308010, TGGT1_319600, TGGT1_213570, TGGT1_318470, TGGT1_212780, TGGT1_3…	551	13	TGGT1_201690, TGGT1_255200, TGGT1_258810, TGGT1_267150, TGGT1_267160, TGGT1_267490, TGGT1_274040, TGGT1_281600, TGGT1_294210, TGGT1_294820, TGGT1_299800, TGGT1_306450, TGGT1_316550	0.948472	1		GO:0008152	metabolic process	1740	52	TGGT1_202300,TGGT1_211680,TGGT1_213350,TGGT1_219700,TGGT1_222020,TGGT1_224235,TGGT1_225050,TGGT1_228370,TGGT1_231890,TGGT1_236990,TGGT1_239600,TGGT1_240410,TGGT1_240600,TGGT1_240830,TGGT1_240840,TGGT1_243570,TGGT1_244700,TGGT1_245670,TGGT1_247510,TGGT1_248530,TGGT1_249590,TGGT1_256990,TGGT1_261950,TGGT1_262910,TGGT1_263730,TGGT1_264080,TGGT1_265010,TGGT1_270580,TGGT1_270840,TGGT1_284010,TGGT1_285…	3	1.32	1.62	0.00832628	0.11251			Fatty.acid.biosynthesis	TGGT1_217740, TGGT1_221320, TGGT1_225990, TGGT1_231890, TGGT1_251930, TGGT1_293590, TGGT1_321570	7	8637	107/300.dowregulated.DEGs.TCseq.&.RA	TGGT1_201180A, TGGT1_201230, TGGT1_202050, TGGT1_202065, TGGT1_202850, TGGT1_203300, TGGT1_203770, TGGT1_203900, TGGT1_204300, TGGT1_205658, TGGT1_205662, TGGT1_206660, TGGT1_208020, TGGT1_208770, TGGT1_209300, TGGT1_209410, TGGT1_213290, TGGT1_213340, TGGT1_215775, TGGT1_216200, TGGT1_217490, TGGT1_218210, TGGT1_218510, TGGT1_224710, TGGT1_225105, TGGT1_225190, TGGT1_225280, TGGT1_226220, TGGT1_…	107	0		1	1
GO:0006753	nucleoside phosphate metabolic process	70	10	TGGT1_202300,TGGT1_216280,TGGT1_222020,TGGT1_244700,TGGT1_245670,TGGT1_261950,TGGT1_289170,TGGT1_295350,TGGT1_297060,TGGT1_318750,	14.3	2.98	3.41	0.0016567	0.0462768				Middle.oocyst.persistent	TGGT1_200270, TGGT1_201730, TGGT1_202930, TGGT1_203010, TGGT1_203790, TGGT1_204530, TGGT1_205130, TGGT1_205330, TGGT1_205730, TGGT1_206340, TGGT1_206690, TGGT1_208430, TGGT1_209580, TGGT1_209810, TGGT1_209920A, TGGT1_209920B, TGGT1_210790, TGGT1_213950, TGGT1_215328, TGGT1_215340, TGGT1_216650, TGGT1_216820, TGGT1_217640, TGGT1_217830, TGGT1_218550, TGGT1_218720, TGGT1_218740, TGGT1_219750, TGGT1…	185	8637	551/986.downregulated	TGGT1_244500, TGGT1_244050, TGGT1_251740, TGGT1_246190, TGGT1_248240, TGGT1_271070, TGGT1_312430, TGGT1_291830, TGGT1_276230, TGGT1_261300, TGGT1_295620, TGGT1_228680, TGGT1_252370, TGGT1_306020, TGGT1_245520, TGGT1_271000, TGGT1_205370, TGGT1_277050, TGGT1_304730, TGGT1_220930, TGGT1_280770, TGGT1_257360, TGGT1_239810, TGGT1_308010, TGGT1_319600, TGGT1_213570, TGGT1_318470, TGGT1_212780, TGGT1_3…	551	8	TGGT1_255200, TGGT1_258810, TGGT1_267150, TGGT1_267160, TGGT1_281600, TGGT1_299800, TGGT1_306450, TGGT1_316550	0.911211	1		GO:0006631	fatty acid metabolic process	19	3	TGGT1_231890,TGGT1_264080,TGGT1_293590,	15.8	6.97	8.29	0.00840194	0.11251			Glycine.serine.and.threonine.metabolism	TGGT1_205420, TGGT1_206470, TGGT1_216640, TGGT1_218780, TGGT1_220840, TGGT1_227090, TGGT1_234190, TGGT1_237470, TGGT1_239530, TGGT1_244150, TGGT1_259180, TGGT1_273030, TGGT1_297060, TGGT1_305980	14	8637	107/300.dowregulated.DEGs.TCseq.&.RA	TGGT1_201180A, TGGT1_201230, TGGT1_202050, TGGT1_202065, TGGT1_202850, TGGT1_203300, TGGT1_203770, TGGT1_203900, TGGT1_204300, TGGT1_205658, TGGT1_205662, TGGT1_206660, TGGT1_208020, TGGT1_208770, TGGT1_209300, TGGT1_209410, TGGT1_213290, TGGT1_213340, TGGT1_215775, TGGT1_216200, TGGT1_217490, TGGT1_218210, TGGT1_218510, TGGT1_224710, TGGT1_225105, TGGT1_225190, TGGT1_225280, TGGT1_226220, TGGT1_…	107	0		1	1
GO:0044283	small molecule biosynthetic process	87	11	TGGT1_202300,TGGT1_218780,TGGT1_231890,TGGT1_251930,TGGT1_259550,TGGT1_264080,TGGT1_265010,TGGT1_293590,TGGT1_295350,TGGT1_318750,TGGT1_320620,	12.6	2.64	2.97	0.0026903	0.0704534				Nicotinate.and.nicotinamide.metabolism	TGGT1_208530, TGGT1_244700, TGGT1_269800, TGGT1_301210, TGGT1_318650	5	8637	551/986.downregulated	TGGT1_244500, TGGT1_244050, TGGT1_251740, TGGT1_246190, TGGT1_248240, TGGT1_271070, TGGT1_312430, TGGT1_291830, TGGT1_276230, TGGT1_261300, TGGT1_295620, TGGT1_228680, TGGT1_252370, TGGT1_306020, TGGT1_245520, TGGT1_271000, TGGT1_205370, TGGT1_277050, TGGT1_304730, TGGT1_220930, TGGT1_280770, TGGT1_257360, TGGT1_239810, TGGT1_308010, TGGT1_319600, TGGT1_213570, TGGT1_318470, TGGT1_212780, TGGT1_3…	551	0		1	1		GO:0018130	heterocycle biosynthetic process	160	9	TGGT1_202300,TGGT1_219700,TGGT1_244700,TGGT1_245670,TGGT1_261950,TGGT1_265010,TGGT1_289170,TGGT1_318750,TGGT1_320620,	5.6	2.48	2.71	0.00983672	0.11251			Glycolysis./.Gluconeogenesis	TGGT1_206470, TGGT1_206610, TGGT1_222020, TGGT1_225930, TGGT1_233500, TGGT1_236040, TGGT1_236050, TGGT1_240890, TGGT1_256760, TGGT1_265450, TGGT1_266640, TGGT1_268850, TGGT1_268860, TGGT1_269190, TGGT1_272290, TGGT1_273030, TGGT1_283780, TGGT1_285980A, TGGT1_285980B, TGGT1_289650, TGGT1_289690, TGGT1_289930, TGGT1_297060, TGGT1_305980, TGGT1_311780, TGGT1_318230, TGGT1_318580	27	8637	107/300.dowregulated.DEGs.TCseq.&.RA	TGGT1_201180A, TGGT1_201230, TGGT1_202050, TGGT1_202065, TGGT1_202850, TGGT1_203300, TGGT1_203770, TGGT1_203900, TGGT1_204300, TGGT1_205658, TGGT1_205662, TGGT1_206660, TGGT1_208020, TGGT1_208770, TGGT1_209300, TGGT1_209410, TGGT1_213290, TGGT1_213340, TGGT1_215775, TGGT1_216200, TGGT1_217490, TGGT1_218210, TGGT1_218510, TGGT1_224710, TGGT1_225105, TGGT1_225190, TGGT1_225280, TGGT1_226220, TGGT1_…	107	1	TGGT1_289930	0.286156	1
GO:0006457	protein folding	55	8	TGGT1_207760,TGGT1_228360,TGGT1_230520,TGGT1_240600,TGGT1_263530,TGGT1_275690,TGGT1_289210,TGGT1_292920,	14.5	3.03	3.46	0.0042639	0.105094				Predicted.Signal.Peptide.	TGGT1_200230, TGGT1_200240, TGGT1_200250, TGGT1_200270, TGGT1_200280, TGGT1_200360, TGGT1_200410, TGGT1_200440, TGGT1_200470, TGGT1_200480, TGGT1_200600, TGGT1_201100, TGGT1_201130, TGGT1_201180A, TGGT1_201200, TGGT1_201210, TGGT1_201390, TGGT1_201630A, TGGT1_201640, TGGT1_201660, TGGT1_201720, TGGT1_201730, TGGT1_201770, TGGT1_201780, TGGT1_201785, TGGT1_201800, TGGT1_201810, TGGT1_201860, TGGT1…	885	8637	551/986.downregulated	TGGT1_244500, TGGT1_244050, TGGT1_251740, TGGT1_246190, TGGT1_248240, TGGT1_271070, TGGT1_312430, TGGT1_291830, TGGT1_276230, TGGT1_261300, TGGT1_295620, TGGT1_228680, TGGT1_252370, TGGT1_306020, TGGT1_245520, TGGT1_271000, TGGT1_205370, TGGT1_277050, TGGT1_304730, TGGT1_220930, TGGT1_280770, TGGT1_257360, TGGT1_239810, TGGT1_308010, TGGT1_319600, TGGT1_213570, TGGT1_318470, TGGT1_212780, TGGT1_3…	551	78	TGGT1_200230, TGGT1_201180A, TGGT1_201640, TGGT1_202050, TGGT1_202850, TGGT1_203230, TGGT1_203330, TGGT1_203688, TGGT1_204290, TGGT1_205210, TGGT1_205230, TGGT1_205360, TGGT1_205450, TGGT1_205662, TGGT1_206440, TGGT1_207050, TGGT1_208380, TGGT1_208770, TGGT1_209000, TGGT1_209485, TGGT1_209510, TGGT1_210095, TGGT1_213560, TGGT1_213570, TGGT1_214430, TGGT1_215775, TGGT1_217370, TGGT1_217420, TGGT1_…	0.00166664	0.0483326		GO:1901575	organic substance catabolic process	133	8	TGGT1_202300,TGGT1_222020,TGGT1_228370,TGGT1_249590,TGGT1_291010,TGGT1_297060,TGGT1_305030,TGGT1_318750,	6	2.66	2.9	0.0100596	0.11251			Invasion.	TGGT1_204050, TGGT1_204360, TGGT1_211270, TGGT1_211290, TGGT1_223480, TGGT1_233480, TGGT1_239090, TGGT1_262050, TGGT1_264660, TGGT1_280580, TGGT1_285870, TGGT1_295105, TGGT1_301180, TGGT1_308840, TGGT1_314780, TGGT1_319360, TGGT1_320180, TGGT1_320190, TGGT1_273120, TGGT1_273130, TGGT1_275370, TGGT1_315740, TGGT1_201130, TGGT1_202780, TGGT1_203990, TGGT1_205250, TGGT1_207610, TGGT1_207700, TGGT1_2…	252	8637	107/300.dowregulated.DEGs.TCseq.&.RA	TGGT1_201180A, TGGT1_201230, TGGT1_202050, TGGT1_202065, TGGT1_202850, TGGT1_203300, TGGT1_203770, TGGT1_203900, TGGT1_204300, TGGT1_205658, TGGT1_205662, TGGT1_206660, TGGT1_208020, TGGT1_208770, TGGT1_209300, TGGT1_209410, TGGT1_213290, TGGT1_213340, TGGT1_215775, TGGT1_216200, TGGT1_217490, TGGT1_218210, TGGT1_218510, TGGT1_224710, TGGT1_225105, TGGT1_225190, TGGT1_225280, TGGT1_226220, TGGT1_…	107	7	TGGT1_215775, TGGT1_281675, TGGT1_314250, TGGT1_410610, TGGT1_309330, TGGT1_315345, TGGT1_409850	0.0366519	0.476475
GO:0006633	fatty acid biosynthetic process	15	4	TGGT1_231890,TGGT1_251930,TGGT1_264080,TGGT1_293590,	26.7	5.56	7.33	0.0046202	0.107549				Ribosome	TGGT1_203630, TGGT1_204020, TGGT1_205340, TGGT1_207440, TGGT1_207840, TGGT1_209290, TGGT1_210690, TGGT1_212290, TGGT1_213350, TGGT1_215460, TGGT1_215470, TGGT1_217570, TGGT1_218410, TGGT1_218850, TGGT1_223050, TGGT1_225080, TGGT1_225240, TGGT1_226970, TGGT1_227360, TGGT1_227600, TGGT1_228470, TGGT1_229250A, TGGT1_229250B, TGGT1_229670, TGGT1_230050, TGGT1_231080, TGGT1_231140, TGGT1_232230, TGGT1…	83	8637	551/986.downregulated	TGGT1_244500, TGGT1_244050, TGGT1_251740, TGGT1_246190, TGGT1_248240, TGGT1_271070, TGGT1_312430, TGGT1_291830, TGGT1_276230, TGGT1_261300, TGGT1_295620, TGGT1_228680, TGGT1_252370, TGGT1_306020, TGGT1_245520, TGGT1_271000, TGGT1_205370, TGGT1_277050, TGGT1_304730, TGGT1_220930, TGGT1_280770, TGGT1_257360, TGGT1_239810, TGGT1_308010, TGGT1_319600, TGGT1_213570, TGGT1_318470, TGGT1_212780, TGGT1_3…	551	2	TGGT1_205340, TGGT1_309810	0.972521	1		GO:0072330	monocarboxylic acid biosynthetic process	21	3	TGGT1_231890,TGGT1_264080,TGGT1_293590,	14.3	6.31	7.37	0.0111601	0.11251			Nicotinate.and.nicotinamide.metabolism	TGGT1_208530, TGGT1_244700, TGGT1_269800, TGGT1_301210, TGGT1_318650	5	8637	107/300.dowregulated.DEGs.TCseq.&.RA	TGGT1_201180A, TGGT1_201230, TGGT1_202050, TGGT1_202065, TGGT1_202850, TGGT1_203300, TGGT1_203770, TGGT1_203900, TGGT1_204300, TGGT1_205658, TGGT1_205662, TGGT1_206660, TGGT1_208020, TGGT1_208770, TGGT1_209300, TGGT1_209410, TGGT1_213290, TGGT1_213340, TGGT1_215775, TGGT1_216200, TGGT1_217490, TGGT1_218210, TGGT1_218510, TGGT1_224710, TGGT1_225105, TGGT1_225190, TGGT1_225280, TGGT1_226220, TGGT1_…	107	0		1	1
GO:0034404	nucleobase-containing small molecule biosynthetic process	16	4	TGGT1_202300,TGGT1_295350,TGGT1_318750,TGGT1_320620,	25	5.22	6.72	0.0059319	0.130813				Tachy.over.Brady.in.vitro	TGGT1_200340, TGGT1_200350, TGGT1_201730, TGGT1_201780, TGGT1_204050, TGGT1_204530, TGGT1_205350, TGGT1_206510, TGGT1_208030, TGGT1_208550, TGGT1_209160, TGGT1_210245, TGGT1_211290, TGGT1_214390, TGGT1_214880, TGGT1_215360, TGGT1_216770, TGGT1_216820, TGGT1_217460, TGGT1_218520, TGGT1_218720, TGGT1_218740, TGGT1_219730, TGGT1_220950, TGGT1_221180, TGGT1_221330, TGGT1_221480, TGGT1_222170, TGGT1_2…	156	8637	551/986.downregulated	TGGT1_244500, TGGT1_244050, TGGT1_251740, TGGT1_246190, TGGT1_248240, TGGT1_271070, TGGT1_312430, TGGT1_291830, TGGT1_276230, TGGT1_261300, TGGT1_295620, TGGT1_228680, TGGT1_252370, TGGT1_306020, TGGT1_245520, TGGT1_271000, TGGT1_205370, TGGT1_277050, TGGT1_304730, TGGT1_220930, TGGT1_280770, TGGT1_257360, TGGT1_239810, TGGT1_308010, TGGT1_319600, TGGT1_213570, TGGT1_318470, TGGT1_212780, TGGT1_3…	551	7	TGGT1_237210, TGGT1_240370, TGGT1_268860, TGGT1_278878, TGGT1_294690, TGGT1_319600, TGGT1_409630	0.877319	1		GO:0016052	carbohydrate catabolic process	21	3	TGGT1_222020,TGGT1_297060,TGGT1_305030,	14.3	6.31	7.37	0.0111601	0.11251			Predicted.Signal.Peptide.	TGGT1_200230, TGGT1_200240, TGGT1_200250, TGGT1_200270, TGGT1_200280, TGGT1_200360, TGGT1_200410, TGGT1_200440, TGGT1_200470, TGGT1_200480, TGGT1_200600, TGGT1_201100, TGGT1_201130, TGGT1_201180A, TGGT1_201200, TGGT1_201210, TGGT1_201390, TGGT1_201630A, TGGT1_201640, TGGT1_201660, TGGT1_201720, TGGT1_201730, TGGT1_201770, TGGT1_201780, TGGT1_201785, TGGT1_201800, TGGT1_201810, TGGT1_201860, TGGT1…	885	8637	107/300.dowregulated.DEGs.TCseq.&.RA	TGGT1_201180A, TGGT1_201230, TGGT1_202050, TGGT1_202065, TGGT1_202850, TGGT1_203300, TGGT1_203770, TGGT1_203900, TGGT1_204300, TGGT1_205658, TGGT1_205662, TGGT1_206660, TGGT1_208020, TGGT1_208770, TGGT1_209300, TGGT1_209410, TGGT1_213290, TGGT1_213340, TGGT1_215775, TGGT1_216200, TGGT1_217490, TGGT1_218210, TGGT1_218510, TGGT1_224710, TGGT1_225105, TGGT1_225190, TGGT1_225280, TGGT1_226220, TGGT1_…	107	17	TGGT1_201180A, TGGT1_202050, TGGT1_202850, TGGT1_205662, TGGT1_208770, TGGT1_215775, TGGT1_217490, TGGT1_218510, TGGT1_227370, TGGT1_228050, TGGT1_228160, TGGT1_238915, TGGT1_243420, TGGT1_243940, TGGT1_245600, TGGT1_250670, TGGT1_250760	0.0440362	0.484398
GO:0042026	protein refolding	3	2	TGGT1_240600,TGGT1_275690,	66.7	13.91	40.06	0.0066463	0.139241				Tachy.over.Brady.in.vivo	TGGT1_200010, TGGT1_200320, TGGT1_200340, TGGT1_200350, TGGT1_201380, TGGT1_201390, TGGT1_201780, TGGT1_203170, TGGT1_203380, TGGT1_203560, TGGT1_204020, TGGT1_204050, TGGT1_204400, TGGT1_204530, TGGT1_205180, TGGT1_205470, TGGT1_207920, TGGT1_208842, TGGT1_209030, TGGT1_209420, TGGT1_209650A, TGGT1_209650B, TGGT1_209950, TGGT1_209970, TGGT1_210370, TGGT1_211020, TGGT1_211040, TGGT1_211290, TGGT1…	353	8637	551/986.downregulated	TGGT1_244500, TGGT1_244050, TGGT1_251740, TGGT1_246190, TGGT1_248240, TGGT1_271070, TGGT1_312430, TGGT1_291830, TGGT1_276230, TGGT1_261300, TGGT1_295620, TGGT1_228680, TGGT1_252370, TGGT1_306020, TGGT1_245520, TGGT1_271000, TGGT1_205370, TGGT1_277050, TGGT1_304730, TGGT1_220930, TGGT1_280770, TGGT1_257360, TGGT1_239810, TGGT1_308010, TGGT1_319600, TGGT1_213570, TGGT1_318470, TGGT1_212780, TGGT1_3…	551	11	TGGT1_218340, TGGT1_220930, TGGT1_221250, TGGT1_221410, TGGT1_227630, TGGT1_242100, TGGT1_268860, TGGT1_278878, TGGT1_293580, TGGT1_318420, TGGT1_319600	0.998258	1		GO:1901362	organic cyclic compound biosynthetic process	165	9	TGGT1_202300,TGGT1_219700,TGGT1_244700,TGGT1_245670,TGGT1_261950,TGGT1_265010,TGGT1_289170,TGGT1_318750,TGGT1_320620,	5.5	2.41	2.62	0.0118997	0.11251
GO:0046394	carboxylic acid biosynthetic process	49	7	TGGT1_218780,TGGT1_231890,TGGT1_251930,TGGT1_259550,TGGT1_264080,TGGT1_265010,TGGT1_293590,	14.3	2.98	3.38	0.008151	0.162631				Tachy.Ubiquitome.	TGGT1_201150, TGGT1_201250, TGGT1_201260, TGGT1_201680, TGGT1_202500, TGGT1_202510, TGGT1_203110, TGGT1_203170, TGGT1_203240, TGGT1_203490, TGGT1_203510, TGGT1_203820, TGGT1_204160, TGGT1_204530, TGGT1_205320, TGGT1_205330, TGGT1_205350, TGGT1_205370, TGGT1_205470, TGGT1_205558, TGGT1_205562, TGGT1_205700, TGGT1_206540, TGGT1_206590, TGGT1_206640, TGGT1_206690, TGGT1_207390, TGGT1_207440, TGGT1_2…	649	8637	551/986.downregulated	TGGT1_244500, TGGT1_244050, TGGT1_251740, TGGT1_246190, TGGT1_248240, TGGT1_271070, TGGT1_312430, TGGT1_291830, TGGT1_276230, TGGT1_261300, TGGT1_295620, TGGT1_228680, TGGT1_252370, TGGT1_306020, TGGT1_245520, TGGT1_271000, TGGT1_205370, TGGT1_277050, TGGT1_304730, TGGT1_220930, TGGT1_280770, TGGT1_257360, TGGT1_239810, TGGT1_308010, TGGT1_319600, TGGT1_213570, TGGT1_318470, TGGT1_212780, TGGT1_3…	551	15	TGGT1_205370, TGGT1_209000, TGGT1_215775, TGGT1_220930, TGGT1_226220, TGGT1_237490, TGGT1_244500, TGGT1_268860, TGGT1_269460, TGGT1_278878, TGGT1_280540, TGGT1_294690, TGGT1_301370, TGGT1_316190, TGGT1_365080	1	1		GO:1901576	organic substance biosynthetic process	561	21	TGGT1_202300,TGGT1_213350,TGGT1_219700,TGGT1_224235,TGGT1_231890,TGGT1_243570,TGGT1_244700,TGGT1_245670,TGGT1_256990,TGGT1_261950,TGGT1_264080,TGGT1_265010,TGGT1_284010,TGGT1_286420A,TGGT1_289170,TGGT1_293590,TGGT1_297940,TGGT1_314730,TGGT1_317720,TGGT1_318750,TGGT1_320620,	3.7	1.65	1.84	0.0131332	0.11251
GO:0016053	organic acid biosynthetic process	50	7	TGGT1_218780,TGGT1_231890,TGGT1_251930,TGGT1_259550,TGGT1_264080,TGGT1_265010,TGGT1_293590,	14	2.92	3.3	0.0091017	0.173346				Valine.leucine.and.isoleucine.degradation	TGGT1_204460, TGGT1_205430, TGGT1_206470, TGGT1_239490, TGGT1_266270, TGGT1_269680, TGGT1_272410, TGGT1_273740, TGGT1_292100, TGGT1_297850, TGGT1_301120, TGGT1_305980, TGGT1_311370, TGGT1_314400, TGGT1_319920	15	8637	551/986.downregulated	TGGT1_244500, TGGT1_244050, TGGT1_251740, TGGT1_246190, TGGT1_248240, TGGT1_271070, TGGT1_312430, TGGT1_291830, TGGT1_276230, TGGT1_261300, TGGT1_295620, TGGT1_228680, TGGT1_252370, TGGT1_306020, TGGT1_245520, TGGT1_271000, TGGT1_205370, TGGT1_277050, TGGT1_304730, TGGT1_220930, TGGT1_280770, TGGT1_257360, TGGT1_239810, TGGT1_308010, TGGT1_319600, TGGT1_213570, TGGT1_318470, TGGT1_212780, TGGT1_3…	551	2	TGGT1_266270, TGGT1_273740	0.247696	1		GO:0009987	cellular process	1947	56	TGGT1_202300,TGGT1_207665,TGGT1_207760,TGGT1_208050,TGGT1_211680,TGGT1_213350,TGGT1_219700,TGGT1_220420,TGGT1_222020,TGGT1_224235,TGGT1_225050,TGGT1_228360,TGGT1_228370,TGGT1_230830,TGGT1_231890,TGGT1_239600,TGGT1_240410,TGGT1_240600,TGGT1_240830,TGGT1_243570,TGGT1_244700,TGGT1_245670,TGGT1_247350,TGGT1_248530,TGGT1_249590,TGGT1_256990,TGGT1_257000,TGGT1_260850,TGGT1_261950,TGGT1_263730,TGGT1_264…	2.9	1.27	1.56	0.0131333	0.11251
GO:0042592	homeostatic process	51	7	TGGT1_211680,TGGT1_247350,TGGT1_248530,TGGT1_266620,TGGT1_286630,TGGT1_305980,TGGT1_309210,	13.7	2.86	3.23	0.0101314	0.184567																GO:0009165	nucleotide biosynthetic process	41	4	TGGT1_244700,TGGT1_245670,TGGT1_261950,TGGT1_289170,	9.8	4.31	4.8	0.0132321	0.11251
GO:0032787	monocarboxylic acid metabolic process	52	7	TGGT1_222020,TGGT1_231890,TGGT1_245670,TGGT1_251930,TGGT1_264080,TGGT1_293590,TGGT1_297060,	13.5	2.81	3.15	0.0112435	0.189109																GO:0065008	regulation of biological quality	63	5	TGGT1_211680,TGGT1_247350,TGGT1_248530,TGGT1_286630,TGGT1_305980,	7.9	3.51	3.85	0.0134653	0.11251
GO:0006631	fatty acid metabolic process	19	4	TGGT1_231890,TGGT1_251930,TGGT1_264080,TGGT1_293590,	21.1	4.39	5.37	0.0112834	0.189109																GO:0006163	purine nucleotide metabolic process	42	4	TGGT1_222020,TGGT1_245670,TGGT1_261950,TGGT1_297060,	9.5	4.21	4.68	0.0143754	0.11251
GO:0009165	nucleotide biosynthetic process	41	6	TGGT1_216280,TGGT1_244700,TGGT1_245670,TGGT1_261950,TGGT1_289170,TGGT1_295350,	14.6	3.05	3.47	0.0124877	0.192636																GO:0045454	cell redox homeostasis	42	4	TGGT1_211680,TGGT1_247350,TGGT1_286630,TGGT1_305980,	9.5	4.21	4.68	0.0143754	0.11251
GO:0009266	response to temperature stimulus	4	2	TGGT1_207760,TGGT1_275690,	50	10.43	20.03	0.012873	0.192636																GO:0006090	pyruvate metabolic process	23	3	TGGT1_222020,TGGT1_245670,TGGT1_297060,	13	5.76	6.63	0.0143823	0.11251
GO:0009408	response to heat	4	2	TGGT1_207760,TGGT1_275690,	50	10.43	20.03	0.012873	0.192636																GO:0005975	carbohydrate metabolic process	89	6	TGGT1_222020,TGGT1_247510,TGGT1_297060,TGGT1_305030,TGGT1_309930,TGGT1_318430,	6.7	2.98	3.24	0.0149154	0.11251
GO:0045454	cell redox homeostasis	42	6	TGGT1_211680,TGGT1_247350,TGGT1_266620,TGGT1_286630,TGGT1_305980,TGGT1_309210,	14.3	2.98	3.37	0.014002	0.202304																GO:0009056	catabolic process	143	8	TGGT1_202300,TGGT1_222020,TGGT1_228370,TGGT1_249590,TGGT1_291010,TGGT1_297060,TGGT1_305030,TGGT1_318750,	5.6	2.47	2.68	0.0151505	0.11251
GO:1901293	nucleoside phosphate biosynthetic process	43	6	TGGT1_216280,TGGT1_244700,TGGT1_245670,TGGT1_261950,TGGT1_289170,TGGT1_295350,	14	2.91	3.28	0.0156399	0.211649																GO:0009150	purine ribonucleotide metabolic process	43	4	TGGT1_222020,TGGT1_245670,TGGT1_261950,TGGT1_297060,	9.3	4.11	4.56	0.0155795	0.11251
GO:0034645	cellular macromolecule biosynthetic process	385	28	TGGT1_209710,TGGT1_212290,TGGT1_213350,TGGT1_218850,TGGT1_219700,TGGT1_224235,TGGT1_225250,TGGT1_226410,TGGT1_232300,TGGT1_234450,TGGT1_234550,TGGT1_239100,TGGT1_243570,TGGT1_248390,TGGT1_254620,TGGT1_256990,TGGT1_260260,TGGT1_266070,TGGT1_275330,TGGT1_278110,TGGT1_284010,TGGT1_286420A,TGGT1_288860,TGGT1_291850,TGGT1_297940,TGGT1_305520,TGGT1_312090,TGGT1_317720,	7.3	1.52	1.63	0.0159916	0.211649																GO:1901293	nucleoside phosphate biosynthetic process	43	4	TGGT1_244700,TGGT1_245670,TGGT1_261950,TGGT1_289170,	9.3	4.11	4.56	0.0155795	0.11251
GO:0072330	monocarboxylic acid biosynthetic process	21	4	TGGT1_231890,TGGT1_251930,TGGT1_264080,TGGT1_293590,	19	3.97	4.74	0.0161641	0.211649																GO:0019693	ribose phosphate metabolic process	43	4	TGGT1_222020,TGGT1_245670,TGGT1_261950,TGGT1_297060,	9.3	4.11	4.56	0.0155795	0.11251
GO:0009059	macromolecule biosynthetic process	387	28	TGGT1_209710,TGGT1_212290,TGGT1_213350,TGGT1_218850,TGGT1_219700,TGGT1_224235,TGGT1_225250,TGGT1_226410,TGGT1_232300,TGGT1_234450,TGGT1_234550,TGGT1_239100,TGGT1_243570,TGGT1_248390,TGGT1_254620,TGGT1_256990,TGGT1_260260,TGGT1_266070,TGGT1_275330,TGGT1_278110,TGGT1_284010,TGGT1_286420A,TGGT1_288860,TGGT1_291850,TGGT1_297940,TGGT1_305520,TGGT1_312090,TGGT1_317720,	7.2	1.51	1.62	0.0170455	0.216427																GO:0009259	ribonucleotide metabolic process	43	4	TGGT1_222020,TGGT1_245670,TGGT1_261950,TGGT1_297060,	9.3	4.11	4.56	0.0155795	0.11251
GO:0009190	cyclic nucleotide biosynthetic process	5	2	TGGT1_216280,TGGT1_289170,	40	8.35	13.35	0.0207804	0.248374																GO:0072521	purine-containing compound metabolic process	44	4	TGGT1_222020,TGGT1_245670,TGGT1_261950,TGGT1_297060,	9.1	4.02	4.44	0.0168455	0.11251
GO:0009187	cyclic nucleotide metabolic process	5	2	TGGT1_216280,TGGT1_289170,	40	8.35	13.35	0.0207804	0.248374																GO:0019438	aromatic compound biosynthetic process	148	8	TGGT1_202300,TGGT1_219700,TGGT1_244700,TGGT1_245670,TGGT1_261950,TGGT1_289170,TGGT1_318750,TGGT1_320620,	5.4	2.39	2.58	0.0183038	0.11251
GO:0019725	cellular homeostasis	46	6	TGGT1_211680,TGGT1_247350,TGGT1_266620,TGGT1_286630,TGGT1_305980,TGGT1_309210,	13	2.72	3.03	0.02134	0.248374																GO:0034654	nucleobase-containing compound biosynthetic process	120	7	TGGT1_202300,TGGT1_244700,TGGT1_245670,TGGT1_261950,TGGT1_289170,TGGT1_318750,TGGT1_320620,	5.8	2.58	2.79	0.0183913	0.11251
GO:0009141	nucleoside triphosphate metabolic process	14	3	TGGT1_202300,TGGT1_261950,TGGT1_295350,	21.4	4.47	5.47	0.0267281	0.294493																GO:0044249	cellular biosynthetic process	546	20	TGGT1_202300,TGGT1_213350,TGGT1_219700,TGGT1_224235,TGGT1_231890,TGGT1_243570,TGGT1_244700,TGGT1_245670,TGGT1_256990,TGGT1_261950,TGGT1_264080,TGGT1_265010,TGGT1_284010,TGGT1_286420A,TGGT1_289170,TGGT1_293590,TGGT1_297940,TGGT1_317720,TGGT1_318750,TGGT1_320620,	3.7	1.62	1.78	0.0193086	0.11251
GO:0006082	organic acid metabolic process	151	13	TGGT1_218780,TGGT1_222020,TGGT1_231890,TGGT1_245670,TGGT1_251930,TGGT1_256990,TGGT1_259550,TGGT1_264080,TGGT1_265010,TGGT1_266760,TGGT1_293590,TGGT1_297060,TGGT1_318430,	8.6	1.8	1.92	0.0281139	0.294493																GO:0019725	cellular homeostasis	46	4	TGGT1_211680,TGGT1_247350,TGGT1_286630,TGGT1_305980,	8.7	3.84	4.23	0.0195664	0.11251
GO:0019752	carboxylic acid metabolic process	151	13	TGGT1_218780,TGGT1_222020,TGGT1_231890,TGGT1_245670,TGGT1_251930,TGGT1_256990,TGGT1_259550,TGGT1_264080,TGGT1_265010,TGGT1_266760,TGGT1_293590,TGGT1_297060,TGGT1_318430,	8.6	1.8	1.92	0.0281139	0.294493																GO:0009058	biosynthetic process	584	21	TGGT1_202300,TGGT1_213350,TGGT1_219700,TGGT1_224235,TGGT1_231890,TGGT1_243570,TGGT1_244700,TGGT1_245670,TGGT1_256990,TGGT1_261950,TGGT1_264080,TGGT1_265010,TGGT1_284010,TGGT1_286420A,TGGT1_289170,TGGT1_293590,TGGT1_297940,TGGT1_314730,TGGT1_317720,TGGT1_318750,TGGT1_320620,	3.6	1.59	1.75	0.0199928	0.11251
GO:0043436	oxoacid metabolic process	151	13	TGGT1_218780,TGGT1_222020,TGGT1_231890,TGGT1_245670,TGGT1_251930,TGGT1_256990,TGGT1_259550,TGGT1_264080,TGGT1_265010,TGGT1_266760,TGGT1_293590,TGGT1_297060,TGGT1_318430,	8.6	1.8	1.92	0.0281139	0.294493																GO:0044270	cellular nitrogen compound catabolic process	26	3	TGGT1_202300,TGGT1_228370,TGGT1_318750,	11.5	5.1	5.76	0.0201062	0.11251
GO:0065008	regulation of biological quality	63	7	TGGT1_211680,TGGT1_247350,TGGT1_248530,TGGT1_266620,TGGT1_286630,TGGT1_305980,TGGT1_309210,	11.1	2.32	2.53	0.029872	0.299583																GO:0019439	aromatic compound catabolic process	26	3	TGGT1_202300,TGGT1_228370,TGGT1_318750,	11.5	5.1	5.76	0.0201062	0.11251
GO:1901292	nucleoside phosphate catabolic process	6	2	TGGT1_202300,TGGT1_318750,	33.3	6.95	10.01	0.0301945	0.299583																GO:0034655	nucleobase-containing compound catabolic process	26	3	TGGT1_202300,TGGT1_228370,TGGT1_318750,	11.5	5.1	5.76	0.0201062	0.11251
GO:0006414	translational elongation	16	3	TGGT1_226410,TGGT1_260260,TGGT1_286420A,	18.8	3.91	4.63	0.0383297	0.299583																GO:0046700	heterocycle catabolic process	27	3	TGGT1_202300,TGGT1_228370,TGGT1_318750,	11.1	4.91	5.52	0.0222543	0.11251
GO:0019637	organophosphate metabolic process	142	12	TGGT1_202300,TGGT1_216280,TGGT1_222020,TGGT1_240830,TGGT1_244700,TGGT1_245670,TGGT1_261950,TGGT1_263730,TGGT1_289170,TGGT1_295350,TGGT1_297060,TGGT1_318750,	8.5	1.76	1.88	0.0386345	0.299583																GO:1901361	organic cyclic compound catabolic process	27	3	TGGT1_202300,TGGT1_228370,TGGT1_318750,	11.1	4.91	5.52	0.0222543	0.11251
GO:1901135	carbohydrate derivative metabolic process	127	11	TGGT1_222020,TGGT1_240830,TGGT1_245670,TGGT1_261950,TGGT1_263730,TGGT1_295350,TGGT1_297060,TGGT1_307030,TGGT1_314730,TGGT1_318750,TGGT1_320620,	8.7	1.81	1.93	0.0400457	0.299583																GO:0016572	histone phosphorylation	1	1	TGGT1_248530,	100	44.17	inf	0.0226392	0.11251
GO:0043687	post-translational protein modification	1	1	TGGT1_306470,	100	20.86	inf	0.0479298	0.299583																GO:0043687	post-translational protein modification	1	1	TGGT1_306470,	100	44.17	inf	0.0226392	0.11251
GO:0051273	beta-glucan metabolic process	1	1	TGGT1_278110,	100	20.86	inf	0.0479298	0.299583																GO:0006481	C-terminal protein methylation	1	1	TGGT1_306470,	100	44.17	inf	0.0226392	0.11251
GO:0051274	beta-glucan biosynthetic process	1	1	TGGT1_278110,	100	20.86	inf	0.0479298	0.299583																GO:0006471	protein ADP-ribosylation	1	1	TGGT1_270840,	100	44.17	inf	0.0226392	0.11251
GO:0046365	monosaccharide catabolic process	1	1	TGGT1_305030,	100	20.86	inf	0.0479298	0.299583																GO:0033567	DNA replication, Okazaki fragment processing	1	1	TGGT1_284010,	100	44.17	inf	0.0226392	0.11251
GO:0006014	D-ribose metabolic process	1	1	TGGT1_305030,	100	20.86	inf	0.0479298	0.299583																GO:0006426	glycyl-tRNA aminoacylation	1	1	TGGT1_256990,	100	44.17	inf	0.0226392	0.11251
GO:0022616	DNA strand elongation	1	1	TGGT1_284010,	100	20.86	inf	0.0479298	0.299583																GO:0006273	lagging strand elongation	1	1	TGGT1_284010,	100	44.17	inf	0.0226392	0.11251
GO:0006074	(1->3)-beta-D-glucan metabolic process	1	1	TGGT1_278110,	100	20.86	inf	0.0479298	0.299583																GO:0022616	DNA strand elongation	1	1	TGGT1_284010,	100	44.17	inf	0.0226392	0.11251
GO:0006075	(1->3)-beta-D-glucan biosynthetic process	1	1	TGGT1_278110,	100	20.86	inf	0.0479298	0.299583																GO:0006271	DNA strand elongation involved in DNA replication	1	1	TGGT1_284010,	100	44.17	inf	0.0226392	0.11251
GO:0006271	DNA strand elongation involved in DNA replication	1	1	TGGT1_284010,	100	20.86	inf	0.0479298	0.299583																GO:0006014	D-ribose metabolic process	1	1	TGGT1_305030,	100	44.17	inf	0.0226392	0.11251
GO:0006273	lagging strand elongation	1	1	TGGT1_284010,	100	20.86	inf	0.0479298	0.299583																GO:0009314	response to radiation	1	1	TGGT1_248530,	100	44.17	inf	0.0226392	0.11251
GO:0006426	glycyl-tRNA aminoacylation	1	1	TGGT1_256990,	100	20.86	inf	0.0479298	0.299583																GO:0010212	response to ionizing radiation	1	1	TGGT1_248530,	100	44.17	inf	0.0226392	0.11251
GO:0006471	protein ADP-ribosylation	1	1	TGGT1_270840,	100	20.86	inf	0.0479298	0.299583																GO:0019323	pentose catabolic process	1	1	TGGT1_305030,	100	44.17	inf	0.0226392	0.11251
GO:0033567	DNA replication, Okazaki fragment processing	1	1	TGGT1_284010,	100	20.86	inf	0.0479298	0.299583																GO:0019321	pentose metabolic process	1	1	TGGT1_305030,	100	44.17	inf	0.0226392	0.11251
GO:0006481	C-terminal protein methylation	1	1	TGGT1_306470,	100	20.86	inf	0.0479298	0.299583																GO:0019303	D-ribose catabolic process	1	1	TGGT1_305030,	100	44.17	inf	0.0226392	0.11251
GO:0009314	response to radiation	1	1	TGGT1_248530,	100	20.86	inf	0.0479298	0.299583																GO:0018410	C-terminal protein amino acid modification	1	1	TGGT1_306470,	100	44.17	inf	0.0226392	0.11251
GO:0010212	response to ionizing radiation	1	1	TGGT1_248530,	100	20.86	inf	0.0479298	0.299583																GO:0046365	monosaccharide catabolic process	1	1	TGGT1_305030,	100	44.17	inf	0.0226392	0.11251
GO:0016572	histone phosphorylation	1	1	TGGT1_248530,	100	20.86	inf	0.0479298	0.299583																GO:0006741	NADP biosynthetic process	1	1	TGGT1_244700,	100	44.17	inf	0.0226392	0.11251
GO:0018410	C-terminal protein amino acid modification	1	1	TGGT1_306470,	100	20.86	inf	0.0479298	0.299583																GO:0046394	carboxylic acid biosynthetic process	49	4	TGGT1_231890,TGGT1_264080,TGGT1_265010,TGGT1_293590,	8.2	3.61	3.94	0.0241318	0.117387
GO:0019321	pentose metabolic process	1	1	TGGT1_305030,	100	20.86	inf	0.0479298	0.299583																GO:0046434	organophosphate catabolic process	11	2	TGGT1_202300,TGGT1_318750,	18.2	8.03	9.75	0.0244493	0.117387
GO:0019323	pentose catabolic process	1	1	TGGT1_305030,	100	20.86	inf	0.0479298	0.299583																GO:0044237	cellular metabolic process	1375	41	TGGT1_202300,TGGT1_213350,TGGT1_219700,TGGT1_222020,TGGT1_224235,TGGT1_225050,TGGT1_228370,TGGT1_231890,TGGT1_239600,TGGT1_240410,TGGT1_240600,TGGT1_240830,TGGT1_243570,TGGT1_244700,TGGT1_245670,TGGT1_248530,TGGT1_249590,TGGT1_256990,TGGT1_261950,TGGT1_263730,TGGT1_264080,TGGT1_265010,TGGT1_270580,TGGT1_270840,TGGT1_284010,TGGT1_286420A,TGGT1_289170,TGGT1_291010,TGGT1_293460,TGGT1_293590,TGGT1_29…	3	1.32	1.52	0.0246941	0.117387
GO:0006741	NADP biosynthetic process	1	1	TGGT1_244700,	100	20.86	inf	0.0479298	0.299583																GO:0016053	organic acid biosynthetic process	50	4	TGGT1_231890,TGGT1_264080,TGGT1_265010,TGGT1_293590,	8	3.53	3.86	0.0257853	0.120822
GO:0019303	D-ribose catabolic process	1	1	TGGT1_305030,	100	20.86	inf	0.0479298	0.299583																GO:0006793	phosphorus metabolic process	356	14	TGGT1_202300,TGGT1_222020,TGGT1_239600,TGGT1_240410,TGGT1_240830,TGGT1_244700,TGGT1_245670,TGGT1_248530,TGGT1_261950,TGGT1_263730,TGGT1_289170,TGGT1_297060,TGGT1_311335,TGGT1_318750,	3.9	1.74	1.88	0.0288708	0.131523
GO:0006163	purine nucleotide metabolic process	42	5	TGGT1_222020,TGGT1_245670,TGGT1_261950,TGGT1_295350,TGGT1_297060,	11.9	2.48	2.72	0.0486197	0.299583																GO:0006796	phosphate-containing compound metabolic process	356	14	TGGT1_202300,TGGT1_222020,TGGT1_239600,TGGT1_240410,TGGT1_240830,TGGT1_244700,TGGT1_245670,TGGT1_248530,TGGT1_261950,TGGT1_263730,TGGT1_289170,TGGT1_297060,TGGT1_311335,TGGT1_318750,	3.9	1.74	1.88	0.0288708	0.131523
																									GO:0046034	ATP metabolic process	32	3	TGGT1_222020,TGGT1_261950,TGGT1_297060,	9.4	4.14	4.56	0.0347971	0.156056
ID	Name	Bgd count	Result count	Result gene list	Pct of bgd	Fold enrichment	Odds ratio	P-value	Benjamini																GO:0071704	organic substance metabolic process	1489	43	TGGT1_202300,TGGT1_213350,TGGT1_219700,TGGT1_222020,TGGT1_224235,TGGT1_228370,TGGT1_231890,TGGT1_239600,TGGT1_240410,TGGT1_240600,TGGT1_240830,TGGT1_243570,TGGT1_244700,TGGT1_245670,TGGT1_247510,TGGT1_248530,TGGT1_249590,TGGT1_256990,TGGT1_261950,TGGT1_263730,TGGT1_264080,TGGT1_265010,TGGT1_270580,TGGT1_270840,TGGT1_284010,TGGT1_286420A,TGGT1_289170,TGGT1_291010,TGGT1_293460,TGGT1_293590,TGGT1_29…	2.9	1.28	1.46	0.0352077	0.156056
PWY-6519__PK__MetaCyc	8-amino-7-oxononanoate biosynthesis I	9	4	TGGT1_231890,TGGT1_251930,TGGT1_293590,TGGT1_321570,	44.4	9.34	16.57	0.0005087	0.0878815																GO:0055114	oxidation-reduction process	170	8	TGGT1_211680,TGGT1_225050,TGGT1_262910,TGGT1_263730,TGGT1_286630,TGGT1_301210,TGGT1_305980,TGGT1_318430,	4.7	2.08	2.22	0.0378809	0.164996
BIOTIN-BIOSYNTHESIS-PWY__PK__MetaCyc	biotin biosynthesis I	9	4	TGGT1_231890,TGGT1_251930,TGGT1_293590,TGGT1_321570,	44.4	9.34	16.57	0.0005087	0.0878815																GO:0009141	nucleoside triphosphate metabolic process	14	2	TGGT1_202300,TGGT1_261950,	14.3	6.31	7.31	0.0387104	0.164996
PWY-7663__PK__MetaCyc	gondoate biosynthesis (anaerobic)	9	4	TGGT1_231890,TGGT1_251930,TGGT1_293590,TGGT1_321570,	44.4	9.34	16.57	0.0005087	0.0878815																GO:0044238	primary metabolic process	1424	41	TGGT1_202300,TGGT1_213350,TGGT1_219700,TGGT1_222020,TGGT1_224235,TGGT1_228370,TGGT1_231890,TGGT1_239600,TGGT1_240410,TGGT1_240600,TGGT1_240830,TGGT1_243570,TGGT1_244700,TGGT1_245670,TGGT1_247510,TGGT1_248530,TGGT1_249590,TGGT1_256990,TGGT1_261950,TGGT1_264080,TGGT1_265010,TGGT1_270580,TGGT1_270840,TGGT1_284010,TGGT1_286420A,TGGT1_289170,TGGT1_291010,TGGT1_293460,TGGT1_293590,TGGT1_297060,TGGT1_30…	2.9	1.27	1.44	0.0424709	0.164996
PWY-6282__PK__MetaCyc	palmitoleate biosynthesis I (from (5Z)-dodec-5-enoate)	9	4	TGGT1_231890,TGGT1_251930,TGGT1_293590,TGGT1_321570,	44.4	9.34	16.57	0.0005087	0.0878815																GO:0019674	NAD metabolic process	2	1	TGGT1_244700,	50	22.09	43.55	0.0447704	0.164996
LEU-DEG2-PWY__PK__MetaCyc	L-leucine degradation I	5	3	TGGT1_204460,TGGT1_205430,TGGT1_269680,	60	12.61	30.83	0.000978	0.094963																GO:0009204	deoxyribonucleoside triphosphate catabolic process	2	1	TGGT1_202300,	50	22.09	43.55	0.0447704	0.164996
FASYN-ELONG-PWY__PK__MetaCyc	fatty acid elongation -- saturated	11	4	TGGT1_231890,TGGT1_251930,TGGT1_293590,TGGT1_321570,	36.4	7.64	11.83	0.0012369	0.094963																GO:0006086	acetyl-CoA biosynthetic process from pyruvate	2	1	TGGT1_245670,	50	22.09	43.55	0.0447704	0.164996
PWY-6284__PK__MetaCyc	superpathway of unsaturated fatty acids biosynthesis (<i>E. coli</i>)	11	4	TGGT1_231890,TGGT1_251930,TGGT1_293590,TGGT1_321570,	36.4	7.64	11.83	0.0012369	0.094963																GO:0006266	DNA ligation	2	1	TGGT1_293460,	50	22.09	43.55	0.0447704	0.164996
PWY0-862__PK__MetaCyc	(5Z)-dodec-5-enoate biosynthesis	11	4	TGGT1_231890,TGGT1_251930,TGGT1_293590,TGGT1_321570,	36.4	7.64	11.83	0.0012369	0.094963																GO:0009200	deoxyribonucleoside triphosphate metabolic process	2	1	TGGT1_202300,	50	22.09	43.55	0.0447704	0.164996
PWY-7664__PK__MetaCyc	oleate biosynthesis IV (anaerobic)	11	4	TGGT1_231890,TGGT1_251930,TGGT1_293590,TGGT1_321570,	36.4	7.64	11.83	0.0012369	0.094963																GO:0046116	queuosine metabolic process	2	1	TGGT1_320620,	50	22.09	43.55	0.0447704	0.164996
ec00280__PK__KEGG	Valine, leucine and isoleucine degradation	30	6	TGGT1_204460,TGGT1_205430,TGGT1_222160,TGGT1_269680,TGGT1_305980,TGGT1_317705,	20	4.2	5.23	0.0023601	0.163081																GO:0009143	nucleoside triphosphate catabolic process	2	1	TGGT1_202300,	50	22.09	43.55	0.0447704	0.164996
PWY-5973__PK__MetaCyc	<i>cis</i>-vaccenate biosynthesis	8	3	TGGT1_251930,TGGT1_293590,TGGT1_321570,	37.5	7.88	12.31	0.0049287	0.30133																GO:0060249	anatomical structure homeostasis	2	1	TGGT1_248530,	50	22.09	43.55	0.0447704	0.164996
PWY-5989__PK__MetaCyc	stearate biosynthesis II (bacteria and plants)	16	4	TGGT1_231890,TGGT1_251930,TGGT1_293590,TGGT1_321570,	25	5.25	6.88	0.005669	0.30133																GO:0008616	queuosine biosynthetic process	2	1	TGGT1_320620,	50	22.09	43.55	0.0447704	0.164996
PWY-5971__PK__MetaCyc	palmitate biosynthesis II (bacteria and plants)	16	4	TGGT1_231890,TGGT1_251930,TGGT1_293590,TGGT1_321570,	25	5.25	6.88	0.005669	0.30133																GO:0051103	DNA ligation involved in DNA repair	2	1	TGGT1_293460,	50	22.09	43.55	0.0447704	0.164996
ec00010__PK__KEGG	Glycolysis / Gluconeogenesis	50	7	TGGT1_222020,TGGT1_222160,TGGT1_245670,TGGT1_247510,TGGT1_297060,TGGT1_305980,TGGT1_318430,	14	2.94	3.41	0.0083584	0.383475																GO:0032200	telomere organization	2	1	TGGT1_248530,	50	22.09	43.55	0.0447704	0.164996
PWY66-399__PK__MetaCyc	gluconeogenesis III	19	4	TGGT1_222020,TGGT1_247510,TGGT1_297060,TGGT1_318430,	21.1	4.42	5.5	0.0108113	0.383475																GO:0000723	telomere maintenance	2	1	TGGT1_248530,	50	22.09	43.55	0.0447704	0.164996
PWY-5966__PK__MetaCyc	fatty acid biosynthesis initiation II	4	2	TGGT1_231890,TGGT1_293590,	50	10.51	20.36	0.0126416	0.383475																GO:0044271	cellular nitrogen compound biosynthetic process	382	14	TGGT1_202300,TGGT1_213350,TGGT1_219700,TGGT1_224235,TGGT1_243570,TGGT1_244700,TGGT1_245670,TGGT1_256990,TGGT1_261950,TGGT1_286420A,TGGT1_289170,TGGT1_317720,TGGT1_318750,TGGT1_320620,	3.7	1.62	1.74	0.0481077	0.175326
PWY-7245__PK__MetaCyc	superpathway NAD/NADP - NADH/NADPH interconversion (yeast)	11	3	TGGT1_222160,TGGT1_244700,TGGT1_266760,	27.3	5.73	7.69	0.0130772	0.383475
ec00760__PK__KEGG	Nicotinate and nicotinamide metabolism	22	4	TGGT1_202300,TGGT1_244700,TGGT1_301210,TGGT1_307030,	18.2	3.82	4.58	0.0182804	0.383475																ID	Name	Bgd count	Result count	Result gene list	Pct of bgd	Fold enrichment	Odds ratio	P-value	Benjamini
PWY-7269__PK__MetaCyc	NAD/NADP-NADH/NADPH mitochondrial interconversion (yeast)	5	2	TGGT1_222160,TGGT1_244700,	40	8.41	13.57	0.0204173	0.383475																PWY66-399__PK__MetaCyc	gluconeogenesis III	19	4	TGGT1_222020,TGGT1_247510,TGGT1_297060,TGGT1_318430,	21.1	7.99	10.47	0.00125761	0.45017
GLYCOLYSIS-TCA-GLYOX-BYPASS__PK__MetaCyc	superpathway of glycolysis, pyruvate dehydrogenase, TCA, and glyoxylate bypass	34	5	TGGT1_222020,TGGT1_247510,TGGT1_266760,TGGT1_297060,TGGT1_318430,	14.7	3.09	3.57	0.0205438	0.383475																ec00010__PK__KEGG	Glycolysis / Gluconeogenesis	50	6	TGGT1_222020,TGGT1_245670,TGGT1_247510,TGGT1_297060,TGGT1_305980,TGGT1_318430,	12	4.56	5.47	0.00167974	0.45017
ec00603__PK__KEGG	Glycosphingolipid biosynthesis - globo and isoglobo series	13	3	TGGT1_280400,TGGT1_309930,TGGT1_314730,	23.1	4.85	6.14	0.021146	0.383475																P461-PWY__PK__MetaCyc	hexitol fermentation to lactate, formate, ethanol and acetate	25	4	TGGT1_222020,TGGT1_247510,TGGT1_297060,TGGT1_318430,	16	6.07	7.46	0.00364562	0.455395
ec01130__PK__KEGG	Biosynthesis of antibiotics	319	23	TGGT1_218780,TGGT1_222020,TGGT1_222160,TGGT1_222340,TGGT1_230830,TGGT1_236990,TGGT1_245670,TGGT1_247510,TGGT1_252210,TGGT1_265010,TGGT1_266760,TGGT1_270840,TGGT1_280400,TGGT1_285170,	7.2	1.52	1.7	0.0233482	0.383475																PWY-5966__PK__MetaCyc	fatty acid biosynthesis initiation II	4	2	TGGT1_231890,TGGT1_293590,	50	18.98	38.17	0.00395876	0.455395
P461-PWY__PK__MetaCyc	hexitol fermentation to lactate, formate, ethanol and acetate	25	4	TGGT1_222020,TGGT1_247510,TGGT1_297060,TGGT1_318430,	16	3.36	3.92	0.0283377	0.383475																PWY-7345__PK__MetaCyc	superpathway of anaerobic sucrose degradation	32	4	TGGT1_222020,TGGT1_247510,TGGT1_297060,TGGT1_318430,	12.5	4.75	5.58	0.00902975	0.455395
ec00230__PK__KEGG	Purine metabolism	155	13	TGGT1_202300,TGGT1_209820,TGGT1_216280,TGGT1_220420,TGGT1_230830,TGGT1_252210,TGGT1_255210,TGGT1_286420A,TGGT1_286420B,TGGT1_289170,TGGT1_295350,TGGT1_307030,TGGT1_360830,	8.4	1.76	1.94	0.029605	0.383475																PWY-5464__PK__MetaCyc	superpathway of cytosolic glycolysis (plants), pyruvate dehydrogenase and TCA cycle	32	4	TGGT1_222020,TGGT1_245670,TGGT1_305980,TGGT1_318430,	12.5	4.75	5.58	0.00902975	0.455395
PYRUVDEHYD-PWY__PK__MetaCyc	pyruvate decarboxylation to acetyl CoA	6	2	TGGT1_245670,TGGT1_305980,	33.3	7.01	10.17	0.0296818	0.383475																GLUCONEO-PWY__PK__MetaCyc	gluconeogenesis I	17	3	TGGT1_222020,TGGT1_247510,TGGT1_318430,	17.6	6.7	8.27	0.00909331	0.455395
ec00020__PK__KEGG	Citrate cycle (TCA cycle)	27	4	TGGT1_245670,TGGT1_266760,TGGT1_305980,TGGT1_318430,	14.8	3.11	3.57	0.0365608	0.383475																PYRUVDEHYD-PWY__PK__MetaCyc	pyruvate decarboxylation to acetyl CoA	6	2	TGGT1_245670,TGGT1_305980,	33.3	12.66	19.07	0.00956467	0.455395
PWY-6285__PK__MetaCyc	superpathway of fatty acids biosynthesis (<i>E. coli</i>)	27	4	TGGT1_231890,TGGT1_251930,TGGT1_293590,TGGT1_321570,	14.8	3.11	3.57	0.0365608	0.383475																GLYCOLYSIS-TCA-GLYOX-BYPASS__PK__MetaCyc	superpathway of glycolysis, pyruvate dehydrogenase, TCA, and glyoxylate bypass	34	4	TGGT1_222020,TGGT1_247510,TGGT1_297060,TGGT1_318430,	11.8	4.47	5.2	0.0111971	0.455395
PWY-5156__PK__MetaCyc	superpathway of fatty acid biosynthesis II (plant)	27	4	TGGT1_231890,TGGT1_251930,TGGT1_293590,TGGT1_321570,	14.8	3.11	3.57	0.0365608	0.383475																PWY-5083__PK__MetaCyc	NAD/NADH phosphorylation and dephosphorylation	19	3	TGGT1_244700,TGGT1_264080,TGGT1_301210,	15.8	5.99	7.23	0.0124817	0.455395
ec00061__PK__KEGG	Fatty acid biosynthesis	27	4	TGGT1_231890,TGGT1_251930,TGGT1_293590,TGGT1_321570,	14.8	3.11	3.57	0.0365608	0.383475																PWY-1622__PK__MetaCyc	formaldehyde assimilation I (serine pathway)	7	2	TGGT1_297060,TGGT1_318430,	28.6	10.85	15.25	0.0131645	0.455395
PWY-5800__PK__MetaCyc	xylan biosynthesis	16	3	TGGT1_270840,TGGT1_280400,TGGT1_314730,	18.8	3.94	4.72	0.0373305	0.383475																PWY-5173__PK__MetaCyc	superpathway of acetyl-CoA biosynthesis	7	2	TGGT1_245670,TGGT1_305980,	28.6	10.85	15.25	0.0131645	0.455395
P23-PWY__PK__MetaCyc	reductive TCA cycle I	7	2	TGGT1_266760,TGGT1_318430,	28.6	6.01	8.13	0.0402784	0.383475																ec01130__PK__KEGG	Biosynthesis of antibiotics	319	15	TGGT1_222020,TGGT1_230830,TGGT1_236990,TGGT1_245670,TGGT1_247510,TGGT1_252210,TGGT1_265010,TGGT1_270840,TGGT1_285170,TGGT1_286420A,TGGT1_297060,TGGT1_305980,TGGT1_306470,TGGT1_314730,TGGT1_318430,	4.7	1.79	2.09	0.0155217	0.455395
PWY-5173__PK__MetaCyc	superpathway of acetyl-CoA biosynthesis	7	2	TGGT1_245670,TGGT1_305980,	28.6	6.01	8.13	0.0402784	0.383475																P441-PWY__PK__MetaCyc	superpathway of <i>N</i>-acetylneuraminate degradation	21	3	TGGT1_222020,TGGT1_247510,TGGT1_297060,	14.3	5.42	6.42	0.0165033	0.455395
PWY-1622__PK__MetaCyc	formaldehyde assimilation I (serine pathway)	7	2	TGGT1_297060,TGGT1_318430,	28.6	6.01	8.13	0.0402784	0.383475																HEXITOLDEGSUPER-PWY__PK__MetaCyc	superpathway of hexitol degradation (bacteria)	21	3	TGGT1_222020,TGGT1_247510,TGGT1_297060,	14.3	5.42	6.42	0.0165033	0.455395
GLUCONEO-PWY__PK__MetaCyc	gluconeogenesis I	17	3	TGGT1_222020,TGGT1_247510,TGGT1_318430,	17.6	3.71	4.38	0.0437988	0.383475																PWY-5484__PK__MetaCyc	glycolysis II (from fructose 6-phosphate)	21	3	TGGT1_222020,TGGT1_247510,TGGT1_297060,	14.3	5.42	6.42	0.0165033	0.455395
PWY-7214__PK__MetaCyc	baicalein degradation (hydrogen peroxide detoxification)	1	1	TGGT1_309210,	100	21.02	inf	0.0475786	0.383475																ec00760__PK__KEGG	Nicotinate and nicotinamide metabolism	22	3	TGGT1_202300,TGGT1_244700,TGGT1_301210,	13.6	5.18	6.08	0.0187559	0.455395
PWY0-1582__PK__MetaCyc	glycerol-3-phosphate to fumarate electron transfer	1	1	TGGT1_263730,	100	21.02	inf	0.0475786	0.383475																GLYCOLYSIS__PK__MetaCyc	glycolysis I (from glucose 6-phosphate)	22	3	TGGT1_222020,TGGT1_247510,TGGT1_297060,	13.6	5.18	6.08	0.0187559	0.455395
PWY0-1584__PK__MetaCyc	nitrate reduction X (dissimilatory, periplasmic)	1	1	TGGT1_263730,	100	21.02	inf	0.0475786	0.383475																ec00710__PK__KEGG	Carbon fixation in photosynthetic organisms	22	3	TGGT1_222020,TGGT1_247510,TGGT1_318430,	13.6	5.18	6.08	0.0187559	0.455395
PWY-5074__PK__MetaCyc	mevalonate degradation	1	1	TGGT1_204460,	100	21.02	inf	0.0475786	0.383475																P122-PWY__PK__MetaCyc	heterolactic fermentation	23	3	TGGT1_222020,TGGT1_297060,TGGT1_318430,	13	4.95	5.78	0.0211711	0.455395
PWY-5461__PK__MetaCyc	betanidin degradation	1	1	TGGT1_309210,	100	21.02	inf	0.0475786	0.383475																BIOTIN-BIOSYNTHESIS-PWY__PK__MetaCyc	biotin biosynthesis I	9	2	TGGT1_231890,TGGT1_293590,	22.2	8.44	10.88	0.0218144	0.455395
PWY1F-353__PK__MetaCyc	glycine betaine biosynthesis III (plants)	1	1	TGGT1_222160,	100	21.02	inf	0.0475786	0.383475																PWY-6519__PK__MetaCyc	8-amino-7-oxononanoate biosynthesis I	9	2	TGGT1_231890,TGGT1_293590,	22.2	8.44	10.88	0.0218144	0.455395
RIBOKIN-PWY__PK__MetaCyc	ribose degradation	1	1	TGGT1_305030,	100	21.02	inf	0.0475786	0.383475																PWY-7663__PK__MetaCyc	gondoate biosynthesis (anaerobic)	9	2	TGGT1_231890,TGGT1_293590,	22.2	8.44	10.88	0.0218144	0.455395
PWY-7494__PK__MetaCyc	choline degradation IV	1	1	TGGT1_222160,	100	21.02	inf	0.0475786	0.383475																PWY-6282__PK__MetaCyc	palmitoleate biosynthesis I (from (5Z)-dodec-5-enoate)	9	2	TGGT1_231890,TGGT1_293590,	22.2	8.44	10.88	0.0218144	0.455395
PWY-6773__PK__MetaCyc	1,3-&beta;-D-glucan biosynthesis	1	1	TGGT1_278110,	100	21.02	inf	0.0475786	0.383475																ANAEROFRUCAT-PWY__PK__MetaCyc	homolactic fermentation	24	3	TGGT1_222020,TGGT1_297060,TGGT1_318430,	12.5	4.75	5.5	0.0237493	0.455395
PWY0-1581__PK__MetaCyc	nitrate reduction IX (dissimilatory)	1	1	TGGT1_263730,	100	21.02	inf	0.0475786	0.383475																PWY0-1561__PK__MetaCyc	glycerol-3-phosphate to cytochrome <i>bo</i> oxidase electron transfer	1	1	TGGT1_263730,	100	37.97	inf	0.0263382	0.455395
PWY0-1561__PK__MetaCyc	glycerol-3-phosphate to cytochrome <i>bo</i> oxidase electron transfer	1	1	TGGT1_263730,	100	21.02	inf	0.0475786	0.383475																PWY0-1581__PK__MetaCyc	nitrate reduction IX (dissimilatory)	1	1	TGGT1_263730,	100	37.97	inf	0.0263382	0.455395
PWY-6405__PK__MetaCyc	Rapoport-Luebering glycolytic shunt	1	1	TGGT1_297060,	100	21.02	inf	0.0475786	0.383475																RIBOKIN-PWY__PK__MetaCyc	ribose degradation	1	1	TGGT1_305030,	100	37.97	inf	0.0263382	0.455395
																									PWY-6405__PK__MetaCyc	Rapoport-Luebering glycolytic shunt	1	1	TGGT1_297060,	100	37.97	inf	0.0263382	0.455395
GeneSet	genes.in.set	total.genes.in.set	all.genes	GenesList	genes.in.list	total.genes.in.list	overlap	overlap.genes	pvalue	Benjamini															PWY0-1584__PK__MetaCyc	nitrate reduction X (dissimilatory, periplasmic)	1	1	TGGT1_263730,	100	37.97	inf	0.0263382	0.455395
Apicoplast	TGGT1_202580, TGGT1_202810, TGGT1_205360, TGGT1_206610, TGGT1_207630, TGGT1_208580, TGGT1_209710, TGGT1_209950, TGGT1_211240, TGGT1_215070, TGGT1_215510, TGGT1_215520, TGGT1_216630, TGGT1_216700, TGGT1_217740, TGGT1_218850, TGGT1_219320, TGGT1_220300, TGGT1_221320, TGGT1_221330, TGGT1_223920, TGGT1_223970, TGGT1_225990, TGGT1_226400, TGGT1_226730, TGGT1_228770, TGGT1_230080, TGGT1_232020, TGGT1_2…	94	8637	435/986.upregulated	TGGT1_411800, TGGT1_409050, TGGT1_264260, TGGT1_249800, TGGT1_213635, TGGT1_361230, TGGT1_262590, TGGT1_264240, TGGT1_280400, TGGT1_253330, TGGT1_216290B, TGGT1_249810, TGGT1_301180, TGGT1_301890, TGGT1_262600, TGGT1_306688, TGGT1_266760, TGGT1_216290A, TGGT1_276810, TGGT1_309930, TGGT1_216680, TGGT1_358470, TGGT1_306692, TGGT1_304670, TGGT1_301210, TGGT1_222020, TGGT1_323310, TGGT1_216335, TGGT1…	435	13	TGGT1_209710, TGGT1_218850, TGGT1_240600, TGGT1_240610, TGGT1_245670, TGGT1_251930, TGGT1_255370, TGGT1_261070, TGGT1_264080, TGGT1_266760, TGGT1_275690, TGGT1_305980, TGGT1_321570	0.0008093	0.025087															PWY0-1582__PK__MetaCyc	glycerol-3-phosphate to fumarate electron transfer	1	1	TGGT1_263730,	100	37.97	inf	0.0263382	0.455395
Brady.In.vitro.not.in.vivo	TGGT1_200010, TGGT1_201210, TGGT1_201270, TGGT1_201380, TGGT1_201680, TGGT1_202010, TGGT1_202920, TGGT1_203560, TGGT1_203720, TGGT1_203970, TGGT1_204120, TGGT1_204350, TGGT1_204400, TGGT1_206310, TGGT1_207100, TGGT1_207665, TGGT1_207920, TGGT1_208842, TGGT1_209030, TGGT1_209090, TGGT1_209650A, TGGT1_209650B, TGGT1_209755A, TGGT1_209755B, TGGT1_209950, TGGT1_209970, TGGT1_210690, TGGT1_211020, TGG…	374	8637	435/986.upregulated	TGGT1_411800, TGGT1_409050, TGGT1_264260, TGGT1_249800, TGGT1_213635, TGGT1_361230, TGGT1_262590, TGGT1_264240, TGGT1_280400, TGGT1_253330, TGGT1_216290B, TGGT1_249810, TGGT1_301180, TGGT1_301890, TGGT1_262600, TGGT1_306688, TGGT1_266760, TGGT1_216290A, TGGT1_276810, TGGT1_309930, TGGT1_216680, TGGT1_358470, TGGT1_306692, TGGT1_304670, TGGT1_301210, TGGT1_222020, TGGT1_323310, TGGT1_216335, TGGT1…	435	39	TGGT1_207665, TGGT1_214220, TGGT1_218780, TGGT1_219700, TGGT1_220420, TGGT1_221470, TGGT1_222020, TGGT1_222220, TGGT1_231890, TGGT1_233470, TGGT1_237170, TGGT1_240310B, TGGT1_243570, TGGT1_243600, TGGT1_247510, TGGT1_252210, TGGT1_254720, TGGT1_254820, TGGT1_255210, TGGT1_261950, TGGT1_263300, TGGT1_282150, TGGT1_285700, TGGT1_286420A, TGGT1_286420B, TGGT1_286720, TGGT1_289740, TGGT1_293590, TGGT…	1.071e-05	0.0003962															GLYCOLYSIS-E-D__PK__MetaCyc	superpathway of glycolysis and Entner-Doudoroff	26	3	TGGT1_222020,TGGT1_247510,TGGT1_297060,	11.5	4.38	5.02	0.029395	0.470255
Brady.in.vitro.over.Tachy	TGGT1_200270, TGGT1_201520, TGGT1_201630A, TGGT1_201630B, TGGT1_201840, TGGT1_202010, TGGT1_202020, TGGT1_202030, TGGT1_202050, TGGT1_202440, TGGT1_203080, TGGT1_203110, TGGT1_203290, TGGT1_203500, TGGT1_203720, TGGT1_204330, TGGT1_204420, TGGT1_204460, TGGT1_205265, TGGT1_205430, TGGT1_205750, TGGT1_207130, TGGT1_207140, TGGT1_207150, TGGT1_207160, TGGT1_207210, TGGT1_207600, TGGT1_207710, TGGT1…	392	8637	435/986.upregulated	TGGT1_411800, TGGT1_409050, TGGT1_264260, TGGT1_249800, TGGT1_213635, TGGT1_361230, TGGT1_262590, TGGT1_264240, TGGT1_280400, TGGT1_253330, TGGT1_216290B, TGGT1_249810, TGGT1_301180, TGGT1_301890, TGGT1_262600, TGGT1_306688, TGGT1_266760, TGGT1_216290A, TGGT1_276810, TGGT1_309930, TGGT1_216680, TGGT1_358470, TGGT1_306692, TGGT1_304670, TGGT1_301210, TGGT1_222020, TGGT1_323310, TGGT1_216335, TGGT1…	435	38	TGGT1_201840, TGGT1_202440, TGGT1_204460, TGGT1_205430, TGGT1_207140, TGGT1_209700, TGGT1_213069, TGGT1_214220, TGGT1_215540, TGGT1_220420, TGGT1_221470, TGGT1_226420, TGGT1_230520, TGGT1_239600, TGGT1_240310B, TGGT1_240410, TGGT1_240580, TGGT1_243600, TGGT1_247510, TGGT1_252210, TGGT1_253330, TGGT1_255210, TGGT1_257000, TGGT1_260190, TGGT1_263530, TGGT1_271320, TGGT1_285700, TGGT1_286720, TGGT1_…	7.064e-05	0.0025429															PWY-7664__PK__MetaCyc	oleate biosynthesis IV (anaerobic)	11	2	TGGT1_231890,TGGT1_293590,	18.2	6.9	8.46	0.0322193	0.470255
Brady.in.vivo.over.Tachy	TGGT1_200270, TGGT1_200310, TGGT1_200590, TGGT1_201110, TGGT1_201520, TGGT1_201630A, TGGT1_201630B, TGGT1_201840, TGGT1_201850, TGGT1_202020, TGGT1_202030, TGGT1_202050, TGGT1_202720, TGGT1_202930, TGGT1_203080, TGGT1_203090, TGGT1_203110, TGGT1_203290, TGGT1_203500, TGGT1_203720, TGGT1_204330, TGGT1_204460, TGGT1_205060, TGGT1_205210, TGGT1_205265, TGGT1_205430, TGGT1_205450, TGGT1_205480, TGGT1…	459	8637	435/986.upregulated	TGGT1_411800, TGGT1_409050, TGGT1_264260, TGGT1_249800, TGGT1_213635, TGGT1_361230, TGGT1_262590, TGGT1_264240, TGGT1_280400, TGGT1_253330, TGGT1_216290B, TGGT1_249810, TGGT1_301180, TGGT1_301890, TGGT1_262600, TGGT1_306688, TGGT1_266760, TGGT1_216290A, TGGT1_276810, TGGT1_309930, TGGT1_216680, TGGT1_358470, TGGT1_306692, TGGT1_304670, TGGT1_301210, TGGT1_222020, TGGT1_323310, TGGT1_216335, TGGT1…	435	26	TGGT1_201840, TGGT1_204460, TGGT1_205430, TGGT1_207140, TGGT1_209700, TGGT1_226420, TGGT1_230520, TGGT1_234550, TGGT1_239600, TGGT1_240310B, TGGT1_253330, TGGT1_254620, TGGT1_257000, TGGT1_260190, TGGT1_263530, TGGT1_266070, TGGT1_266620, TGGT1_266760, TGGT1_271320, TGGT1_290300, TGGT1_292920, TGGT1_293780, TGGT1_309930, TGGT1_310380, TGGT1_314310, TGGT1_318750	0.29328	1															PWY-6284__PK__MetaCyc	superpathway of unsaturated fatty acids biosynthesis (<i>E. coli</i>)	11	2	TGGT1_231890,TGGT1_293590,	18.2	6.9	8.46	0.0322193	0.470255
Compound1.Brady	TGGT1_201170, TGGT1_201760, TGGT1_202020, TGGT1_202140, TGGT1_202390, TGGT1_204880, TGGT1_205370, TGGT1_205750, TGGT1_206340, TGGT1_207130, TGGT1_207140, TGGT1_207150, TGGT1_207160, TGGT1_207210, TGGT1_207590, TGGT1_208030, TGGT1_209050, TGGT1_209420, TGGT1_209755A, TGGT1_209755B, TGGT1_210370, TGGT1_210420, TGGT1_211410, TGGT1_211600, TGGT1_212210, TGGT1_212770, TGGT1_212980, TGGT1_213920, TGGT1…	274	8637	435/986.upregulated	TGGT1_411800, TGGT1_409050, TGGT1_264260, TGGT1_249800, TGGT1_213635, TGGT1_361230, TGGT1_262590, TGGT1_264240, TGGT1_280400, TGGT1_253330, TGGT1_216290B, TGGT1_249810, TGGT1_301180, TGGT1_301890, TGGT1_262600, TGGT1_306688, TGGT1_266760, TGGT1_216290A, TGGT1_276810, TGGT1_309930, TGGT1_216680, TGGT1_358470, TGGT1_306692, TGGT1_304670, TGGT1_301210, TGGT1_222020, TGGT1_323310, TGGT1_216335, TGGT1…	435	23	TGGT1_207140, TGGT1_220270, TGGT1_224130, TGGT1_225690, TGGT1_226420, TGGT1_229280, TGGT1_230340, TGGT1_230830, TGGT1_239770, TGGT1_253100, TGGT1_253330, TGGT1_260190, TGGT1_263520, TGGT1_264660, TGGT1_264990, TGGT1_271320, TGGT1_286580, TGGT1_290300, TGGT1_297960A, TGGT1_309860, TGGT1_313780, TGGT1_318750, TGGT1_320030	0.0110049	0.275123															FASYN-ELONG-PWY__PK__MetaCyc	fatty acid elongation -- saturated	11	2	TGGT1_231890,TGGT1_293590,	18.2	6.9	8.46	0.0322193	0.470255
Dense.Granule	TGGT1_200360, TGGT1_203310, TGGT1_208450, TGGT1_208830, TGGT1_217430, TGGT1_221210, TGGT1_222170, TGGT1_227280, TGGT1_227620, TGGT1_239740, TGGT1_246130, TGGT1_251540, TGGT1_254720, TGGT1_267490, TGGT1_268900, TGGT1_270250, TGGT1_275440, TGGT1_275470, TGGT1_275850, TGGT1_276130, TGGT1_278878, TGGT1_278882, TGGT1_286450, TGGT1_288650, TGGT1_289620, TGGT1_297880, TGGT1_310780, TGGT1_310790, TGGT1_4…	29	8637	435/986.upregulated	TGGT1_411800, TGGT1_409050, TGGT1_264260, TGGT1_249800, TGGT1_213635, TGGT1_361230, TGGT1_262590, TGGT1_264240, TGGT1_280400, TGGT1_253330, TGGT1_216290B, TGGT1_249810, TGGT1_301180, TGGT1_301890, TGGT1_262600, TGGT1_306688, TGGT1_266760, TGGT1_216290A, TGGT1_276810, TGGT1_309930, TGGT1_216680, TGGT1_358470, TGGT1_306692, TGGT1_304670, TGGT1_301210, TGGT1_222020, TGGT1_323310, TGGT1_216335, TGGT1…	435	6	TGGT1_254720, TGGT1_270250, TGGT1_275440, TGGT1_275470, TGGT1_286450, TGGT1_297880	0.0027837	0.0751595															PWY0-862__PK__MetaCyc	(5Z)-dodec-5-enoate biosynthesis	11	2	TGGT1_231890,TGGT1_293590,	18.2	6.9	8.46	0.0322193	0.470255
Fatty.acid.biosynthesis	TGGT1_217740, TGGT1_221320, TGGT1_225990, TGGT1_231890, TGGT1_251930, TGGT1_293590, TGGT1_321570	7	8637	435/986.upregulated	TGGT1_411800, TGGT1_409050, TGGT1_264260, TGGT1_249800, TGGT1_213635, TGGT1_361230, TGGT1_262590, TGGT1_264240, TGGT1_280400, TGGT1_253330, TGGT1_216290B, TGGT1_249810, TGGT1_301180, TGGT1_301890, TGGT1_262600, TGGT1_306688, TGGT1_266760, TGGT1_216290A, TGGT1_276810, TGGT1_309930, TGGT1_216680, TGGT1_358470, TGGT1_306692, TGGT1_304670, TGGT1_301210, TGGT1_222020, TGGT1_323310, TGGT1_216335, TGGT1…	435	4	TGGT1_231890, TGGT1_251930, TGGT1_293590, TGGT1_321570	0.0001967	0.0065725															ec00020__PK__KEGG	Citrate cycle (TCA cycle)	27	3	TGGT1_245670,TGGT1_305980,TGGT1_318430,	11.1	4.22	4.81	0.0324616	0.470255
Fatty.acid.metabolism	TGGT1_231900, TGGT1_243800, TGGT1_247500, TGGT1_247760, TGGT1_266270, TGGT1_273740, TGGT1_297220, TGGT1_301120, TGGT1_310080, TGGT1_310150, TGGT1_311780	11	8637	435/986.upregulated	TGGT1_411800, TGGT1_409050, TGGT1_264260, TGGT1_249800, TGGT1_213635, TGGT1_361230, TGGT1_262590, TGGT1_264240, TGGT1_280400, TGGT1_253330, TGGT1_216290B, TGGT1_249810, TGGT1_301180, TGGT1_301890, TGGT1_262600, TGGT1_306688, TGGT1_266760, TGGT1_216290A, TGGT1_276810, TGGT1_309930, TGGT1_216680, TGGT1_358470, TGGT1_306692, TGGT1_304670, TGGT1_301210, TGGT1_222020, TGGT1_323310, TGGT1_216335, TGGT1…	435	0		1	1															ec00603__PK__KEGG	Glycosphingolipid biosynthesis - globo and isoglobo series	13	2	TGGT1_309930,TGGT1_314730,	15.4	5.84	6.91	0.0441793	0.523473
Glycine.serine.and.threonine.metabolism	TGGT1_205420, TGGT1_206470, TGGT1_216640, TGGT1_218780, TGGT1_220840, TGGT1_227090, TGGT1_234190, TGGT1_237470, TGGT1_239530, TGGT1_244150, TGGT1_259180, TGGT1_273030, TGGT1_297060, TGGT1_305980	14	8637	435/986.upregulated	TGGT1_411800, TGGT1_409050, TGGT1_264260, TGGT1_249800, TGGT1_213635, TGGT1_361230, TGGT1_262590, TGGT1_264240, TGGT1_280400, TGGT1_253330, TGGT1_216290B, TGGT1_249810, TGGT1_301180, TGGT1_301890, TGGT1_262600, TGGT1_306688, TGGT1_266760, TGGT1_216290A, TGGT1_276810, TGGT1_309930, TGGT1_216680, TGGT1_358470, TGGT1_306692, TGGT1_304670, TGGT1_301210, TGGT1_222020, TGGT1_323310, TGGT1_216335, TGGT1…	435	3	TGGT1_218780, TGGT1_297060, TGGT1_305980	0.0305006	0.640513
Invasion.	TGGT1_204050, TGGT1_204360, TGGT1_211270, TGGT1_211290, TGGT1_223480, TGGT1_233480, TGGT1_239090, TGGT1_262050, TGGT1_264660, TGGT1_280580, TGGT1_285870, TGGT1_295105, TGGT1_301180, TGGT1_308840, TGGT1_314780, TGGT1_319360, TGGT1_320180, TGGT1_320190, TGGT1_273120, TGGT1_273130, TGGT1_275370, TGGT1_315740, TGGT1_201130, TGGT1_202780, TGGT1_203990, TGGT1_205250, TGGT1_207610, TGGT1_207700, TGGT1_2…	252	8637	435/986.upregulated	TGGT1_411800, TGGT1_409050, TGGT1_264260, TGGT1_249800, TGGT1_213635, TGGT1_361230, TGGT1_262590, TGGT1_264240, TGGT1_280400, TGGT1_253330, TGGT1_216290B, TGGT1_249810, TGGT1_301180, TGGT1_301890, TGGT1_262600, TGGT1_306688, TGGT1_266760, TGGT1_216290A, TGGT1_276810, TGGT1_309930, TGGT1_216680, TGGT1_358470, TGGT1_306692, TGGT1_304670, TGGT1_301210, TGGT1_222020, TGGT1_323310, TGGT1_216335, TGGT1…	435	15	TGGT1_204050, TGGT1_264660, TGGT1_285870, TGGT1_301180, TGGT1_203990, TGGT1_207610, TGGT1_239600, TGGT1_247520, TGGT1_253330, TGGT1_297960A, TGGT1_309590, TGGT1_411350, TGGT1_260190, TGGT1_207140, TGGT1_208850	0.28835	1															GeneSet	genes.in.set	total.genes.in.set	all.genes	GenesList	genes.in.list	total.genes.in.list	overlap	overlap.genes	pvalue	Benjamini
Middle.oocyst.extended	TGGT1_200270, TGGT1_200460, TGGT1_201690, TGGT1_201700, TGGT1_201730, TGGT1_202210, TGGT1_202220, TGGT1_202930, TGGT1_203010, TGGT1_203500, TGGT1_203790, TGGT1_203890, TGGT1_204530, TGGT1_205130, TGGT1_205330, TGGT1_205490, TGGT1_205730, TGGT1_206340, TGGT1_206360, TGGT1_206400, TGGT1_206690, TGGT1_207370, TGGT1_207750, TGGT1_208360, TGGT1_208430, TGGT1_209050, TGGT1_209150, TGGT1_209490, TGGT1_2…	298	8637	435/986.upregulated	TGGT1_411800, TGGT1_409050, TGGT1_264260, TGGT1_249800, TGGT1_213635, TGGT1_361230, TGGT1_262590, TGGT1_264240, TGGT1_280400, TGGT1_253330, TGGT1_216290B, TGGT1_249810, TGGT1_301180, TGGT1_301890, TGGT1_262600, TGGT1_306688, TGGT1_266760, TGGT1_216290A, TGGT1_276810, TGGT1_309930, TGGT1_216680, TGGT1_358470, TGGT1_306692, TGGT1_304670, TGGT1_301210, TGGT1_222020, TGGT1_323310, TGGT1_216335, TGGT1…	435	23	TGGT1_203790, TGGT1_220420, TGGT1_228110, TGGT1_230210, TGGT1_230830, TGGT1_239730, TGGT1_239770, TGGT1_243600, TGGT1_248900, TGGT1_260190, TGGT1_263520, TGGT1_264990, TGGT1_267500, TGGT1_275690, TGGT1_286580, TGGT1_286770, TGGT1_297910, TGGT1_304670, TGGT1_305050, TGGT1_306330, TGGT1_315130, TGGT1_319890, TGGT1_321570	0.0270219	0.621503															Apicoplast	TGGT1_202580, TGGT1_202810, TGGT1_205360, TGGT1_206610, TGGT1_207630, TGGT1_208580, TGGT1_209710, TGGT1_209950, TGGT1_211240, TGGT1_215070, TGGT1_215510, TGGT1_215520, TGGT1_216630, TGGT1_216700, TGGT1_217740, TGGT1_218850, TGGT1_219320, TGGT1_220300, TGGT1_221320, TGGT1_221330, TGGT1_223920, TGGT1_223970, TGGT1_225990, TGGT1_226400, TGGT1_226730, TGGT1_228770, TGGT1_230080, TGGT1_232020, TGGT1_2…	94	8637	193/300.upregulated.DEGs.TCseq.&.RA	TGGT1_200595, TGGT1_200700, TGGT1_202300, TGGT1_202970, TGGT1_203450, TGGT1_206320, TGGT1_207665, TGGT1_207760, TGGT1_208050, TGGT1_208560, TGGT1_211030, TGGT1_211680, TGGT1_212735, TGGT1_213350, TGGT1_214220, TGGT1_214540, TGGT1_216335, TGGT1_216680, TGGT1_217020, TGGT1_217728, TGGT1_219700, TGGT1_220060, TGGT1_220060A, TGGT1_220420, TGGT1_221470, TGGT1_222020, TGGT1_222270, TGGT1_222410, TGGT1_…	193	6	TGGT1_240600, TGGT1_240610, TGGT1_245670, TGGT1_255370, TGGT1_264080, TGGT1_305980	0.0184894	0.29583
Middle.oocyst.persistent	TGGT1_200270, TGGT1_201730, TGGT1_202930, TGGT1_203010, TGGT1_203790, TGGT1_204530, TGGT1_205130, TGGT1_205330, TGGT1_205730, TGGT1_206340, TGGT1_206690, TGGT1_208430, TGGT1_209580, TGGT1_209810, TGGT1_209920A, TGGT1_209920B, TGGT1_210790, TGGT1_213950, TGGT1_215328, TGGT1_215340, TGGT1_216650, TGGT1_216820, TGGT1_217640, TGGT1_217830, TGGT1_218550, TGGT1_218720, TGGT1_218740, TGGT1_219750, TGGT1…	185	8637	435/986.upregulated	TGGT1_411800, TGGT1_409050, TGGT1_264260, TGGT1_249800, TGGT1_213635, TGGT1_361230, TGGT1_262590, TGGT1_264240, TGGT1_280400, TGGT1_253330, TGGT1_216290B, TGGT1_249810, TGGT1_301180, TGGT1_301890, TGGT1_262600, TGGT1_306688, TGGT1_266760, TGGT1_216290A, TGGT1_276810, TGGT1_309930, TGGT1_216680, TGGT1_358470, TGGT1_306692, TGGT1_304670, TGGT1_301210, TGGT1_222020, TGGT1_323310, TGGT1_216335, TGGT1…	435	15	TGGT1_203790, TGGT1_228110, TGGT1_230830, TGGT1_239770, TGGT1_248900, TGGT1_260190, TGGT1_263520, TGGT1_267500, TGGT1_275690, TGGT1_286580, TGGT1_286770, TGGT1_297910, TGGT1_305050, TGGT1_306330, TGGT1_319890	0.0462495	0.878741															Brady.In.vitro.not.in.vivo	TGGT1_200010, TGGT1_201210, TGGT1_201270, TGGT1_201380, TGGT1_201680, TGGT1_202010, TGGT1_202920, TGGT1_203560, TGGT1_203720, TGGT1_203970, TGGT1_204120, TGGT1_204350, TGGT1_204400, TGGT1_206310, TGGT1_207100, TGGT1_207665, TGGT1_207920, TGGT1_208842, TGGT1_209030, TGGT1_209090, TGGT1_209650A, TGGT1_209650B, TGGT1_209755A, TGGT1_209755B, TGGT1_209950, TGGT1_209970, TGGT1_210690, TGGT1_211020, TGG…	374	8637	193/300.upregulated.DEGs.TCseq.&.RA	TGGT1_200595, TGGT1_200700, TGGT1_202300, TGGT1_202970, TGGT1_203450, TGGT1_206320, TGGT1_207665, TGGT1_207760, TGGT1_208050, TGGT1_208560, TGGT1_211030, TGGT1_211680, TGGT1_212735, TGGT1_213350, TGGT1_214220, TGGT1_214540, TGGT1_216335, TGGT1_216680, TGGT1_217020, TGGT1_217728, TGGT1_219700, TGGT1_220060, TGGT1_220060A, TGGT1_220420, TGGT1_221470, TGGT1_222020, TGGT1_222270, TGGT1_222410, TGGT1_…	193	24	TGGT1_207665, TGGT1_214220, TGGT1_219700, TGGT1_220420, TGGT1_221470, TGGT1_222020, TGGT1_231890, TGGT1_233470, TGGT1_237170, TGGT1_243570, TGGT1_247510, TGGT1_252210, TGGT1_254820, TGGT1_261950, TGGT1_282150, TGGT1_286420A, TGGT1_286720, TGGT1_293590, TGGT1_297060, TGGT1_300120, TGGT1_305050, TGGT1_309860, TGGT1_312380, TGGT1_315130	2.7976e-06	5.5952e-05
Nicotinate.and.nicotinamide.metabolism	TGGT1_208530, TGGT1_244700, TGGT1_269800, TGGT1_301210, TGGT1_318650	5	8637	435/986.upregulated	TGGT1_411800, TGGT1_409050, TGGT1_264260, TGGT1_249800, TGGT1_213635, TGGT1_361230, TGGT1_262590, TGGT1_264240, TGGT1_280400, TGGT1_253330, TGGT1_216290B, TGGT1_249810, TGGT1_301180, TGGT1_301890, TGGT1_262600, TGGT1_306688, TGGT1_266760, TGGT1_216290A, TGGT1_276810, TGGT1_309930, TGGT1_216680, TGGT1_358470, TGGT1_306692, TGGT1_304670, TGGT1_301210, TGGT1_222020, TGGT1_323310, TGGT1_216335, TGGT1…	435	2	TGGT1_244700, TGGT1_301210	0.0228663	0.54879															Brady.in.vitro.over.Tachy	TGGT1_200270, TGGT1_201520, TGGT1_201630A, TGGT1_201630B, TGGT1_201840, TGGT1_202010, TGGT1_202020, TGGT1_202030, TGGT1_202050, TGGT1_202440, TGGT1_203080, TGGT1_203110, TGGT1_203290, TGGT1_203500, TGGT1_203720, TGGT1_204330, TGGT1_204420, TGGT1_204460, TGGT1_205265, TGGT1_205430, TGGT1_205750, TGGT1_207130, TGGT1_207140, TGGT1_207150, TGGT1_207160, TGGT1_207210, TGGT1_207600, TGGT1_207710, TGGT1…	392	8637	193/300.upregulated.DEGs.TCseq.&.RA	TGGT1_200595, TGGT1_200700, TGGT1_202300, TGGT1_202970, TGGT1_203450, TGGT1_206320, TGGT1_207665, TGGT1_207760, TGGT1_208050, TGGT1_208560, TGGT1_211030, TGGT1_211680, TGGT1_212735, TGGT1_213350, TGGT1_214220, TGGT1_214540, TGGT1_216335, TGGT1_216680, TGGT1_217020, TGGT1_217728, TGGT1_219700, TGGT1_220060, TGGT1_220060A, TGGT1_220420, TGGT1_221470, TGGT1_222020, TGGT1_222270, TGGT1_222410, TGGT1_…	193	16	TGGT1_214220, TGGT1_220420, TGGT1_221470, TGGT1_239600, TGGT1_240410, TGGT1_247510, TGGT1_252210, TGGT1_253330, TGGT1_257000, TGGT1_260190, TGGT1_286720, TGGT1_292920, TGGT1_309860, TGGT1_315130, TGGT1_318750, TGGT1_409990	0.0143874	0.244586
Predicted.Signal.Peptide.	TGGT1_200230, TGGT1_200240, TGGT1_200250, TGGT1_200270, TGGT1_200280, TGGT1_200360, TGGT1_200410, TGGT1_200440, TGGT1_200470, TGGT1_200480, TGGT1_200600, TGGT1_201100, TGGT1_201130, TGGT1_201180A, TGGT1_201200, TGGT1_201210, TGGT1_201390, TGGT1_201630A, TGGT1_201640, TGGT1_201660, TGGT1_201720, TGGT1_201730, TGGT1_201770, TGGT1_201780, TGGT1_201785, TGGT1_201800, TGGT1_201810, TGGT1_201860, TGGT1…	885	8637	435/986.upregulated	TGGT1_411800, TGGT1_409050, TGGT1_264260, TGGT1_249800, TGGT1_213635, TGGT1_361230, TGGT1_262590, TGGT1_264240, TGGT1_280400, TGGT1_253330, TGGT1_216290B, TGGT1_249810, TGGT1_301180, TGGT1_301890, TGGT1_262600, TGGT1_306688, TGGT1_266760, TGGT1_216290A, TGGT1_276810, TGGT1_309930, TGGT1_216680, TGGT1_358470, TGGT1_306692, TGGT1_304670, TGGT1_301210, TGGT1_222020, TGGT1_323310, TGGT1_216335, TGGT1…	435	41	TGGT1_202440, TGGT1_202620, TGGT1_203450, TGGT1_203790, TGGT1_203990, TGGT1_204050, TGGT1_207140, TGGT1_207610, TGGT1_208850, TGGT1_209710, TGGT1_211680, TGGT1_215540, TGGT1_216290A, TGGT1_218850, TGGT1_218910, TGGT1_220640, TGGT1_221295, TGGT1_222270, TGGT1_222340, TGGT1_225250, TGGT1_226420, TGGT1_228110, TGGT1_228360, TGGT1_230510, TGGT1_230705, TGGT1_231990, TGGT1_232300, TGGT1_232770, TGGT1_…	0.742073	1															Dense.Granule	TGGT1_200360, TGGT1_203310, TGGT1_208450, TGGT1_208830, TGGT1_217430, TGGT1_221210, TGGT1_222170, TGGT1_227280, TGGT1_227620, TGGT1_239740, TGGT1_246130, TGGT1_251540, TGGT1_254720, TGGT1_267490, TGGT1_268900, TGGT1_270250, TGGT1_275440, TGGT1_275470, TGGT1_275850, TGGT1_276130, TGGT1_278878, TGGT1_278882, TGGT1_286450, TGGT1_288650, TGGT1_289620, TGGT1_297880, TGGT1_310780, TGGT1_310790, TGGT1_4…	29	8637	193/300.upregulated.DEGs.TCseq.&.RA	TGGT1_200595, TGGT1_200700, TGGT1_202300, TGGT1_202970, TGGT1_203450, TGGT1_206320, TGGT1_207665, TGGT1_207760, TGGT1_208050, TGGT1_208560, TGGT1_211030, TGGT1_211680, TGGT1_212735, TGGT1_213350, TGGT1_214220, TGGT1_214540, TGGT1_216335, TGGT1_216680, TGGT1_217020, TGGT1_217728, TGGT1_219700, TGGT1_220060, TGGT1_220060A, TGGT1_220420, TGGT1_221470, TGGT1_222020, TGGT1_222270, TGGT1_222410, TGGT1_…	193	3	TGGT1_275440, TGGT1_286450, TGGT1_297880	0.0262014	0.366819
Ribosome	TGGT1_203630, TGGT1_204020, TGGT1_205340, TGGT1_207440, TGGT1_207840, TGGT1_209290, TGGT1_210690, TGGT1_212290, TGGT1_213350, TGGT1_215460, TGGT1_215470, TGGT1_217570, TGGT1_218410, TGGT1_218850, TGGT1_223050, TGGT1_225080, TGGT1_225240, TGGT1_226970, TGGT1_227360, TGGT1_227600, TGGT1_228470, TGGT1_229250A, TGGT1_229250B, TGGT1_229670, TGGT1_230050, TGGT1_231080, TGGT1_231140, TGGT1_232230, TGGT1…	83	8637	435/986.upregulated	TGGT1_411800, TGGT1_409050, TGGT1_264260, TGGT1_249800, TGGT1_213635, TGGT1_361230, TGGT1_262590, TGGT1_264240, TGGT1_280400, TGGT1_253330, TGGT1_216290B, TGGT1_249810, TGGT1_301180, TGGT1_301890, TGGT1_262600, TGGT1_306688, TGGT1_266760, TGGT1_216290A, TGGT1_276810, TGGT1_309930, TGGT1_216680, TGGT1_358470, TGGT1_306692, TGGT1_304670, TGGT1_301210, TGGT1_222020, TGGT1_323310, TGGT1_216335, TGGT1…	435	16	TGGT1_212290, TGGT1_213350, TGGT1_218850, TGGT1_231140, TGGT1_232300, TGGT1_234450, TGGT1_234550, TGGT1_239100, TGGT1_243570, TGGT1_248390, TGGT1_254620, TGGT1_260260, TGGT1_266070, TGGT1_291850, TGGT1_305520, TGGT1_312090	2.975e-06	0.0001131															Fatty.acid.biosynthesis	TGGT1_217740, TGGT1_221320, TGGT1_225990, TGGT1_231890, TGGT1_251930, TGGT1_293590, TGGT1_321570	7	8637	193/300.upregulated.DEGs.TCseq.&.RA	TGGT1_200595, TGGT1_200700, TGGT1_202300, TGGT1_202970, TGGT1_203450, TGGT1_206320, TGGT1_207665, TGGT1_207760, TGGT1_208050, TGGT1_208560, TGGT1_211030, TGGT1_211680, TGGT1_212735, TGGT1_213350, TGGT1_214220, TGGT1_214540, TGGT1_216335, TGGT1_216680, TGGT1_217020, TGGT1_217728, TGGT1_219700, TGGT1_220060, TGGT1_220060A, TGGT1_220420, TGGT1_221470, TGGT1_222020, TGGT1_222270, TGGT1_222410, TGGT1_…	193	2	TGGT1_231890, TGGT1_293590	0.00968856	0.174394
Tachy.over.Brady.in.vitro	TGGT1_200340, TGGT1_200350, TGGT1_201730, TGGT1_201780, TGGT1_204050, TGGT1_204530, TGGT1_205350, TGGT1_206510, TGGT1_208030, TGGT1_208550, TGGT1_209160, TGGT1_210245, TGGT1_211290, TGGT1_214390, TGGT1_214880, TGGT1_215360, TGGT1_216770, TGGT1_216820, TGGT1_217460, TGGT1_218520, TGGT1_218720, TGGT1_218740, TGGT1_219730, TGGT1_220950, TGGT1_221180, TGGT1_221330, TGGT1_221480, TGGT1_222170, TGGT1_2…	156	8637	435/986.upregulated	TGGT1_411800, TGGT1_409050, TGGT1_264260, TGGT1_249800, TGGT1_213635, TGGT1_361230, TGGT1_262590, TGGT1_264240, TGGT1_280400, TGGT1_253330, TGGT1_216290B, TGGT1_249810, TGGT1_301180, TGGT1_301890, TGGT1_262600, TGGT1_306688, TGGT1_266760, TGGT1_216290A, TGGT1_276810, TGGT1_309930, TGGT1_216680, TGGT1_358470, TGGT1_306692, TGGT1_304670, TGGT1_301210, TGGT1_222020, TGGT1_323310, TGGT1_216335, TGGT1…	435	17	TGGT1_200340, TGGT1_204050, TGGT1_229140, TGGT1_230210, TGGT1_239770, TGGT1_240310B, TGGT1_254720, TGGT1_263520, TGGT1_267500, TGGT1_275470, TGGT1_285870, TGGT1_286580, TGGT1_286770, TGGT1_297910, TGGT1_305050, TGGT1_320030, TGGT1_410360	0.002144	0.0600321															Glycine.serine.and.threonine.metabolism	TGGT1_205420, TGGT1_206470, TGGT1_216640, TGGT1_218780, TGGT1_220840, TGGT1_227090, TGGT1_234190, TGGT1_237470, TGGT1_239530, TGGT1_244150, TGGT1_259180, TGGT1_273030, TGGT1_297060, TGGT1_305980	14	8637	193/300.upregulated.DEGs.TCseq.&.RA	TGGT1_200595, TGGT1_200700, TGGT1_202300, TGGT1_202970, TGGT1_203450, TGGT1_206320, TGGT1_207665, TGGT1_207760, TGGT1_208050, TGGT1_208560, TGGT1_211030, TGGT1_211680, TGGT1_212735, TGGT1_213350, TGGT1_214220, TGGT1_214540, TGGT1_216335, TGGT1_216680, TGGT1_217020, TGGT1_217728, TGGT1_219700, TGGT1_220060, TGGT1_220060A, TGGT1_220420, TGGT1_221470, TGGT1_222020, TGGT1_222270, TGGT1_222410, TGGT1_…	193	2	TGGT1_297060, TGGT1_305980	0.0378945	0.476475
Tachy.over.Brady.in.vivo	TGGT1_200010, TGGT1_200320, TGGT1_200340, TGGT1_200350, TGGT1_201380, TGGT1_201390, TGGT1_201780, TGGT1_203170, TGGT1_203380, TGGT1_203560, TGGT1_204020, TGGT1_204050, TGGT1_204400, TGGT1_204530, TGGT1_205180, TGGT1_205470, TGGT1_207920, TGGT1_208842, TGGT1_209030, TGGT1_209420, TGGT1_209650A, TGGT1_209650B, TGGT1_209950, TGGT1_209970, TGGT1_210370, TGGT1_211020, TGGT1_211040, TGGT1_211290, TGGT1…	353	8637	435/986.upregulated	TGGT1_411800, TGGT1_409050, TGGT1_264260, TGGT1_249800, TGGT1_213635, TGGT1_361230, TGGT1_262590, TGGT1_264240, TGGT1_280400, TGGT1_253330, TGGT1_216290B, TGGT1_249810, TGGT1_301180, TGGT1_301890, TGGT1_262600, TGGT1_306688, TGGT1_266760, TGGT1_216290A, TGGT1_276810, TGGT1_309930, TGGT1_216680, TGGT1_358470, TGGT1_306692, TGGT1_304670, TGGT1_301210, TGGT1_222020, TGGT1_323310, TGGT1_216335, TGGT1…	435	34	TGGT1_200340, TGGT1_204050, TGGT1_218780, TGGT1_219700, TGGT1_222020, TGGT1_222220, TGGT1_226570, TGGT1_230210, TGGT1_243570, TGGT1_254720, TGGT1_261950, TGGT1_263300, TGGT1_263520, TGGT1_264990, TGGT1_267500, TGGT1_275440, TGGT1_282150, TGGT1_284010, TGGT1_285870, TGGT1_286420A, TGGT1_286420B, TGGT1_286580, TGGT1_286770, TGGT1_294340, TGGT1_297060, TGGT1_297910, TGGT1_301180, TGGT1_305040, TGGT1…	0.0001933	0.0065725															Glycolysis./.Gluconeogenesis	TGGT1_206470, TGGT1_206610, TGGT1_222020, TGGT1_225930, TGGT1_233500, TGGT1_236040, TGGT1_236050, TGGT1_240890, TGGT1_256760, TGGT1_265450, TGGT1_266640, TGGT1_268850, TGGT1_268860, TGGT1_269190, TGGT1_272290, TGGT1_273030, TGGT1_283780, TGGT1_285980A, TGGT1_285980B, TGGT1_289650, TGGT1_289690, TGGT1_289930, TGGT1_297060, TGGT1_305980, TGGT1_311780, TGGT1_318230, TGGT1_318580	27	8637	193/300.upregulated.DEGs.TCseq.&.RA	TGGT1_200595, TGGT1_200700, TGGT1_202300, TGGT1_202970, TGGT1_203450, TGGT1_206320, TGGT1_207665, TGGT1_207760, TGGT1_208050, TGGT1_208560, TGGT1_211030, TGGT1_211680, TGGT1_212735, TGGT1_213350, TGGT1_214220, TGGT1_214540, TGGT1_216335, TGGT1_216680, TGGT1_217020, TGGT1_217728, TGGT1_219700, TGGT1_220060, TGGT1_220060A, TGGT1_220420, TGGT1_221470, TGGT1_222020, TGGT1_222270, TGGT1_222410, TGGT1_…	193	3	TGGT1_222020, TGGT1_297060, TGGT1_305980	0.0216646	0.324969
Tachy.Ubiquitome.	TGGT1_201150, TGGT1_201250, TGGT1_201260, TGGT1_201680, TGGT1_202500, TGGT1_202510, TGGT1_203110, TGGT1_203170, TGGT1_203240, TGGT1_203490, TGGT1_203510, TGGT1_203820, TGGT1_204160, TGGT1_204530, TGGT1_205320, TGGT1_205330, TGGT1_205350, TGGT1_205370, TGGT1_205470, TGGT1_205558, TGGT1_205562, TGGT1_205700, TGGT1_206540, TGGT1_206590, TGGT1_206640, TGGT1_206690, TGGT1_207390, TGGT1_207440, TGGT1_2…	649	8637	435/986.upregulated	TGGT1_411800, TGGT1_409050, TGGT1_264260, TGGT1_249800, TGGT1_213635, TGGT1_361230, TGGT1_262590, TGGT1_264240, TGGT1_280400, TGGT1_253330, TGGT1_216290B, TGGT1_249810, TGGT1_301180, TGGT1_301890, TGGT1_262600, TGGT1_306688, TGGT1_266760, TGGT1_216290A, TGGT1_276810, TGGT1_309930, TGGT1_216680, TGGT1_358470, TGGT1_306692, TGGT1_304670, TGGT1_301210, TGGT1_222020, TGGT1_323310, TGGT1_216335, TGGT1…	435	54	TGGT1_205558, TGGT1_211030, TGGT1_212290, TGGT1_213350, TGGT1_214220, TGGT1_216000, TGGT1_219170, TGGT1_220270, TGGT1_222020, TGGT1_222220, TGGT1_224130, TGGT1_225250, TGGT1_225690, TGGT1_226410, TGGT1_230210, TGGT1_230340, TGGT1_230520, TGGT1_230980, TGGT1_231630, TGGT1_232300, TGGT1_234450, TGGT1_239100, TGGT1_242570, TGGT1_247350, TGGT1_254720, TGGT1_256990, TGGT1_258410, TGGT1_258470, TGGT1_2…	0.0001468	0.0051383															Invasion.	TGGT1_204050, TGGT1_204360, TGGT1_211270, TGGT1_211290, TGGT1_223480, TGGT1_233480, TGGT1_239090, TGGT1_262050, TGGT1_264660, TGGT1_280580, TGGT1_285870, TGGT1_295105, TGGT1_301180, TGGT1_308840, TGGT1_314780, TGGT1_319360, TGGT1_320180, TGGT1_320190, TGGT1_273120, TGGT1_273130, TGGT1_275370, TGGT1_315740, TGGT1_201130, TGGT1_202780, TGGT1_203990, TGGT1_205250, TGGT1_207610, TGGT1_207700, TGGT1_2…	252	8637	193/300.upregulated.DEGs.TCseq.&.RA	TGGT1_200595, TGGT1_200700, TGGT1_202300, TGGT1_202970, TGGT1_203450, TGGT1_206320, TGGT1_207665, TGGT1_207760, TGGT1_208050, TGGT1_208560, TGGT1_211030, TGGT1_211680, TGGT1_212735, TGGT1_213350, TGGT1_214220, TGGT1_214540, TGGT1_216335, TGGT1_216680, TGGT1_217020, TGGT1_217728, TGGT1_219700, TGGT1_220060, TGGT1_220060A, TGGT1_220420, TGGT1_221470, TGGT1_222020, TGGT1_222270, TGGT1_222410, TGGT1_…	193	3	TGGT1_239600, TGGT1_253330, TGGT1_260190	0.924684	1
Valine.leucine.and.isoleucine.degradation	TGGT1_204460, TGGT1_205430, TGGT1_206470, TGGT1_239490, TGGT1_266270, TGGT1_269680, TGGT1_272410, TGGT1_273740, TGGT1_292100, TGGT1_297850, TGGT1_301120, TGGT1_305980, TGGT1_311370, TGGT1_314400, TGGT1_319920	15	8637	435/986.upregulated	TGGT1_411800, TGGT1_409050, TGGT1_264260, TGGT1_249800, TGGT1_213635, TGGT1_361230, TGGT1_262590, TGGT1_264240, TGGT1_280400, TGGT1_253330, TGGT1_216290B, TGGT1_249810, TGGT1_301180, TGGT1_301890, TGGT1_262600, TGGT1_306688, TGGT1_266760, TGGT1_216290A, TGGT1_276810, TGGT1_309930, TGGT1_216680, TGGT1_358470, TGGT1_306692, TGGT1_304670, TGGT1_301210, TGGT1_222020, TGGT1_323310, TGGT1_216335, TGGT1…	435	4	TGGT1_204460, TGGT1_205430, TGGT1_269680, TGGT1_305980	0.0055577	0.144499															Nicotinate.and.nicotinamide.metabolism	TGGT1_208530, TGGT1_244700, TGGT1_269800, TGGT1_301210, TGGT1_318650	5	8637	193/300.upregulated.DEGs.TCseq.&.RA	TGGT1_200595, TGGT1_200700, TGGT1_202300, TGGT1_202970, TGGT1_203450, TGGT1_206320, TGGT1_207665, TGGT1_207760, TGGT1_208050, TGGT1_208560, TGGT1_211030, TGGT1_211680, TGGT1_212735, TGGT1_213350, TGGT1_214220, TGGT1_214540, TGGT1_216335, TGGT1_216680, TGGT1_217020, TGGT1_217728, TGGT1_219700, TGGT1_220060, TGGT1_220060A, TGGT1_220420, TGGT1_221470, TGGT1_222020, TGGT1_222270, TGGT1_222410, TGGT1_…	193	2	TGGT1_244700, TGGT1_301210	0.00475184	0.090285
																									Predicted.Signal.Peptide.	TGGT1_200230, TGGT1_200240, TGGT1_200250, TGGT1_200270, TGGT1_200280, TGGT1_200360, TGGT1_200410, TGGT1_200440, TGGT1_200470, TGGT1_200480, TGGT1_200600, TGGT1_201100, TGGT1_201130, TGGT1_201180A, TGGT1_201200, TGGT1_201210, TGGT1_201390, TGGT1_201630A, TGGT1_201640, TGGT1_201660, TGGT1_201720, TGGT1_201730, TGGT1_201770, TGGT1_201780, TGGT1_201785, TGGT1_201800, TGGT1_201810, TGGT1_201860, TGGT1…	885	8637	193/300.upregulated.DEGs.TCseq.&.RA	TGGT1_200595, TGGT1_200700, TGGT1_202300, TGGT1_202970, TGGT1_203450, TGGT1_206320, TGGT1_207665, TGGT1_207760, TGGT1_208050, TGGT1_208560, TGGT1_211030, TGGT1_211680, TGGT1_212735, TGGT1_213350, TGGT1_214220, TGGT1_214540, TGGT1_216335, TGGT1_216680, TGGT1_217020, TGGT1_217728, TGGT1_219700, TGGT1_220060, TGGT1_220060A, TGGT1_220420, TGGT1_221470, TGGT1_222020, TGGT1_222270, TGGT1_222410, TGGT1_…	193	11	TGGT1_203450, TGGT1_211680, TGGT1_222270, TGGT1_228360, TGGT1_230705, TGGT1_231990, TGGT1_237880, TGGT1_239600, TGGT1_240610, TGGT1_240830, TGGT1_247350	0.991461	1

## Sheet: Tab 4
MC FA data						Max ratios												Ratios statistics
Sample Name	Molecular Weight	FA Species	Relative Intensity	Absolute Intensity		Sample Name	FA Species	FA Values		Sample Name	Ratios	Ratio Values		Sample Group	Ratio Type	Average Value		Measure	Test Used	Group	Test Stat	P Value
C16:0 Standard	255.234	C16:0	100	N/A														C16:0/Long Chain	Shapiro-Wilk	P11+8	0.999759	0.970346
C14:0 Standard	227.202	C14:0	100	1223258		GT1 B2 P206+9 #1	C14:0	12792		GT1 B2 P206+9 #1	Med/Long	0.379863		GT1 B2 P206+9	Med/Long	0.457857				P206+9	0.923683	0.465439
						GT1 B2 P206+9 #1	C16:0	85352		GT1 B2 P206+9 #1	C14/Long	0.049511		GT1 B2 P206+9	C14/Long	0.106314
GT1 B2 P206+9 #1	227.13	C14:0	0.6	1106		GT1 B2 P206+9 #1	C18:0	194115		GT1 B2 P206+9 #1	C16/Long	0.330352		GT1 B2 P206+9	C16/Long	0.351544			Levene's Test		1.29216	0.319129
GT1 B2 P206+9 #1	227.162	C14:0	0.7	1436		GT1 B2 P206+9 #1	C18:1	37911		GT1 B2 P206+9 #1	C14/C16	0.149873		GT1 B2 P206+9	C14/C16	0.30629
GT1 B2 P206+9 #1	227.201	C14:0	6.6	12792		GT1 B2 P206+9 #1	C19:0	26341		GT1 B2 P206+9 #1	Med/Total	0.27529		GT1 B2 P206+9	Med/Total	0.31234			Unpaired Two-Sided T-Test		-3.66023	0.0215759
GT1 B2 P206+9 #1	255.16	C16:0	1.4	2776
GT1 B2 P206+9 #1	255.231	C16:0	44	85352		GT1 B2 P206+9 #2	C14:0	3735		GT1 B2 P206+9 #2	Med/Long	0.556661						Med Chain/Total	Shapiro-Wilk	P11+8	0.889569	0.353028
GT1 B2 P206+9 #1	255.289	C16:0	0.4	718		GT1 B2 P206+9 #2	C16:0	6001		GT1 B2 P206+9 #2	C14/Long	0.213551								P206+9	0.971014	0.673249
GT1 B2 P206+9 #1	255.315	C16:0	0.4	679		GT1 B2 P206+9 #2	C18:0	5340		GT1 B2 P206+9 #2	C16/Long	0.34311
GT1 B2 P206+9 #1	255.354	C16:0	0.6	1068		GT1 B2 P206+9 #2	C18:1	10617		GT1 B2 P206+9 #2	C14/C16	0.622396							Levene's Test		4.2724	0.107598
GT1 B2 P206+9 #1	255.464	C16:0	0.2	369		GT1 B2 P206+9 #2	C19:0	1533		GT1 B2 P206+9 #2	Med/Total	0.357599
GT1 B2 P206+9 #1	255.74	C16:0	0.1	214															Unpaired Two-Sided T-Test		-2.88499	0.0447876
GT1 B2 P206+9 #1	255.807	C16:0	0.1	233		GT1 B2 P206+9 #3	C14:0	61598		GT1 B2 P206+9 #3	Med/Long	0.437048
GT1 B2 P206+9 #1	255.845	C16:0	0.1	233		GT1 B2 P206+9 #3	C16:0	420178		GT1 B2 P206+9 #3	C14/Long	0.0558793
GT1 B2 P206+9 #1	255.878	C16:0	0.1	272		GT1 B2 P206+9 #3	C18:0	1009800		GT1 B2 P206+9 #3	C16/Long	0.381169
GT1 B2 P206+9 #1	255.935	C16:0	0.1	214		GT1 B2 P206+9 #3	C18:1	37911		GT1 B2 P206+9 #3	C14/C16	0.1466
GT1 B2 P206+9 #1	283.12	C18:0	0.1	233		GT1 B2 P206+9 #3	C19:0	54630		GT1 B2 P206+9 #3	Med/Total	0.304129
GT1 B2 P206+9 #1	283.192	C18:0	0.6	1165
GT1 B2 P206+9 #1	283.264	C18:0	100	194115										GT1 B2 P11+8	Med/Long	0.318098
GT1 B2 P206+9 #1	283.32	C18:0	1	1980		GT1 B2 P11+8 #1 (2)	C14:0	32144		GT1 B2 P11+8 #1 (2)	Med/Long	0.312172		GT1 B2 P11+8	C14/Long	0.0316166
GT1 B2 P206+9 #1	283.386	C18:0	1.3	2582		GT1 B2 P11+8 #1 (2)	C16:0	209019		GT1 B2 P11+8 #1 (2)	C14/Long	0.0416086		GT1 B2 P11+8	C16/Long	0.286482
GT1 B2 P206+9 #1	283.459	C18:0	0.5	990		GT1 B2 P11+8 #1 (2)	C18:0	533075		GT1 B2 P11+8 #1 (2)	C16/Long	0.270564		GT1 B2 P11+8	C14/C16	0.111179
GT1 B2 P206+9 #1	283.479	C18:0	0.6	1126		GT1 B2 P11+8 #1 (2)	C18:1	198517		GT1 B2 P11+8 #1 (2)	C14/C16	0.153785		GT1 B2 P11+8	Med/Total	0.241263
GT1 B2 P206+9 #1	283.519	C18:0	0.6	1106		GT1 B2 P11+8 #1 (2)	C19:0	40940		GT1 B2 P11+8 #1 (2)	Med/Total	0.237905
GT1 B2 P206+9 #1	283.593	C18:0	0.2	369
GT1 B2 P206+9 #1	283.869	C18:0	0.2	485		GT1 B2 P11+8 #2	C14:0	42849		GT1 B2 P11+8 #2	Med/Long	0.335467
GT1 B2 P206+9 #1	283.913	C18:0	0.2	408		GT1 B2 P11+8 #2	C16:0	388169		GT1 B2 P11+8 #2	C14/Long	0.0333499
GT1 B2 P206+9 #1	283.963	C18:0	0.2	446		GT1 B2 P11+8 #2	C18:0	790568		GT1 B2 P11+8 #2	C16/Long	0.302117
GT1 B2 P206+9 #1	281.135	C18:1	0.2	311		GT1 B2 P11+8 #2	C18:1	430464		GT1 B2 P11+8 #2	C14/C16	0.110387
GT1 B2 P206+9 #1	281.173	C18:1	0.2	446		GT1 B2 P11+8 #2	C19:0	63799		GT1 B2 P11+8 #2	Med/Total	0.251198
GT1 B2 P206+9 #1	281.248	C18:1	19.5	37911
GT1 B2 P206+9 #1	281.309	C18:1	0.2	369		GT1 B2 P11+8 #3	C14:0	18762		GT1 B2 P11+8 #3	Med/Long	0.306656
GT1 B2 P206+9 #1	281.336	C18:1	0.2	349		GT1 B2 P11+8 #3	C16:0	270484		GT1 B2 P11+8 #3	C14/Long	0.0198913
GT1 B2 P206+9 #1	281.385	C18:1	0.3	524		GT1 B2 P11+8 #3	C18:0	730052		GT1 B2 P11+8 #3	C16/Long	0.286764
GT1 B2 P206+9 #1	297.047	C19:0	0.6	1165		GT1 B2 P11+8 #3	C18:1	184338		GT1 B2 P11+8 #3	C14/C16	0.0693645
GT1 B2 P206+9 #1	297.243	C19:0	13.6	26341		GT1 B2 P11+8 #3	C19:0	28837		GT1 B2 P11+8 #3	Med/Total	0.234687
GT1 B2 P206+9 #2	227.017	C14:0	0.1	14		RH #1	C14:0	101623		RH #1	Med/Long	0.701858		RH	Med/Long	0.716034
GT1 B2 P206+9 #2	227.091	C14:0	3	316		RH #1	C16:0	142728		RH #1	C14/Long	0.291895		RH	C14/Long	0.241361
GT1 B2 P206+9 #2	227.13	C14:0	1.5	162		RH #1	C18:0	171342		RH #1	C16/Long	0.409962		RH	C16/Long	0.474673
GT1 B2 P206+9 #2	227.201	C14:0	35.2	3735		RH #1	C18:1	126964		RH #1	C14/C16	0.712005		RH	C14/C16	0.532895
GT1 B2 P206+9 #2	227.268	C14:0	0.2	18		RH #1	C19:0	49843		RH #1	Med/Total	0.412407		RH	Med/Total	0.417221
GT1 B2 P206+9 #2	227.373	C14:0	0.1	14
GT1 B2 P206+9 #2	227.401	C14:0	0.3	28		RH #2 (R3)	C14:0	53935		RH #2 (R3)	Med/Long	0.730211
GT1 B2 P206+9 #2	227.466	C14:0	0.1	14		RH #2 (R3)	C16:0	152451		RH #2 (R3)	C14/Long	0.190826
GT1 B2 P206+9 #2	227.706	C14:0	0.3	28		RH #2 (R3)	C18:0	183389		RH #2 (R3)	C16/Long	0.539384
GT1 B2 P206+9 #2	227.895	C14:0	0.2	18		RH #2 (R3)	C18:1	68312		RH #2 (R3)	C14/C16	0.353786
GT1 B2 P206+9 #2	255.014	C16:0	0.2	22		RH #2 (R3)	C19:0	30938		RH #2 (R3)	Med/Total	0.422036
GT1 B2 P206+9 #2	255.087	C16:0	1.8	190
GT1 B2 P206+9 #2	255.124	C16:0	1.3	136
GT1 B2 P206+9 #2	255.159	C16:0	0.7	72
GT1 B2 P206+9 #2	255.231	C16:0	56.5	6001
GT1 B2 P206+9 #2	255.352	C16:0	0.3	36
GT1 B2 P206+9 #2	255.492	C16:0	0.1	14
GT1 B2 P206+9 #2	255.539	C16:0	0.2	18
GT1 B2 P206+9 #2	255.647	C16:0	0.2	22
GT1 B2 P206+9 #2	255.751	C16:0	0.3	36
GT1 B2 P206+9 #2	283.102	C18:0	1.6	172
GT1 B2 P206+9 #2	283.2	C18:0	0.4	40
GT1 B2 P206+9 #2	283.263	C18:0	50.3	5340
GT1 B2 P206+9 #2	283.685	C18:0	0.2	18
GT1 B2 P206+9 #2	283.74	C18:0	0.1	14
GT1 B2 P206+9 #2	283.956	C18:0	0.2	18
GT1 B2 P206+9 #2	281.01	C18:1	0.2	18
GT1 B2 P206+9 #2	281.042	C18:1	0.2	18
GT1 B2 P206+9 #2	281.107	C18:1	2.4	254
GT1 B2 P206+9 #2	281.171	C18:1	0.2	22
GT1 B2 P206+9 #2	281.248	C18:1	100	10617
GT1 B2 P206+9 #2	281.356	C18:1	0.5	50
GT1 B2 P206+9 #2	281.38	C18:1	0.5	50
GT1 B2 P206+9 #2	281.662	C18:1	0.3	28
GT1 B2 P206+9 #2	281.799	C18:1	0.3	28
GT1 B2 P206+9 #2	281.922	C18:1	0.1	14
GT1 B2 P206+9 #2	297.001	C19:0	0.2	18
GT1 B2 P206+9 #2	297.11	C19:0	1.8	186
GT1 B2 P206+9 #2	297.243	C19:0	14.4	1533
GT1 B2 P206+9 #2	297.349	C19:0	0.1	14
GT1 B2 P206+9 #2	297.472	C19:0	0.2	18
GT1 B2 P206+9 #2	297.575	C19:0	0.1	14
GT1 B2 P206+9 #2	297.644	C19:0	0.2	18
GT1 B2 P206+9 #2	297.837	C19:0	0.1	14
GT1 B2 P206+9 #3	227.174	C14:0	1.9	19186
GT1 B2 P206+9 #3	227.267	C14:0	6.1	61598
GT1 B2 P206+9 #3	255.185	C16:0	0.1	1414
GT1 B2 P206+9 #3	255.233	C16:0	0.3	3231
GT1 B2 P206+9 #3	255.306	C16:0	41.6	420178
GT1 B2 P206+9 #3	255.362	C16:0	0.4	4544
GT1 B2 P206+9 #3	255.419	C16:0	0.6	5554
GT1 B2 P206+9 #3	255.511	C16:0	0.3	2726
GT1 B2 P206+9 #3	255.539	C16:0	0.3	2625
GT1 B2 P206+9 #3	255.606	C16:0	0.1	1313
GT1 B2 P206+9 #3	255.829	C16:0	0.1	1111
GT1 B2 P206+9 #3	255.88	C16:0	0.2	1818
GT1 B2 P206+9 #3	255.926	C16:0	0.2	1515
GT1 B2 P206+9 #3	255.972	C16:0	0.2	1616
GT1 B2 P206+9 #3	283.226	C18:0	0.1	1414
GT1 B2 P206+9 #3	283.272	C18:0	0.2	2424
GT1 B2 P206+9 #3	283.344	C18:0	100	1009800
GT1 B2 P206+9 #3	283.401	C18:0	1	9896
GT1 B2 P206+9 #3	283.431	C18:0	0.8	8381
GT1 B2 P206+9 #3	283.482	C18:0	1.3	12723
GT1 B2 P206+9 #3	283.565	C18:0	0.6	5958
GT1 B2 P206+9 #3	283.669	C18:0	0.2	2222
GT1 B2 P206+9 #3	283.895	C18:0	0.2	2121
GT1 B2 P206+9 #3	283.949	C18:0	0.4	4140
GT1 B2 P206+9 #3	283.992	C18:0	0.3	3332
GT1 B2 P206+9 #3	281.327	C18:1	12.7	128144
GT1 B2 P206+9 #3	281.458	C18:1	0.1	1212
GT1 B2 P206+9 #3	297.327	C19:0	5.4	54630
GT1 B2 P11+8 #1 (2)	227.094	C14:0	0.2	1173
GT1 B2 P11+8 #1 (2)	227.128	C14:0	0.5	2452
GT1 B2 P11+8 #1 (2)	227.164	C14:0	0.5	2559
GT1 B2 P11+8 #1 (2)	227.201	C14:0	6	32144
GT1 B2 P11+8 #1 (2)	255.12	C16:0	0.2	960
GT1 B2 P11+8 #1 (2)	255.16	C16:0	0.5	2505
GT1 B2 P11+8 #1 (2)	255.231	C16:0	39.2	209019
GT1 B2 P11+8 #1 (2)	255.287	C16:0	0.3	1759
GT1 B2 P11+8 #1 (2)	255.351	C16:0	0.4	2292
GT1 B2 P11+8 #1 (2)	255.436	C16:0	0.2	800
GT1 B2 P11+8 #1 (2)	255.806	C16:0	0.1	640
GT1 B2 P11+8 #1 (2)	283.098	C18:0	0.1	693
GT1 B2 P11+8 #1 (2)	283.149	C18:0	0.2	1119
GT1 B2 P11+8 #1 (2)	283.193	C18:0	1.1	6024
GT1 B2 P11+8 #1 (2)	283.263	C18:0	100	533075
GT1 B2 P11+8 #1 (2)	283.361	C18:0	1.4	7570
GT1 B2 P11+8 #1 (2)	283.431	C18:0	0.9	4904
GT1 B2 P11+8 #1 (2)	283.521	C18:0	0.4	2132
GT1 B2 P11+8 #1 (2)	283.823	C18:0	0.1	746
GT1 B2 P11+8 #1 (2)	283.868	C18:0	0.4	1866
GT1 B2 P11+8 #1 (2)	283.934	C18:0	0.3	1706
GT1 B2 P11+8 #1 (2)	281.131	C18:1	0.2	853
GT1 B2 P11+8 #1 (2)	281.176	C18:1	0.5	2505
GT1 B2 P11+8 #1 (2)	281.248	C18:1	37.2	198517
GT1 B2 P11+8 #1 (2)	281.307	C18:1	0.3	1546
GT1 B2 P11+8 #1 (2)	281.335	C18:1	0.2	1333
GT1 B2 P11+8 #1 (2)	281.381	C18:1	0.4	2186
GT1 B2 P11+8 #1 (2)	281.476	C18:1	0.1	746
GT1 B2 P11+8 #1 (2)	297.171	C19:0	0.2	1333
GT1 B2 P11+8 #1 (2)	297.242	C19:0	7.7	40940
GT1 B2 P11+8 #2	227.153	C14:0	0.6	4822
GT1 B2 P11+8 #2	227.194	C14:0	0.9	6799
GT1 B2 P11+8 #2	227.232	C14:0	0.2	1976
GT1 B2 P11+8 #2	227.267	C14:0	5.4	42849
GT1 B2 P11+8 #2	255.168	C16:0	0.5	3953
GT1 B2 P11+8 #2	255.233	C16:0	0.6	4822
GT1 B2 P11+8 #2	255.306	C16:0	49.1	388169
GT1 B2 P11+8 #2	255.362	C16:0	0.5	3795
GT1 B2 P11+8 #2	255.425	C16:0	0.6	4981
GT1 B2 P11+8 #2	255.501	C16:0	0.2	1976
GT1 B2 P11+8 #2	255.525	C16:0	0.3	2214
GT1 B2 P11+8 #2	255.813	C16:0	0.1	1028
GT1 B2 P11+8 #2	255.88	C16:0	0.2	1581
GT1 B2 P11+8 #2	255.912	C16:0	0.2	1423
GT1 B2 P11+8 #2	255.935	C16:0	0.2	1423
GT1 B2 P11+8 #2	255.953	C16:0	0.2	1581
GT1 B2 P11+8 #2	283.185	C18:0	0.8	6166
GT1 B2 P11+8 #2	283.232	C18:0	0.4	2767
GT1 B2 P11+8 #2	283.272	C18:0	0.4	3558
GT1 B2 P11+8 #2	283.344	C18:0	100	790568
GT1 B2 P11+8 #2	283.406	C18:0	0.8	6166
GT1 B2 P11+8 #2	283.436	C18:0	1	7748
GT1 B2 P11+8 #2	283.48	C18:0	1	8143
GT1 B2 P11+8 #2	283.57	C18:0	0.5	3953
GT1 B2 P11+8 #2	283.592	C18:0	0.5	3953
GT1 B2 P11+8 #2	283.949	C18:0	0.3	2214
GT1 B2 P11+8 #2	283.998	C18:0	0.2	1818
GT1 B2 P11+8 #2	281.192	C18:1	1.2	9803
GT1 B2 P11+8 #2	281.248	C18:1	0.4	3162
GT1 B2 P11+8 #2	281.329	C18:1	54.5	430464
GT1 B2 P11+8 #2	281.386	C18:1	0.6	4348
GT1 B2 P11+8 #2	281.455	C18:1	0.7	5376
GT1 B2 P11+8 #2	281.548	C18:1	0.4	2767
GT1 B2 P11+8 #2	281.875	C18:1	0.2	1186
GT1 B2 P11+8 #2	281.928	C18:1	0.2	1818
GT1 B2 P11+8 #2	281.96	C18:1	0.2	1423
GT1 B2 P11+8 #2	281.989	C18:1	0.2	1581
GT1 B2 P11+8 #2	297.201	C19:0	0.8	6166
GT1 B2 P11+8 #2	297.329	C19:0	8.1	63799
GT1 B2 P11+8 #3	227.129	C14:0	0.1	949
GT1 B2 P11+8 #3	227.2	C14:0	2.6	18762
GT1 B2 P11+8 #3	255.158	C16:0	0.1	1022
GT1 B2 P11+8 #3	255.233	C16:0	37	270484
GT1 B2 P11+8 #3	255.288	C16:0	0.4	2701
GT1 B2 P11+8 #3	255.316	C16:0	0.3	2336
GT1 B2 P11+8 #3	255.362	C16:0	0.5	3431
GT1 B2 P11+8 #3	255.431	C16:0	0.2	1606
GT1 B2 P11+8 #3	255.806	C16:0	0.2	1314
GT1 B2 P11+8 #3	255.855	C16:0	0.2	1095
GT1 B2 P11+8 #3	255.893	C16:0	0.2	1095
GT1 B2 P11+8 #3	255.975	C16:0	0.1	803
GT1 B2 P11+8 #3	283.095	C18:0	0.2	1095
GT1 B2 P11+8 #3	283.178	C18:0	0.2	1825
GT1 B2 P11+8 #3	283.264	C18:0	100	730052
GT1 B2 P11+8 #3	283.324	C18:0	1	7301
GT1 B2 P11+8 #3	283.353	C18:0	1.1	8177
GT1 B2 P11+8 #3	283.398	C18:0	1.2	8834
GT1 B2 P11+8 #3	283.497	C18:0	0.6	4526
GT1 B2 P11+8 #3	283.72	C18:0	0.1	803
GT1 B2 P11+8 #3	283.809	C18:0	0.3	1971
GT1 B2 P11+8 #3	283.867	C18:0	0.5	3650
GT1 B2 P11+8 #3	283.914	C18:0	0.4	2993
GT1 B2 P11+8 #3	283.958	C18:0	0.4	2993
GT1 B2 P11+8 #3	283.993	C18:0	0.4	2774
GT1 B2 P11+8 #3	281.248	C18:1	25.2	184338
GT1 B2 P11+8 #3	281.304	C18:1	0.3	1971
GT1 B2 P11+8 #3	281.374	C18:1	0.3	2482
GT1 B2 P11+8 #3	281.448	C18:1	0.2	1168
GT1 B2 P11+8 #3	281.472	C18:1	0.2	1168
GT1 B2 P11+8 #3	281.848	C18:1	0.1	803
GT1 B2 P11+8 #3	297.243	C19:0	4	28837
RH #1	227.1	C14:0	6.3	10863
RH #1	227.124	C14:0	6.1	10503
RH #1	227.164	C14:0	4.5	7625
RH #1	227.2	C14:0	59.3	101623
RH #1	227.25	C14:0	0.8	1285
RH #1	227.279	C14:0	0.6	960
RH #1	227.311	C14:0	0.8	1405
RH #1	227.337	C14:0	0.6	1114
RH #1	227.375	C14:0	0.2	326
RH #1	255.088	C16:0	1.4	2330
RH #1	255.121	C16:0	3	5072
RH #1	255.158	C16:0	6.1	10503
RH #1	255.231	C16:0	83.3	142728
RH #1	255.287	C16:0	0.8	1388
RH #1	255.316	C16:0	0.8	1302
RH #1	255.354	C16:0	1.2	1988
RH #1	255.405	C16:0	0.5	805
RH #1	255.424	C16:0	0.4	703
RH #1	255.443	C16:0	0.4	668
RH #1	255.462	C16:0	0.3	583
RH #1	283.116	C18:0	1.8	2998
RH #1	283.152	C18:0	3.4	5843
RH #1	283.188	C18:0	8.3	14290
RH #1	283.26	C18:0	100	171342
RH #1	283.316	C18:0	0.8	1371
RH #1	283.344	C18:0	0.6	1062
RH #1	283.394	C18:0	1	1765
RH #1	283.463	C18:0	0.3	497
RH #1	283.497	C18:0	0.3	514
RH #1	283.867	C18:0	0.1	206
RH #1	281.101	C18:1	1.1	1953
RH #1	281.137	C18:1	2.8	4780
RH #1	281.171	C18:1	4.3	7351
RH #1	281.245	C18:1	74.1	126964
RH #1	281.304	C18:1	0.7	1199
RH #1	281.334	C18:1	0.6	1114
RH #1	281.374	C18:1	0.9	1576
RH #1	281.475	C18:1	0.1	240
RH #1	297.048	C19:0	0.4	737
RH #1	297.131	C19:0	2.6	4438
RH #1	297.168	C19:0	3.2	5466
RH #1	297.24	C19:0	29.1	49843
RH #1	297.359	C19:0	0.2	343
RH #2	227.112	C14:0	4.8	8821
RH #2	227.165	C14:0	2	3631
RH #2	227.202	C14:0	29.4	53935
RH #2	255.125	C16:0	0.9	1669
RH #2	255.16	C16:0	2.9	5245
RH #2	255.233	C16:0	83.1	152451
RH #2	255.288	C16:0	0.7	1339
RH #2	255.315	C16:0	0.6	1100
RH #2	255.354	C16:0	1	1816
RH #2	255.442	C16:0	0.4	715
RH #2	283.124	C18:0	0.5	862
RH #2	283.154	C18:0	1.1	1962
RH #2	283.191	C18:0	4.6	8473
RH #2	283.264	C18:0	100	183389
RH #2	283.322	C18:0	0.8	1430
RH #2	283.389	C18:0	1.1	2072
RH #2	283.471	C18:0	0.4	697
RH #2	283.495	C18:0	0.4	770
RH #2	283.515	C18:0	0.3	605
RH #2	283.867	C18:0	0.2	293
RH #2	283.928	C18:0	0.1	257
RH #2	283.971	C18:0	0.1	257
RH #2	281.14	C18:1	1	1816
RH #2	281.176	C18:1	2.2	4108
RH #2	281.248	C18:1	37.2	68312
RH #2	281.305	C18:1	0.2	293
RH #2	281.332	C18:1	0.1	202
RH #2	281.378	C18:1	0.3	550
RH #2	297.169	C19:0	1.3	2329
RH #2	297.244	C19:0	16.9	30938

## Sheet: Tab 5
Upregulated											Downregulated											Correlation coefficnents
Cluster 1 (Upregulated)											Cluster 2 (Downregulated)													Phenotype Correlation Coeff. (R2)
Gene ID	RH		P11	P35	P55	P85	P148	P210	Product Description		Gene ID	RH		P11	P35	P55	P85	P148	P210	Product Description		GeneName	cluster	Trend	Plaque Size	Invasion Eff.	Extracell. Surv.
TGGT1_411800	5.49334		0	1.90087	1.89275	1.21534	3.94594	5.0624	hypothetical protein		TGGT1_201180A	0.273357		0	-0.364721	-0.720052	-1.03734	-1.02054	-1.53358	hypothetical protein		TGGT1_200595	6	Up	0.814349	0.964897	0.0544873
TGGT1_409050	4.35092		0	1.87214	1.81883	1.04844	3.67943	4.7419	hypothetical protein		TGGT1_201230	-1.4711		0	-0.6831	-1.22145	-1.53785	-1.48625	-1.96897	Kinesin motor domain-containing protein		TGGT1_200700	1	Up	0.849452	1	0.0544873
TGGT1_264260	4.80168		0	1.20894	1.18692	1.01488	3.54066	4.06893	hypothetical protein		TGGT1_202050	-1.15188		0	-0.532058	-0.762429	-1.25449	-0.676624	-1.91329	hypothetical protein		TGGT1_201180A	2	Down	-0.746828	-0.936507	-0.0975114
TGGT1_249800	4.70351		0	-0.298385	0.16585	0.597811	3.1686	3.98016	hypothetical protein		TGGT1_202065	-0.699475		0	-0.49262	-0.608811	-1.29704	-0.713249	-1.82341	hypothetical protein		TGGT1_201230	2	Down	-0.849452	-1	-0.0544873
TGGT1_262590	2.90422		0	2.06137	2.98482	2.65816	2.5776	3.44904	hypothetical protein		TGGT1_202850	-0.745526		0	-0.393675	-0.789881	-0.850423	-1.05752	-1.08617	Diphthami_syn_2 domain-containing protein		TGGT1_202050	2	Down	-0.849452	-1	-0.0544873
TGGT1_249810	3.35353		0	0.14347	0.235517	0.100893	1.6819	2.6041	Putative activating signal cointegrator 1 complex subunit 3		TGGT1_203300	0.0519135		0	-0.293029	-0.848579	-1.01922	-0.845991	-1.35512	hypothetical protein		TGGT1_202065	2	Down	-0.849452	-1	-0.0544873
TGGT1_262600	2.67698		0	1.35517	2.10262	2.10034	2.18435	2.47716	hypothetical protein		TGGT1_203770	-2.08756		0	-0.106066	-0.251598	-0.37767	-0.0897892	-1.18071	hypothetical protein		TGGT1_202300	1	Up	0.855881	0.817288	0.518493
TGGT1_306688	3.18034		0	1.01095	1.32422	0.86873	1.62591	2.47049	hypothetical protein		TGGT1_203900	-0.652543		0	-0.332719	-1.47892	-1.66892	-1.65729	-2.84212	FAM184 domain-containing protein		TGGT1_202850	2	Down	-0.616795	-0.833674	-0.0544873
TGGT1_216680	5.18719		0	0.293839	0.763229	1.22122	1.64217	2.17435	ANK_REP_REGION domain-containing protein		TGGT1_204300	-0.836491		0	-0.45889	-1.62227	-1.23006	-1.10094	-2.11607	hypothetical protein		TGGT1_202970	1	Up	0.622622	0.558639	0.843296
TGGT1_358470	3.98842		0	1.81119	0.706064	0.884887	1.13795	2.05548	hypothetical protein		TGGT1_205658	-2.11212		0	-0.238131	-0.917129	-1.03349	-0.112485	-1.71449	F5/8 type C domain-containing protein		TGGT1_203300	2	Down	-0.849452	-1	-0.0544873
TGGT1_306692	0.195954		0	1.14324	0.918507	1.33055	1.70557	2.02495	hypothetical protein		TGGT1_205662	-2.4763		0	-0.140592	-1.8316	-2.02383	-2.23771	-3.3454	Ricin B-type lectin domain-containing protein		TGGT1_203450	1	Up	0.859543	0.843017	0.396777
TGGT1_323310	3.48344		0	0.358404	0.788968	0.556395	1.50984	1.96872	hypothetical protein		TGGT1_206660	-1.11939		0	-0.104744	-0.811983	-1.36674	-1.41901	-1.55656	hypothetical protein		TGGT1_203770	2	Down	-0.849452	-1	-0.0544873
TGGT1_216335	2.82126		0	0.778951	1.43994	1.85071	0.584868	1.95299	hypothetical protein		TGGT1_208020	-1.32237		0	-0.407164	-0.867426	-1.17344	-1.37799	-1.78746	AP2 domain transcription factor AP2Ib-1		TGGT1_203900	2	Down	-0.849452	-1	-0.0544873
TGGT1_240820	0.974458		0	1.34681	1.61598	1.61206	1.65176	1.94827	hypothetical protein		TGGT1_208770	0.357723		0	-0.19131	-0.482629	-0.662826	-1.00404	-1.34127	hypothetical protein		TGGT1_204300	2	Down	-0.849452	-1	-0.0544873
TGGT1_315885	-0.094705		0	0.785952	1.22568	1.03677	1.49457	1.93804	Putative glycosyltransferase		TGGT1_209300	-0.223487		0	-0.479098	-1.05098	-1.37713	-1.18607	-1.68892	WD domain, G-beta repeat-containing protein		TGGT1_205658	2	Down	-0.849452	-1	-0.0544873
TGGT1_411240	-0.776071		0	0.646948	1.00181	1.24533	1.98253	1.919	Toxoplasma gondii family B protein		TGGT1_209410	0.000636369		0	-0.126382	-0.741732	-1.1685	-1.0843	-1.40641	hypothetical protein		TGGT1_205662	2	Down	-0.849452	-1	-0.0544873
TGGT1_286420A	0.442964		0	1.09392	1.41257	1.06136	1.329	1.89343	Elongation factor 1-alpha		TGGT1_213290	0.371283		0	-0.232948	-0.769813	-0.655993	-0.907818	-1.20209	hypothetical protein		TGGT1_206320	1	Up	0.849452	1	0.0544873
TGGT1_277685	1.74316		0	1.43168	1.59776	1.3574	1.78635	1.8157	hypothetical protein		TGGT1_213340	-2.10284		0	-0.310146	-1.11908	-1.48781	-1.18698	-1.51088	GMC_OxRdtase_N domain-containing protein		TGGT1_206660	2	Down	-0.731782	-0.899198	-0.0544873
TGGT1_231992	2.20724		0	1.3242	1.35123	1.01666	1.00386	1.79791	hypothetical protein		TGGT1_215775	0.889379		0	-0.388767	-1.23371	-1.78215	-1.53858	-2.47671	Protein kinase domain-containing protein		TGGT1_207665	6	Up	0.68635	0.873023	0.0544873
TGGT1_289170	0.822761		0	1.10446	1.38281	1.04196	1.30704	1.79745	Guanylate cyclase domain-containing protein		TGGT1_216200	-0.650129		0	-0.101045	-0.459545	-0.759425	-0.735902	-1.36781	hypothetical protein		TGGT1_207760	1	Up	0.851517	0.999027	0.0608253
TGGT1_243520	0.327431		0	0.817706	1.34191	1.34627	1.17738	1.76201	hypothetical protein		TGGT1_217490	-0.751316		0	-0.266641	-0.939994	-0.827471	-0.746258	-1.29055	hypothetical protein		TGGT1_208020	2	Down	-0.849452	-1	-0.0544873
TGGT1_230705	0.311403		0	1.11319	1.41944	0.872442	1.44969	1.74878	hypothetical protein		TGGT1_218210	-0.171663		0	-0.276253	-0.860749	-0.885956	-0.612165	-1.74048	Kinesin motor domain-containing protein		TGGT1_208050	6	Up	0.585503	0.812383	0.0349183
TGGT1_410930	3.25951		0	0.466215	0.276696	0.656088	1.9233	1.69737	hypothetical protein		TGGT1_218510	0.411017		0	-0.211061	-0.309627	-0.50737	-1.13301	-1.29871	hypothetical protein		TGGT1_208560	6	Up	0.42563	0.707154	0.0148866
TGGT1_285865	1.13617		0	1.04453	1.3638	1.46429	1.86349	1.69551	hypothetical protein		TGGT1_224710	0.179048		0	-0.120574	-0.785874	-1.09221	-1.16463	-1.53928	PA domain-containing protein		TGGT1_208770	2	Down	-0.849452	-1	-0.0544873
TGGT1_220420	1.63666		0	1.02816	1.0929	0.986684	1.74359	1.68028	Phosphodiesterase		TGGT1_225105	-0.985298		0	-0.0641583	-0.870528	-1.04671	-1.11063	-1.35789	hypothetical protein		TGGT1_209300	2	Down	-0.849452	-1	-0.0544873
TGGT1_206320	0.60174		0	0.900499	1.23281	1.46902	1.38624	1.67375	hypothetical protein		TGGT1_225190	-0.73267		0	-0.660289	-1.03045	-1.31425	-1.45745	-1.68534	hypothetical protein		TGGT1_209410	2	Down	-0.849452	-1	-0.0544873
TGGT1_202970	-0.702798		0	0.348457	0.916274	0.399721	0.497327	1.64783	hypothetical protein		TGGT1_225280	0.119053		0	-0.18283	-0.978391	-1.06369	-0.447734	-1.3704	hypothetical protein		TGGT1_211030	6	Up	0.460534	0.725913	0.0544873
TGGT1_363250	-0.101478		0	0.678855	0.909834	0.690881	0.979618	1.6466	hypothetical protein		TGGT1_226220	-0.579217		0	-0.512141	-0.835739	-0.992555	-1.34733	-1.36469	Alveolin domain containing intermediate filament IMC9		TGGT1_211680	6	Up	0.44402	0.718302	0.0544873
TGGT1_255330	0.781312		0	0.66217	1.36893	1.33485	1.7184	1.6357	hypothetical protein		TGGT1_227370	-1.54367		0	-0.240296	-1.23105	-1.54972	-0.501563	-2.22212	PepX_C domain-containing protein		TGGT1_212735	1	Up	0.849452	1	0.0544873
TGGT1_360830	-0.11847		0	1.00032	1.05533	0.501854	0.812847	1.60498	Nucleoside-triphosphatase		TGGT1_228050	0.268338		0	-0.076759	-0.362961	-0.391279	-0.283305	-1.41223	hypothetical protein		TGGT1_213290	2	Down	-0.849452	-1	-0.0544873
TGGT1_247350	1.31752		0	0.941869	0.819965	1.39442	1.36953	1.60245	Thioredoxin domain-containing protein		TGGT1_228160	-1.6842		0	-0.52773	-1.2501	-1.5058	-1.73793	-2.3375	Metallophos domain-containing protein		TGGT1_213340	2	Down	-0.424023	-0.707752	-0.0544873
TGGT1_296020	-2.54532		0	1.63734	1.1235	1.24115	1.53748	1.59898	hypothetical protein		TGGT1_232420	0.302451		0	-0.214024	-0.502315	-0.913079	-0.997253	-1.17074	hypothetical protein		TGGT1_213350	1	Up	0.78965	0.941179	0.0544873
TGGT1_269775	0.994937		0	1.03607	1.36309	0.992596	1.27144	1.59643	hypothetical protein		TGGT1_233210	-1.54789		0	-0.180502	-0.696081	-1.23554	-0.981055	-1.62417	hypothetical protein		TGGT1_214220	1	Up	0.849452	1	0.0544873
TGGT1_252255	2.5826		0	1.186	1.50707	1.39365	1.66952	1.57838	hypothetical protein		TGGT1_233405	-0.621954		0	-0.419097	-1.35297	-1.24385	-1.48574	-2.18669	hypothetical protein		TGGT1_214540	1	Up	0.847995	0.998543	0.0544873
TGGT1_222270	-0.238734		0	0.80239	1.14784	1.47954	1.60774	1.5699	hypothetical protein		TGGT1_233670	-0.45942		0	0.278072	-0.614171	-0.664109	-8.37513e-05	-2.01632	hypothetical protein		TGGT1_215775	2	Down	-0.849452	-1	-0.0544873
TGGT1_318430	-1.19932		0	0.556622	0.763873	1.15876	1.23454	1.56359	Malate dehydrogenase MDH		TGGT1_236880	-0.085544		0	-0.103022	-1.00944	-1.02883	-1.04876	-1.43469	hypothetical protein		TGGT1_216200	2	Down	-0.849452	-1	-0.0544873
TGGT1_409590	3.02744		0	0.0934946	0.5841	0.721451	1.19226	1.55046	Putative transmembrane protein		TGGT1_237210	-0.785821		0	-0.282674	-0.650394	-0.927504	-1.18067	-1.08984	Protein kinase domain-containing protein		TGGT1_216335	1	Up	0.0595995	0.000469012	0.777193
TGGT1_220060	3.4771		0	0.768604	0.9114	1.1236	1.54739	1.54946	hypothetical protein		TGGT1_237585	0.0892092		0	-0.962896	-2.15137	-2.27509	-1.7063	-3.58523	hypothetical protein		TGGT1_216680	1	Up	0.849452	1	0.0544873
TGGT1_240410	-0.364624		0	0.752032	0.779274	0.751155	0.960986	1.54542	Protein kinase domain-containing protein		TGGT1_238915	0.0989063		0	0.151179	-0.708167	-1.46233	-0.219605	-1.91935	hypothetical protein		TGGT1_217020	1	Up	0.325858	0.316195	0.771113
TGGT1_289210	0.536719		0	1.03197	1.33062	1.11779	1.06437	1.5242	Prefoldin subunit protein		TGGT1_239810	-1.3468		0	-0.554524	-0.540871	-0.823543	-1.00411	-0.730907	hypothetical protein		TGGT1_217490	2	Down	-0.849452	-1	-0.0544873
TGGT1_200700	1.75155		0	0.731003	0.863456	0.961284	1.50263	1.51269	Toxoplasma gondii family C protein		TGGT1_240365	-2.82976		0	-0.562112	-1.16393	-1.49234	-1.44437	-2.90024	hypothetical protein		TGGT1_217728	1	Up	0.421485	0.380451	0.983735
TGGT1_217020	3.48452		0	0.0899428	0.878134	1.35823	0.457161	1.50517	ATPase, AFG1 family protein		TGGT1_240370	-2.82656		0	-0.30571	-0.468198	-1.1441	-0.274191	-1.75821	Toxoplasma gondii family E protein		TGGT1_218210	2	Down	-0.714194	-0.813787	-0.80575
TGGT1_265005	0.149964		0	1.11579	1.12588	0.778407	1.23958	1.5018	hypothetical protein		TGGT1_243420	-0.360096		0	-0.326923	-0.972895	-0.946708	-1.17097	-1.54378	hypothetical protein		TGGT1_218510	2	Down	-0.849452	-1	-0.0544873
TGGT1_317720	0.240078		0	0.713509	0.983111	0.732765	0.922139	1.49347	Putative eukaryotic translation initiation factor 3 subunit 7		TGGT1_243940	-0.69941		0	-0.164446	-0.779384	-1.09865	-0.953153	-1.77133	hypothetical protein		TGGT1_219700	6	Up	0.83854	0.989088	0.0544873
TGGT1_214540	-1.05666		0	0.290755	0.759939	1.22636	1.25354	1.47492	hypothetical protein		TGGT1_245600	-0.000636452		0	-0.500646	-0.650038	-1.03758	-1.02383	-1.26929	hypothetical protein		TGGT1_220060	1	Up	0.849452	1	0.0544873
TGGT1_231990	-0.493812		0	1.16685	1.41595	1.09587	1.11602	1.41832	hypothetical protein		TGGT1_246160	-0.0222058		0	-0.529126	-0.895616	-0.880919	-1.20298	-1.25917	RING-type domain-containing protein		TGGT1_220060A	6	Up	0.849452	1	0.0544873
TGGT1_284310	4.91055		0	0.697634	1.07173	1.01492	1.2242	1.41677	hypothetical protein		TGGT1_248330	-0.285361		0	-0.41489	-0.452933	-0.535429	-1.17122	-1.14985	RING-type domain-containing protein		TGGT1_220420	1	Up	0.703705	0.910618	0.0614729
TGGT1_212735	0.0763579		0	0.865359	0.75924	1.16872	1.31558	1.41264	hypothetical protein		TGGT1_248350	-0.054091		0	0.00828868	-0.501494	-0.658509	-0.65374	-1.05102	hypothetical protein		TGGT1_221470	6	Up	0.849452	1	0.0544873
TGGT1_223045	1.88802		0	0.919763	1.02342	0.495153	1.20808	1.39974	hypothetical protein		TGGT1_249150	0.427066		0	-0.369603	-0.96317	-1.17141	-0.581102	-2.08738	PAN domain-containing protein		TGGT1_222020	6	Up	0.634022	0.843498	0.0544873
TGGT1_309860	0.874772		0	1.00182	1.23943	0.767041	1.39108	1.39416	AB hydrolase-1 domain-containing protein		TGGT1_250670	-0.275264		0	-0.493893	-0.677106	-0.873519	-0.977991	-1.1661	hypothetical protein		TGGT1_222270	1	Up	0.808014	0.958563	0.0544873
TGGT1_222410	1.09945		0	1.01794	1.28217	1.14074	1.06691	1.39057	hypothetical protein		TGGT1_250760	-0.832297		0	-0.345284	-0.474863	-0.852007	-1.10209	-0.853317	Pentatricopeptide repeat domain-containing protein		TGGT1_222410	1	Up	0.375633	0.378168	0.950638
TGGT1_244700	3.32735		0	0.273935	0.425859	0.203441	0.50306	1.38882	NAD(+)/NADH kinase domain-containing protein		TGGT1_252860	0.331977		0	-0.352899	-0.864765	-1.51541	-1.53518	-1.61702	hypothetical protein		TGGT1_223045	1	Up	0.849452	1	0.0544873
TGGT1_260860	0.23933		0	0.603848	0.965759	0.452316	0.590046	1.38848	hypothetical protein		TGGT1_253120	0.41147		0	-0.140038	-0.763432	-1.31434	-0.772145	-1.624	Putative mandelonitrile lyase		TGGT1_224130	6	Up	0.655645	0.855024	0.0544873
TGGT1_306470	1.48773		0	0.765933	0.883613	1.00001	1.06531	1.38605	Protein-S-isoprenylcysteine O-methyltransferase		TGGT1_255200	1.76756		0	-0.520544	-0.843992	-1.07332	-0.908269	-1.31341	Putative Radial spoke head protein 9		TGGT1_224210	1	Up	0.51307	0.545707	0.920435
TGGT1_240830	1.00071		0	0.837079	1.15969	1.28365	1.49524	1.35611	AB hydrolase-1 domain-containing protein		TGGT1_257670	-0.458609		0	-0.488838	-1.08344	-1.65809	-2.00453	-2.42998	hypothetical protein		TGGT1_224235	6	Up	0.470943	0.738509	0.0544873
TGGT1_252210	0.0691579		0	0.15205	0.212677	0.315379	1.3455	1.35576	PPR_long domain-containing protein		TGGT1_258570	0.545592		0	-0.108279	-1.65689	-1.43871	-0.131929	-2.40617	hypothetical protein		TGGT1_224710	2	Down	-0.849452	-1	-0.0544873
TGGT1_322110	2.95308		0	-0.0257036	0.331576	0.445168	1.16071	1.35284	hypothetical protein		TGGT1_262440	-0.332245		0	-0.403753	-0.719196	-1.25381	-0.665019	-1.46132	hypothetical protein		TGGT1_225050	6	Up	0.477816	0.738556	0.0544873
TGGT1_315900	1.44403		0	0.763894	0.751265	0.456002	0.896636	1.34831	hypothetical protein		TGGT1_263110	-1.33872		0	-0.266842	-0.366124	-0.790684	-1.21875	-1.12795	hypothetical protein		TGGT1_225105	2	Down	-0.841083	-0.991631	-0.0544873
TGGT1_315690	0.497302		0	0.730812	0.772113	0.87653	1.04513	1.34602	J domain-containing protein		TGGT1_264178B	-0.103357		0	-0.100821	-0.739209	-1.47651	-0.387655	-1.41847	Flagellar associated protein		TGGT1_225190	2	Down	-0.849452	-1	-0.0544873
TGGT1_228990	-0.129052		0	1.1057	0.834564	0.639241	0.99343	1.34084	Zinc finger (CCCH type) motif-containing protein		TGGT1_264700	-1.13797		0	-0.154324	-0.584565	-0.702112	-0.755955	-1.3898	hypothetical protein		TGGT1_225280	2	Down	-0.317133	-0.325293	-0.931763
TGGT1_228370	1.32953		0	1.15793	1.13247	1.1652	1.1963	1.33933	hypothetical protein		TGGT1_267360	-0.602426		0	-0.188193	-0.839385	-0.839742	-0.780112	-1.00338	Histone deacetylase		TGGT1_226220	2	Down	-0.833973	-0.984521	-0.0544873
TGGT1_278630	0.8537		0	0.813507	0.93745	1.07796	1.30855	1.32888	TPR_REGION domain-containing protein		TGGT1_267410	-2.04855		0	-0.271716	-1.362	-1.3153	-1.46858	-1.57506	Scavenger receptor protein SR1		TGGT1_226570	1	Up	0.500247	0.43481	0.738035
TGGT1_230980	0.973235		0	0.62028	0.66513	0.688007	1.32803	1.32817	Myosin motor domain-containing protein		TGGT1_269270	-0.423873		0	-0.0189594	-0.760739	-0.430533	-0.136886	-1.30938	Leucine rich repeat-containing protein		TGGT1_227370	2	Down	-0.849452	-1	-0.0544873
TGGT1_248900	-0.509119		0	0.901233	0.865236	0.528504	1.16424	1.32122	hypothetical protein		TGGT1_271040	-0.730896		0	-0.340372	-1.50416	-1.89485	-1.21798	-2.37446	hypothetical protein		TGGT1_227840	1	Up	0.849452	1	0.0544873
TGGT1_247510	0.274095		0	0.807046	0.920946	0.860674	1.07454	1.31663	FBPase domain-containing protein		TGGT1_271090	0.0938994		0	-0.402841	-1.1396	-0.762283	-1.04152	-1.16563	hypothetical protein		TGGT1_228050	2	Down	-0.849452	-1	-0.0544873
TGGT1_294990	0.878582		0	0.82876	1.0202	0.601833	0.901511	1.30675	hypothetical protein		TGGT1_271892	-1.32148		0	-0.453109	-1.21294	-1.10605	-0.512272	-1.70129	hypothetical protein		TGGT1_228160	2	Down	-0.849452	-1	-0.0544873
TGGT1_361030	-1.73804		0	0.910899	0.981656	0.908248	1.16	1.30306	hypothetical protein		TGGT1_272020	0.238722		0	-0.215272	-0.641191	-1.39601	-1.25546	-1.76348	hypothetical protein		TGGT1_228360	1	Up	0.476147	0.368185	0.885679
TGGT1_252280	0.760526		0	0.314179	0.731468	0.810245	1.20367	1.29437	hypothetical protein		TGGT1_272680	-0.189259		0	-0.303898	-0.541503	-0.600611	-0.870938	-1.1446	hypothetical protein		TGGT1_228370	1	Up	0.849452	1	0.0544873
TGGT1_203450	0.635708		0	0.618899	0.958894	0.970219	0.873317	1.2891	DUF3228 domain-containing protein		TGGT1_273980	-0.0489412		0	-0.482498	-1.08526	-1.45458	-1.6961	-1.48767	hypothetical protein		TGGT1_228990	1	Up	0.849452	1	0.0544873
TGGT1_217728	3.23871		0	1.21279	0.905911	0.983638	0.951175	1.28654	hypothetical protein		TGGT1_277060	0.518809		0	-0.682366	-1.5026	-1.57212	-1.58856	-2.66742	hypothetical protein		TGGT1_230705	1	Up	0.666887	0.773377	0.467684
TGGT1_273800	-0.718778		0	0.734686	0.837063	0.507262	1.10635	1.28653	WD_REPEATS_REGION domain-containing protein		TGGT1_277070	-1.03624		0	-0.594566	-0.625387	-0.985794	-1.25312	-1.14143	SWI2/SNF2-containing protein		TGGT1_230830	1	Up	0.822525	0.973073	0.0544873
TGGT1_411390	2.68772		0	0.828634	0.222339	0.462798	1.18298	1.26158	hypothetical protein		TGGT1_280510	-0.585075		0	0.0811686	-0.647981	-0.446955	-0.564056	-1.03776	Dpy-30 motif protein		TGGT1_230980	1	Up	0.849452	1	0.0544873
TGGT1_286720	1.08007		0	0.723349	1.06553	1.09367	1.21716	1.25604	SHSP domain-containing protein		TGGT1_280530	-0.412295		0	-0.493392	-0.447258	-0.706866	-1.07366	-1.17542	DTW domain-containing protein		TGGT1_231140	1	Up	0.849452	1	0.0544873
TGGT1_305050	0.83866		0	1.06022	1.17278	1.05976	0.932926	1.25459	Putative calmodulin		TGGT1_281555	0.804591		0	0.240181	-1.24409	-0.979622	-0.11799	-1.7645	hypothetical protein		TGGT1_231890	6	Up	0.494654	0.749727	0.0544873
TGGT1_231140	0.364282		0	0.751273	0.898281	0.947093	1.04136	1.25234	40S ribosomal protein S25		TGGT1_281660	-1.27423		0	-0.858843	-0.912293	-1.60078	-2.00716	-2.1443	hypothetical protein		TGGT1_231990	1	Up	0.114418	-0.0567017	0.781892
TGGT1_230830	-1.41223		0	0.512563	0.778586	0.789539	1.13068	1.23257	ATPase family associated with various cellular activities (AAA) domain-containing protein		TGGT1_281675	-1.0473		0	-0.446204	-0.75416	-1.27145	-1.64002	-1.86271	Protein kinase domain-containing protein		TGGT1_231992	1	Up	0.41124	0.255004	0.745503
TGGT1_268010	-0.540569		0	0.00520137	0.0649733	0.464681	0.669588	1.22549	hypothetical protein		TGGT1_285665	-0.103281		0	-0.238895	-0.547136	-0.607424	-1.08082	-1.5676	hypothetical protein		TGGT1_232420	2	Down	-0.849452	-1	-0.0544873
TGGT1_260850	0.472153		0	0.401151	0.834693	0.640236	0.974873	1.20711	zf-Tim10_DDP domain-containing protein		TGGT1_289930	-0.69603		0	-0.70345	-1.33736	-1.68321	-0.868768	-2.97746	Putative phosphoenolpyruvate carboxykinase		TGGT1_233210	2	Down	-0.849452	-1	-0.0544873
TGGT1_265010	0.186703		0	0.73181	0.885652	0.640953	1.02121	1.20545	PUA domain-containing protein		TGGT1_292335	-0.787212		0	-0.553393	-1.11437	-1.29861	-1.9681	-1.71996	hypothetical protein		TGGT1_233405	2	Down	-0.849452	-1	-0.0544873
TGGT1_262910	0.0832819		0	0.784833	1.01011	0.820293	0.989544	1.16386	NADH-cytochrome b5 reductase		TGGT1_293020	0.0786688		0	-0.395428	-1.10921	-1.6988	0.0839447	-2.15059	hypothetical protein		TGGT1_233470	1	Up	0.849452	1	0.0544873
TGGT1_291010	0.211754		0	0.905406	0.973722	0.845016	0.941134	1.16217	hypothetical protein		TGGT1_293258	0.415025		0	-0.326359	-0.621047	-0.787422	-1.1107	-1.53221	hypothetical protein		TGGT1_233670	2	Down	-0.781256	-0.850621	-0.735749
TGGT1_213350	0.342401		0	0.57613	0.68096	0.899557	1.21234	1.15947	Ribosomal protein RPS15		TGGT1_294595	0.787511		0	-0.120397	-1.24533	-0.839754	-1.08727	-1.47539	EB1 C-terminal domain-containing protein		TGGT1_233870	6	Up	0.471151	0.734314	0.0544873
TGGT1_294980	0.716908		0	0.597952	0.776491	0.415285	0.727772	1.15274	hypothetical protein		TGGT1_295640	-0.740453		0	0.108834	-0.821475	-1.09148	-0.373523	-1.57169	Peptidase family M13 protein		TGGT1_236880	2	Down	-0.849452	-1	-0.0544873
TGGT1_292290	-0.0937968		0	1.01482	0.922959	0.679173	1.12659	1.14926	hypothetical protein		TGGT1_295662	-0.67636		0	-0.637513	-1.34915	-1.32932	-1.11246	-1.86518	hypothetical protein		TGGT1_236990	1	Up	0.693224	0.784148	-0.381821
TGGT1_245746A	-1.83826		0	0.799961	0.83745	0.486551	0.684728	1.14208	hypothetical protein		TGGT1_295995	1.03771		0	-0.217074	-0.858159	-1.04863	-0.435722	-2.35007	hypothetical protein		TGGT1_237170	6	Up	0.849452	1	0.0544873
TGGT1_258470	-0.117799		0	0.826484	0.790721	0.606465	1.17151	1.13302	hypothetical protein		TGGT1_305580	0.285406		0	-0.640568	-0.789228	-1.55598	-0.55631	-1.93128	ANK_REP_REGION domain-containing protein		TGGT1_237210	2	Down	-0.825174	-0.975723	-0.0544873
TGGT1_263850	0.526937		0	0.820891	0.922236	0.733041	0.687543	1.12393	hypothetical protein		TGGT1_305790	3.50337		0	0.0674972	-0.217702	-0.45627	-0.327845	-1.30392	TYR_PHOSPHATASE_2 domain-containing protein		TGGT1_237585	2	Down	-0.849452	-1	-0.0544873
TGGT1_270580	0.25146		0	0.831248	0.893236	0.59509	0.675268	1.12306	HECT domain-containing protein		TGGT1_306455	1.39736		0	-0.561896	-2.38515	-2.2996	-1.0484	-2.9861	hypothetical protein		TGGT1_237880	6	Up	0.534713	0.773397	0.0544873
TGGT1_227840	1.07676		0	0.336904	0.518502	0.733	0.605091	1.1221	Memo family protein		TGGT1_306480	1.94825		0	-0.418163	-1.27672	-1.76791	-1.15162	-1.76385	Protein kinase domain-containing protein		TGGT1_238915	2	Down	-0.849452	-1	-0.0544873
TGGT1_409990	2.56915		0	0.6033	0.0615077	0.426782	1.14004	1.11769	hypothetical protein		TGGT1_309330	0.177273		0	0.186076	-0.851051	-1.21277	0.0347575	-1.25001	SAG-related sequence SRS55F		TGGT1_239600	6	Up	0.47679	0.721672	0.0544873
TGGT1_293460	0.666243		0	0.624491	0.990402	0.737912	1.06479	1.11388	ATP-dependent DNA ligase domain-containing protein		TGGT1_310680	0.461019		0	-0.15824	-0.913187	-0.962058	-0.364197	-1.50056	Aminotran_1_2 domain-containing protein		TGGT1_239810	2	Down	-0.460912	-0.724351	-0.0544873
TGGT1_263730	3.01838		0	0.380815	0.745915	0.708711	0.727889	1.10032	Glycerol-3-phosphate dehydrogenase		TGGT1_311710	-1.55823		0	-0.186128	-1.37455	-1.82858	-2.13565	-2.14878	hypothetical protein		TGGT1_240365	2	Down	-0.849452	-1	-0.0544873
TGGT1_207760	0.401256		0	0.244366	0.502557	0.610402	0.712921	1.09736	DnaJ C terminal region domain-containing protein		TGGT1_312930	0.858798		0	-0.0664496	-0.713303	-0.824194	-0.650297	-1.15132	Putative cystathione gamma lyase		TGGT1_240370	2	Down	-0.849452	-1	-0.0544873
TGGT1_261690	0.838372		0	0.668852	0.814755	1.00317	1.02133	1.08636	hypothetical protein		TGGT1_314250	1.85804		0	-0.322432	-1.52746	-2.04084	-1.55046	-2.77073	Bradyzoite rhoptry protein BRP1		TGGT1_240410	1	Up	0.849452	1	0.0544873
TGGT1_411560	-0.663549		0	0.681912	0.818562	0.434713	0.59383	1.08073	hypothetical protein		TGGT1_315345	-1.25024		0	-0.586442	-0.762153	-1.57901	-2.27129	-2.01757	SAG domain-containing protein		TGGT1_240600	6	Up	0.547967	0.788235	0.0544873
TGGT1_261950	-0.06274		0	0.408029	0.696911	0.723109	0.76403	1.07993	ATP synthase subunit beta		TGGT1_316550	0.791258		0	-0.608355	-0.918788	-1.45621	-0.999965	-1.82854	hypothetical protein		TGGT1_240610	6	Up	0.471568	0.764532	0.0544873
TGGT1_256990	0.608162		0	0.467697	0.643861	0.75447	0.913403	1.07968	AA_TRNA_LIGASE_II domain-containing protein		TGGT1_316690	-1.34733		0	-0.334312	-1.17971	-1.41181	-0.186794	-1.63658	hypothetical protein		TGGT1_240820	1	Up	0.883875	0.907902	0.595672
TGGT1_202300	0.884987		0	0.696989	0.866168	0.914339	0.919272	1.0774	Inosine triphosphate pyrophosphatase		TGGT1_318610	-0.385079		0	-0.0367565	-0.759858	-0.730042	-0.517236	-1.25778	AP2/ERF domain-containing protein		TGGT1_240830	1	Up	0.664507	0.860684	0.0544873
TGGT1_226570	0.124208		0	0.465355	0.739201	0.44159	0.519432	1.07694	hypothetical protein		TGGT1_318675	0.778004		0	-0.124019	-1.0599	-1.09119	-0.535902	-1.78638	Phosphodiesterase		TGGT1_240840	6	Up	0.798852	0.949583	0.0544873
TGGT1_228360	0.376999		0	0.658011	0.827135	0.591889	0.546457	1.07241	Peptidylprolyl isomerase		TGGT1_408360	-0.781352		0	-0.450698	-1.12646	-1.08782	-1.07073	-2.19214	tRNA-Glu		TGGT1_242570	1	Up	0.849452	1	0.0544873
TGGT1_262935	-0.183574		0	0.667556	0.768461	0.572016	0.795636	1.07185	hypothetical protein		TGGT1_409410	-2.00468		0	-0.626597	-1.49571	-2.45206	-2.11442	-3.10456	tRNA-Leu		TGGT1_243420	2	Down	-0.849452	-1	-0.0544873
TGGT1_411400	2.54942		0	0.571511	0.072884	0.343868	1.09286	1.07122	hypothetical protein		TGGT1_409850	1.20543		0	0.0139409	-0.530858	-1.666	-0.200338	-1.60144	SAG-related sequence protein SRS47A		TGGT1_243510	6	Up	0.790008	0.941498	0.0544873
TGGT1_272460	0.152192		0	0.544765	0.576319	0.511019	0.83	1.06829	hypothetical protein		TGGT1_410610	1.80023		0	-0.571815	-1.85468	-1.8922	-1.16087	-2.75781	Protein kinase domain-containing protein		TGGT1_243520	1	Up	0.686262	0.660831	0.734163
TGGT1_313690	1.13803		0	0.620983	0.733738	0.920863	1.06816	1.04953	Sel1 repeat-containing protein		TGGT1_411220	0.396175		0	-0.803982	-1.4774	-2.40181	-1.73409	-2.81602	hypothetical protein		TGGT1_243570	1	Up	0.750499	0.950774	0.341348
TGGT1_224210	1.01588		0	0.614667	0.900779	0.716389	0.810726	1.04381	C2 NT-type domain-containing protein		TGGT1_411410	1.00006		0	-0.104732	-1.25705	-2.09848	-1.23981	-2.71938	Putative transmembrane protein		TGGT1_243940	2	Down	-0.849452	-1	-0.0544873
TGGT1_244670	0.781211		0	0.100915	0.519058	0.640932	0.878786	1.03152	hypothetical protein		TGGT1_411770	-1.21719		0	-0.378744	-0.800958	-0.739932	-0.700014	-1.31628	Putative IgA-specific serine endopeptidase		TGGT1_244670	1	Up	0.835314	0.985863	0.0544873
TGGT1_260180	0.855499		0	0.61222	0.75429	0.744763	0.802415	1.03021	hypothetical protein		TGGT1_462964	0.0974797		0	-0.295016	-0.618112	-0.935368	-1.44847	-1.11902	hypothetical protein		TGGT1_244700	1	Up	0.73799	0.961681	0.214529
TGGT1_286450	0.65563		0	0.712948	0.779365	0.744646	1.02471	1.02895	Dense granule protein GRA5													TGGT1_245600	2	Down	-0.849452	-1	-0.0544873
TGGT1_275440	0.327615		0	0.721828	0.775216	0.576412	0.877522	1.02301	Dense granule protein GRA6													TGGT1_245670	6	Up	0.812985	0.963533	0.0544873
TGGT1_236990	1.77888		0	0.80002	0.643852	0.547626	1.05551	1.02089	Carrier domain-containing protein													TGGT1_245746A	1	Up	0.50053	0.412698	0.773162
TGGT1_311460	0.0738064		0	0.334773	0.524203	0.729525	0.984899	1.01898	hypothetical protein													TGGT1_246100	6	Up	0.849452	1	0.0544873
TGGT1_233470	0.517525		0	0.950663	0.22765	0.457512	0.683254	1.01818	hypothetical protein													TGGT1_246160	2	Down	-0.79482	-0.945818	-0.0544873
TGGT1_257380	0.662627		0	0.606234	0.698099	0.548969	0.616553	1.0167	hypothetical protein													TGGT1_247350	1	Up	0.849452	1	0.0544873
TGGT1_243570	0.291005		0	0.676075	0.784314	0.719367	0.869871	1.01623	40S ribosomal protein S26													TGGT1_247510	1	Up	0.71869	0.940967	0.321891
TGGT1_214220	-0.0806596		0	0.679909	0.459404	0.612651	1.2439	1.00871	hypothetical protein													TGGT1_248330	2	Down	-0.849452	-1	-0.0544873
TGGT1_242570	0.966134		0	0.80913	0.832118	0.535157	0.742781	1.00611	hypothetical protein													TGGT1_248350	2	Down	-0.849452	-1	-0.0544873
TGGT1_298040	0.894746		0	0.653357	0.626642	0.904709	1.02308	0.995546	hypothetical protein													TGGT1_248530	6	Up	0.517148	0.764285	0.0544873
TGGT1_315130	0.944106		0	0.645524	0.802902	0.8416	1.01101	0.887181	L-isoaspartyl protein carboxyl methyltransferase family protein													TGGT1_248900	1	Up	0.849452	1	0.0544873
TGGT1_297910	0.948218		0	1.04881	0.563177	0.350427	0.985972	0.810737	hypothetical protein													TGGT1_249150	2	Down	-0.849452	-1	-0.0544873
																						TGGT1_249590	6	Up	0.46489	0.7354	0.0544873
Cluster 6 (Upregulated)																						TGGT1_249800	1	Up	0.837798	0.996991	0.0370067
Gene ID	RH		P11	P35	P55	P85	P148	P210	Product Description													TGGT1_249810	1	Up	0.771829	0.964329	0.000743504
TGGT1_200595	-3.04934		0	0.481651	0.421434	0.84385	1.24278	1.07998	hypothetical protein													TGGT1_250670	2	Down	-0.849452	-1	-0.0544873
TGGT1_207665	1.67274		0	0.0848256	0.816258	1.33323	1.6469	1.63287	Kinesin-like protein													TGGT1_250760	2	Down	-0.440766	-0.700956	-0.0544873
TGGT1_208050	-0.269085		0	-0.314146	0.362921	0.564607	1.02904	0.818105	Putative ABC transporter													TGGT1_252210	1	Up	0.849452	1	0.0544873
TGGT1_208560	-0.691196		0	-0.259577	-0.0841015	0.674642	1.00061	0.572966	Carrier superfamily protein													TGGT1_252255	1	Up	0.49882	0.717009	0.0544873
TGGT1_211030	1.52179		0	0.825393	0.953328	1.75533	1.73994	1.411	hypothetical protein													TGGT1_252280	1	Up	0.84751	0.998058	0.0544873
TGGT1_211680	0.94977		0	0.379677	0.582485	1.36826	1.26822	1.00896	Protein disulfide-isomerase													TGGT1_252860	2	Down	-0.596744	-0.823658	-0.0544873
TGGT1_219700	0.992061		0	0.0226263	0.399229	1.09689	1.1559	1.20908	MCM domain-containing protein													TGGT1_253120	2	Down	-0.849452	-1	-0.0544873
TGGT1_220060A	1.46645		0	0.454913	0.646737	0.997598	1.23755	1.20495	hypothetical protein													TGGT1_253330	6	Up	0.849452	1	0.0544873
TGGT1_221470	0.951809		0	0.675941	0.714065	1.03579	1.31756	1.22497	hypothetical protein													TGGT1_253540	6	Up	0.717006	0.890606	0.0544873
TGGT1_222020	0.924909		0	-0.282284	0.596704	3.18889	2.45552	1.99385	Phosphoglycerate kinase													TGGT1_254820	6	Up	0.849452	1	0.0544873
TGGT1_224130	1.71659		0	1.14565	1.19725	1.39692	1.88239	1.67368	RRM domain-containing protein													TGGT1_255200	2	Down	-0.729804	-0.697602	-0.660235
TGGT1_224235	0.874275		0	0.599688	0.916619	1.21015	1.40217	1.11137	IF3_C domain-containing protein													TGGT1_255330	1	Up	0.620238	0.833265	0.0544873
TGGT1_225050	-0.353117		0	0.0708227	0.375944	1.0649	1.39705	1.05772	Adenosylhomocysteinase													TGGT1_255370	6	Up	0.459552	0.72141	0.0544873
TGGT1_231890	-0.079748		0	0.181414	0.661322	1.33794	1.41277	1.15653	Putative beta-ketoacyl-acyl carrier protein synthase III													TGGT1_256990	1	Up	0.849452	1	0.0544873
TGGT1_233870	-1.24224		0	-0.0457461	0.265854	0.722204	1.07292	0.960849	hypothetical protein													TGGT1_257000	6	Up	0.447317	0.701692	0.0544873
TGGT1_237170	-2.24908		0	0.144492	0.477897	0.989551	1.01981	1.08572	hypothetical protein													TGGT1_257380	1	Up	0.849452	1	0.0544873
TGGT1_237880	-0.482868		0	0.0538535	-0.0699285	1.1169	1.25506	0.932913	hypothetical protein													TGGT1_257670	2	Down	-0.849452	-1	-0.0544873
TGGT1_239600	0.759958		0	0.134774	0.277227	0.943461	1.65428	0.970504	Protein kinase domain-containing protein													TGGT1_258470	1	Up	0.651201	0.819444	-0.0555117
TGGT1_240600	0.732076		0	0.155117	0.688321	1.45598	1.57274	1.28919	Putative chaperonin cpn60													TGGT1_258570	2	Down	-0.849452	-1	-0.0544873
TGGT1_240610	0.919419		0	0.432181	0.86696	1.34294	1.45198	1.55378	hypothetical protein													TGGT1_260180	1	Up	0.849452	1	0.0544873
TGGT1_240840	1.02684		0	0.570302	0.555701	1.00404	1.00611	0.993313	Bifunctional lysine-specific demethylase and histidyl-hydroxylase													TGGT1_260190	6	Up	0.494364	0.743432	0.0544873
TGGT1_243510	0.788877		0	0.347796	0.53496	1.09324	1.01814	0.845183	OTU domain-containing protein													TGGT1_260850	1	Up	0.849452	1	0.0544873
TGGT1_245670	-0.111944		0	-0.488844	-0.0812949	2.33067	1.55193	1.5	Pyruvate dehydrogenase E1 component subunit alpha													TGGT1_260860	1	Up	0.582972	0.560436	0.771417
TGGT1_246100	0.468832		0	0.559714	0.687134	1.00936	1.03048	0.845164	Phosducin domain-containing protein													TGGT1_261075	6	Up	0.849452	1	0.0544873
TGGT1_248530	-0.124039		0	-0.0358006	0.495474	0.834305	1.19091	0.897466	FATC domain-containing protein													TGGT1_261690	1	Up	0.67755	0.907105	0.08356
TGGT1_249590	0.779726		0	0.356566	0.503867	1.05278	0.935627	0.797481	Proteasome subunit alpha type													TGGT1_261950	1	Up	0.849452	1	0.0544873
TGGT1_253330	0.0977591		0	0.914793	0.621461	1.83969	3.04095	2.73342	Protein kinase domain-containing protein													TGGT1_262440	2	Down	-0.849452	-1	-0.0544873
TGGT1_253540	-0.206065		0	-1.01832	-0.0760979	1.14574	1.61489	1.44135	hypothetical protein													TGGT1_262590	1	Up	0.560472	0.558311	0.940077
TGGT1_254820	1.03293		0	0.495493	0.832623	1.32054	1.60052	1.59305	hypothetical protein													TGGT1_262600	1	Up	0.824553	0.826362	0.651802
TGGT1_255370	0.732292		0	0.323107	0.742289	1.08104	1.31345	1.12559	TIC20 protein													TGGT1_262910	1	Up	0.714008	0.855925	0.716926
TGGT1_257000	1.21754		0	0.742796	0.985896	1.51436	2.004	1.5144	hypothetical protein													TGGT1_262935	1	Up	0.673096	0.80288	0.616431
TGGT1_260190	0.244568		0	0.0626823	0.493615	0.769073	1.30001	0.512728	Microneme protein MIC13													TGGT1_263110	2	Down	-0.763965	-0.920678	-0.0544873
TGGT1_261075	-0.0603816		0	0.403473	0.461953	1.11405	0.990058	1.09713	hypothetical protein													TGGT1_263730	1	Up	0.849452	1	0.0544873
TGGT1_264080	-0.478849		0	0.0806563	0.402344	1.49576	1.30475	1.20583	Acyl carrier protein													TGGT1_263850	1	Up	0.53132	0.454746	0.858344
TGGT1_264220	0.5568		0	0.354757	0.382456	1.02974	1.13909	0.917342	hypothetical protein													TGGT1_264080	6	Up	0.621792	0.836425	0.0544873
TGGT1_264240	4.35117		0	-0.0447587	0.361441	1.03954	3.44406	3.22197	hypothetical protein													TGGT1_264178B	2	Down	-0.554378	-0.853524	-0.0557562
TGGT1_269780	0.839088		0	-0.0321106	0.240368	0.820538	1.05239	0.595166	Putative ADP-ribosylation factor													TGGT1_264220	6	Up	0.571629	0.80513	0.0544873
TGGT1_270840	1.14612		0	1.12938	1.34404	1.80366	2.41646	1.65632	Poly polymerase													TGGT1_264240	6	Up	0.849452	1	0.0544873
TGGT1_282150	0.273974		0	0.994386	0.841711	1.29573	1.52559	1.29072	hypothetical protein													TGGT1_264260	1	Up	0.804031	0.957317	-0.100598
TGGT1_283702	0.486854		0	-0.498895	-0.257975	1.61046	1.23608	1.18467	FATC domain-containing protein													TGGT1_264700	2	Down	-0.849452	-1	-0.0544873
TGGT1_284010	-0.362024		0	-0.323405	-0.23063	1.46447	1.27817	1.12017	53EXOc domain-containing protein													TGGT1_265005	1	Up	0.659057	0.718943	0.384326
TGGT1_284040	0.232129		0	0.32462	0.481633	0.792939	1.0317	0.979362	hypothetical protein													TGGT1_265010	1	Up	0.676772	0.83889	0.484048
TGGT1_285170	-0.0856753		0	0.155192	0.967943	1.30418	1.60311	1.5393	Putative ribosomal RNA large subunit methyltransferase I													TGGT1_267360	2	Down	-0.581471	-0.817378	-0.0544873
TGGT1_285470	6.35459		0	0.626174	0.687178	0.923114	2.19765	1.06916	SSD domain-containing protein													TGGT1_267410	2	Down	-0.515243	-0.77624	-0.0544873
TGGT1_286630	0.744987		0	0.415062	0.592336	1.48941	1.57483	1.10631	Peroxiredoxin													TGGT1_268010	1	Up	0.849452	1	0.0544873
TGGT1_287270	0.515196		0	0.627253	0.521931	1.54502	1.60028	1.66037	hypothetical protein													TGGT1_269270	2	Down	-0.849452	-1	-0.0544873
TGGT1_290580	0.554725		0	0.267048	0.839172	1.67434	1.92791	1.46442	ABC transporter domain-containing protein													TGGT1_269775	1	Up	0.632869	0.723085	0.649707
TGGT1_291940	0.633984		0	0.658111	0.642166	1.08428	1.28867	1.02372	hypothetical protein													TGGT1_269780	6	Up	0.448436	0.708144	0.0544873
TGGT1_292920	0.279045		0	0.250382	0.496838	0.909165	1.20238	1.27473	Putative heat shock protein 75													TGGT1_270580	1	Up	0.495319	0.430035	0.724269
TGGT1_293510	1.00087		0	0.879229	0.918621	1.07376	1.42056	1.13266	Poly(ADP-ribose) polymerase and DNA-Ligase Zn-finger region domain-containing protein													TGGT1_270840	6	Up	0.46367	0.706353	0.0544873
TGGT1_293590	0.00723999		0	0.491539	0.772537	1.21458	0.991251	1.11218	PKS_KS domain-containing protein													TGGT1_271040	2	Down	-0.763662	-0.862266	-0.194563
TGGT1_297060	0.464835		0	0.502138	0.732419	1.03649	1.07343	1.00907	Phosphoglycerate mutase													TGGT1_271090	2	Down	-0.296757	-0.403787	-0.839998
TGGT1_297245	0.41183		0	0.20912	0.70934	1.54245	1.26271	1.52132	Transporter, major facilitator family protein													TGGT1_271892	2	Down	-0.849452	-1	-0.0544873
TGGT1_297880	-0.343292		0	-0.00640296	0.101063	0.87133	1.19085	0.945979	Dense granule protein DG32													TGGT1_272020	2	Down	-0.849452	-1	-0.0544873
TGGT1_297940	1.39941		0	0.329706	0.37547	0.751582	1.1466	1.1203	Single-strand binding protein													TGGT1_272460	1	Up	0.820037	0.993725	0.0831899
TGGT1_300120	-0.317933		0	-0.431641	0.14616	0.799354	1.37281	0.68135	Aminotran_5 domain-containing protein													TGGT1_272680	2	Down	-0.849452	-1	-0.0544873
TGGT1_301210	3.3457		0	0.336696	0.873355	0.926092	2.93093	2.00596	Putative NAD(P) transhydrogenase subunit beta													TGGT1_273800	1	Up	0.849452	1	0.0544873
TGGT1_301890	-1.37635		0	0.951196	1.16738	1.86639	2.8536	2.48901	Toxoplasma gondii family B protein													TGGT1_273980	2	Down	-0.453769	-0.720381	-0.0544873
TGGT1_305030	1.8647		0	0.708191	0.679524	1.16275	1.44611	1.10327	Ribokinase													TGGT1_275440	1	Up	0.678004	0.84585	0.414462
TGGT1_305980	0.189553		0	0.30986	0.902922	1.87589	1.47152	1.65127	Pyruvate dehydrogenase complex subunit PDH-E3I													TGGT1_277060	2	Down	-0.849452	-1	-0.0544873
TGGT1_309930	0.977222		0	1.18088	1.01469	1.79172	2.36773	2.20818	Alpha-galactosidase													TGGT1_277070	2	Down	-0.810873	-0.961421	-0.0544873
TGGT1_311335	3.79255		0	0.267562	1.14131	1.85817	0.102736	0.362108	Tyrosine-protein phosphatase domain-containing protein													TGGT1_277685	1	Up	0.607122	0.774122	0.273375
TGGT1_312380	1.09031		0	1.02825	0.931916	1.31263	1.36758	1.22368	TPR_REGION domain-containing protein													TGGT1_278630	1	Up	0.849452	1	0.0544873
TGGT1_312500	-1.13087		0	0.0917679	0.303638	0.705214	1.06288	0.930418	Mcl1_mid domain-containing protein													TGGT1_280510	2	Down	-0.849452	-1	-0.0544873
TGGT1_313640	0.894414		0	0.418556	0.924394	1.61384	1.87381	1.86586	hypothetical protein													TGGT1_280530	2	Down	-0.849452	-1	-0.0544873
TGGT1_313710	0.389676		0	0.379767	0.576282	1.07863	1.5488	1.05141	hypothetical protein													TGGT1_281555	2	Down	-0.808002	-0.962753	-0.108747
TGGT1_314730	0.636958		0	0.208413	0.448349	0.956485	1.11165	0.931683	ALG6, ALG8 glycosyltransferase family protein													TGGT1_281660	2	Down	-0.849452	-1	-0.0544873
TGGT1_316700	0.0361824		0	0.798968	0.800519	1.18923	1.99628	1.72309	Uridine kinase													TGGT1_281675	2	Down	-0.849452	-1	-0.0544873
TGGT1_318750	0.239396		0	0.573505	0.670002	1.07373	1.3861	0.906652	Deoxyribose-phosphate aldolase													TGGT1_282150	6	Up	0.513411	0.757273	0.0544344
TGGT1_320620	-0.920636		0	0.4144	0.478054	1.01396	1.16762	0.833649	Queuine tRNA ribosyl transferase													TGGT1_283702	6	Up	0.610248	0.836871	0.0106833
TGGT1_323320	3.59217		0	0.132569	0.257625	0.804785	1.79165	1.57028	hypothetical protein													TGGT1_284010	6	Up	0.849452	1	0.0544873
TGGT1_361230	5.12047		0	1.21724	1.48233	2.96152	4.2025	3.48985	Toxoplasma gondii family B protein													TGGT1_284040	6	Up	0.782106	0.934714	0.0544873
TGGT1_409260	-0.23682		0	0.185808	0.440733	1.16478	1.49551	1.23593	hypothetical protein													TGGT1_284310	1	Up	0.849452	1	0.0544873
TGGT1_410790	2.84128		0	0.406645	-0.0460337	0.445778	1.62944	1.21776	hypothetical protein													TGGT1_285170	6	Up	0.671785	0.864693	0.0544873
																						TGGT1_285470	6	Up	0.825487	0.976035	0.0544873
																						TGGT1_285665	2	Down	-0.849452	-1	-0.0544873
																						TGGT1_285865	1	Up	0.486394	0.742828	0.0544873
																						TGGT1_286420A	1	Up	0.673977	0.784836	0.777339
																						TGGT1_286450	1	Up	0.716248	0.889904	0.0544873
																						TGGT1_286630	6	Up	0.492884	0.747567	0.0544873
																						TGGT1_286720	1	Up	0.849452	1	0.0544873
																						TGGT1_287270	6	Up	0.849452	1	0.0544873
																						TGGT1_289170	1	Up	0.619051	0.689205	0.704488
																						TGGT1_289210	1	Up	0.568199	0.557267	0.966559
																						TGGT1_289930	2	Down	-0.849452	-1	-0.0544873
																						TGGT1_290580	6	Up	0.440024	0.701661	0.0544873
																						TGGT1_291010	1	Up	0.692277	0.802453	0.799439
																						TGGT1_291940	6	Up	0.517929	0.767647	0.0544873
																						TGGT1_292290	1	Up	0.677497	0.802738	0.397147
																						TGGT1_292335	2	Down	-0.604198	-0.82145	-0.0544873
																						TGGT1_292920	6	Up	0.537454	0.794287	0.0544873
																						TGGT1_293020	2	Down	-0.849452	-1	-0.0544873
																						TGGT1_293258	2	Down	-0.849452	-1	-0.0544873
																						TGGT1_293460	1	Up	0.649822	0.870056	0.374174
																						TGGT1_293510	6	Up	0.775016	0.929016	0.0544873
																						TGGT1_293590	6	Up	0.849452	1	0.0544873
																						TGGT1_294595	2	Down	-0.849452	-1	-0.0544873
																						TGGT1_294980	1	Up	0.849452	1	0.0544873
																						TGGT1_294990	1	Up	0.849452	1	0.0544873
																						TGGT1_295640	2	Down	-0.849452	-1	-0.0544873
																						TGGT1_295662	2	Down	-0.751469	-0.942727	-0.269991
																						TGGT1_295995	2	Down	-0.849452	-1	-0.0544873
																						TGGT1_296020	1	Up	0.849452	1	0.0544873
																						TGGT1_297060	6	Up	0.760317	0.917676	0.0544873
																						TGGT1_297245	6	Up	0.849452	1	0.0544873
																						TGGT1_297880	6	Up	0.688728	0.874309	0.0544873
																						TGGT1_297910	1	Up	0.849452	1	0.0544873
																						TGGT1_297940	6	Up	0.849452	1	0.0544873
																						TGGT1_298040	1	Up	0.849452	1	0.0544873
																						TGGT1_300120	6	Up	0.452985	0.701387	0.0544873
																						TGGT1_301210	6	Up	0.675988	0.86698	0.0544873
																						TGGT1_301890	6	Up	0.833676	0.984224	0.0544873
																						TGGT1_305030	6	Up	0.499394	0.753528	0.0544873
																						TGGT1_305050	1	Up	0.181768	0.0725689	0.895671
																						TGGT1_305580	2	Down	-0.849452	-1	-0.0544873
																						TGGT1_305790	2	Down	-0.849452	-1	-0.0544873
																						TGGT1_305980	6	Up	0.849452	1	0.0544873
																						TGGT1_306455	2	Down	-0.231035	-0.228451	-0.962362
																						TGGT1_306470	1	Up	0.849452	1	0.0544873
																						TGGT1_306480	2	Down	-0.642284	-0.848432	-0.0544873
																						TGGT1_306688	1	Up	0.849452	1	0.0544873
																						TGGT1_306692	1	Up	0.884116	0.985106	-0.104775
																						TGGT1_309330	2	Down	0.154774	0.107707	-0.840917
																						TGGT1_309860	1	Up	0.620186	0.756715	0.263627
																						TGGT1_309930	6	Up	0.82067	0.971218	0.0544873
																						TGGT1_310680	2	Down	-0.849452	-1	-0.0544873
																						TGGT1_311335	6	Up	-0.265346	-0.293446	0.72754
																						TGGT1_311460	1	Up	0.849452	1	0.0544873
																						TGGT1_311710	2	Down	-0.731278	-0.898925	-0.0544873
																						TGGT1_312380	6	Up	0.849452	1	0.0544873
																						TGGT1_312500	6	Up	0.849452	1	0.0544873
																						TGGT1_312930	2	Down	-0.849452	-1	-0.0544873
																						TGGT1_313640	6	Up	0.773548	0.927827	0.0544873
																						TGGT1_313690	1	Up	0.616449	0.834753	0.0544873
																						TGGT1_313710	6	Up	0.816594	0.967142	0.0544873
																						TGGT1_314250	2	Down	-0.849452	-1	-0.0544873
																						TGGT1_314730	6	Up	0.687856	0.87374	0.0544873
																						TGGT1_315130	1	Up	0.578241	0.808512	0.0544873
																						TGGT1_315345	2	Down	-0.625413	-0.840099	-0.0544873
																						TGGT1_315690	1	Up	0.786942	0.979181	0.0487111
																						TGGT1_315885	1	Up	0.849452	1	0.0544873
																						TGGT1_315900	1	Up	0.668077	0.730764	0.212593
																						TGGT1_316550	2	Down	-0.849452	-1	-0.0544873
																						TGGT1_316690	2	Down	-0.784389	-0.936571	-0.0544873
																						TGGT1_316700	6	Up	0.849452	1	0.0544873
																						TGGT1_317720	1	Up	0.707987	0.822478	0.785322
																						TGGT1_318430	1	Up	0.849452	1	0.0544873
																						TGGT1_318610	2	Down	-0.849452	-1	-0.0544873
																						TGGT1_318675	2	Down	-0.849452	-1	-0.0544873
																						TGGT1_318750	6	Up	0.460822	0.717582	0.0544873
																						TGGT1_320620	6	Up	0.496251	0.750629	0.0544873
																						TGGT1_322110	1	Up	0.849452	1	0.0544873
																						TGGT1_323310	1	Up	0.849452	1	0.0544873
																						TGGT1_323320	6	Up	0.726364	0.896224	0.0544873
																						TGGT1_358470	1	Up	0.849452	1	0.0544873
																						TGGT1_360830	1	Up	0.849452	1	0.0544873
																						TGGT1_361030	1	Up	0.845815	0.999158	0.0609839
																						TGGT1_361230	6	Up	0.729991	0.898336	0.0544873
																						TGGT1_363250	1	Up	0.849452	1	0.0544873
																						TGGT1_408360	2	Down	-0.702743	-0.711147	-0.896445
																						TGGT1_409050	1	Up	0.701573	0.876093	-0.0824298
																						TGGT1_409260	6	Up	0.748642	0.910081	0.0544873
																						TGGT1_409410	2	Down	-0.849452	-1	-0.0544873
																						TGGT1_409590	1	Up	0.849452	1	0.0544873
																						TGGT1_409850	2	Down	-0.849452	-1	-0.0544873
																						TGGT1_409990	1	Up	0.785855	0.862592	-0.558887
																						TGGT1_410610	2	Down	-0.819797	-0.985882	-0.077189
																						TGGT1_410790	6	Up	0.835493	0.91035	-0.489295
																						TGGT1_410930	1	Up	0.849452	1	0.0544873
																						TGGT1_411220	2	Down	-0.821252	-0.991546	-0.0544873
																						TGGT1_411240	1	Up	0.723157	0.894331	0.0544873
																						TGGT1_411390	1	Up	0.790863	0.867844	-0.648412
																						TGGT1_411400	1	Up	0.766382	0.846291	-0.616722
																						TGGT1_411410	2	Down	-0.849452	-1	-0.0544873
																						TGGT1_411560	1	Up	0.849452	1	0.0544873
																						TGGT1_411770	2	Down	-0.849452	-1	-0.0544873
																						TGGT1_411800	1	Up	0.725056	0.902462	-0.10151
																						TGGT1_462964	2	Down	-0.7857	-0.937772	-0.0544873

## Sheet: Tab 6
Gene ID	source_id	Product Description	T.gondii GT1 CRISPR Phenotype - Mean Phenotype	Final Probability (TAGM-MAP)	Predicted Location (TAGM-MAP)	Top Predicted Location (TAGM-MCMC)	Top Probability (TAGM-MCMC)		Gene ID	Down: 99 genes	Down (not in ME49)		manual annotation
TGME49_243510	TGME49_243510-t26_1	OTU domain-containing protein [Source:UniProtKB/TrEMBL;Acc:S8GF69]	N/A	0.932	cytosol	19S proteasome	0.968	19S proteasome	TGME49_243510		TGGT1_201180A		TGGT1 to ME49 conversion gave 271 genes (out of 300 total)
TGME49_246100	TGME49_246100-t26_1	Phosducin domain-containing protein [Source:UniProtKB/TrEMBL;Acc:A0A125YW87]	N/A	1	cytosol	19S proteasome	0.735	19S proteasome	TGME49_246100		TGGT1_264178B
TGME49_249590	TGME49_249590-t26_1	Proteasome subunit alpha type [Source:UniProtKB/TrEMBL;Acc:A0A125YVM9]	N/A	1	20S proteasome	20S proteasome	1	20S proteasome	TGME49_249590		TGGT1_408360
TGME49_213350	TGME49_213350-t26_1	Ribosomal protein RPS15 [Source:UniProtKB/TrEMBL;Acc:A0A125YHZ2]	N/A	1	40S ribosome	40S ribosome	1	40S ribosome	TGME49_213350		TGGT1_409410							Total	% of LOPIT++	% ot total				% of LOPIT++	% ot total
TGME49_231140	TGME49_231140-t26_1	40S ribosomal protein S25 [Source:UniProtKB/TrEMBL;Acc:S8GAY1]	N/A	1	40S ribosome	40S ribosome	1	40S ribosome	TGME49_231140		TGGT1_409850		proteasome	1	2			3	2.83019	1.10701			apicoplast	16.0377	6.27306
TGME49_243570	TGME49_243570-t26_1	40S ribosomal protein S26 [Source:UniProtKB/TrEMBL;Acc:A0A125YVY9]	N/A	1	40S ribosome	40S ribosome	1	40S ribosome	TGME49_243570		TGGT1_410610		ribosome	3				3	2.83019	1.10701			nucleus	15.0943	5.90406
TGME49_208560	TGME49_208560-t26_1	Carrier superfamily protein [Source:UniProtKB/TrEMBL;Acc:S8FC35]	N/A	1	apicoplast	apicoplast	1	apicoplast	TGME49_208560		TGGT1_411220		IMC	1	5			6	5.66038	2.21402			cytosol	14.1509	5.53506
TGME49_222020	TGME49_222020-t26_1	Phosphoglycerate kinase [Source:UniProtKB/TrEMBL;Acc:S8FB50]	N/A	1	apicoplast	apicoplast	1	apicoplast	TGME49_222020		TGGT1_411410		apicoplast	15	2			17	16.0377	6.27306			Sec pathway (ER/Golg/ELC	13.2075	5.16605
TGME49_222270	TGME49_222270-t26_1	hypothetical protein	N/A	1	apicoplast	apicoplast	1	apicoplast	TGME49_222270		TGGT1_411770		cytosol	1	6	2	6	15	14.1509	5.53506			dense granules	10.3774	4.05904
TGME49_231890	TGME49_231890-t26_1	Beta-ketoacyl-acyl carrier protein synthase III, putative [Source:UniProtKB/TrEMBL;Acc:S8F632]	N/A	1	apicoplast	apicoplast	1	apicoplast	TGME49_231890		TGGT1_462964		mixed	1	4	1	2	8	7.54717	2.95203			mitochondrion	8.49057	3.32103
TGME49_240600	TGME49_240600-t26_1	Chaperonin cpn60, putative [Source:UniProtKB/TrEMBL;Acc:A0A125YM67]	N/A	1	apicoplast	apicoplast	1	apicoplast	TGME49_240600				dense granules	11				11	10.3774	4.05904			mixed	7.54717	2.95203
TGME49_245670	TGME49_245670-t26_1	Pyruvate dehydrogenase E1 component subunit alpha [Source:UniProtKB/TrEMBL;Acc:S8ENF7]	N/A	1	apicoplast	apicoplast	1	apicoplast	TGME49_245670				endomembrane vesicles	2				2	1.88679	0.738007			IMC	5.66038	2.21402
TGME49_255370	TGME49_255370-t26_1	TIC20 [Source:UniProtKB/TrEMBL;Acc:S8GBF3]	N/A	N/A	N/A	N/A	N/A	apicoplast	TGME49_255370				ER	9				9	8.49057	3.32103			proteasome	2.83019	1.10701
TGME49_260850	TGME49_260850-t26_1	zf-Tim10_DDP domain-containing protein [Source:UniProtKB/TrEMBL;Acc:S8GLV2]	N/A	N/A	N/A	N/A	N/A	apicoplast	TGME49_260850				Golgi	1	2			3	2.83019	1.10701			ribosome	2.83019	1.10701
TGME49_264080	TGME49_264080-t26_1	Acyl carrier protein [Source:UniProtKB/TrEMBL;Acc:A0A125YUR0]	N/A	1	apicoplast	apicoplast	1	apicoplast	TGME49_264080				micronemes	1				1	0.943396	0.369004			plasma membrane	1.88679	0.738007
TGME49_282150	TGME49_282150-t26_1	hypothetical protein	N/A	1	apicoplast	apicoplast	1	apicoplast	TGME49_282150				mitochondrion	9				9	8.49057	3.32103			micronemes	0.943396	0.369004
TGME49_286630	TGME49_286630-t26_1	Peroxiredoxin [Source:UniProtKB/TrEMBL;Acc:A0A125YMB2]	N/A	0.00217	apicoplast	apicoplast	1	apicoplast	TGME49_286630				nucleus	14	2			16	15.0943	5.90406			rhoptries	0.943396	0.369004
TGME49_287270	TGME49_287270-t26_1	hypothetical protein	N/A	1	apicoplast	apicoplast	1	apicoplast	TGME49_287270				plasma membrane	2				2	1.88679	0.738007
TGME49_293590	TGME49_293590-t26_1	PKS_KS domain-containing protein [Source:UniProtKB/TrEMBL;Acc:A0A125YFZ8]	N/A	1	apicoplast	apicoplast	1	apicoplast	TGME49_293590				rhoptries	1				1	0.943396	0.369004
TGME49_297940	TGME49_297940-t26_1	Single-strand binding protein [Source:UniProtKB/TrEMBL;Acc:S8GUE1]	N/A	1	apicoplast	apicoplast	1	apicoplast	TGME49_297940				hypothetical of non-LOPI	102				102			37.6384			31.1321	12.1771
TGME49_305980	TGME49_305980-t26_1	Pyruvate dehydrogenase complex subunit PDH-E3I [Source:UniProtKB/TrEMBL;Acc:S8GG49]	N/A	1	apicoplast	apicoplast	1	apicoplast	TGME49_305980
TGME49_313640	TGME49_313640-t26_1	hypothetical protein	N/A	1	apicoplast	apicoplast	1	apicoplast	TGME49_313640				Sec pathway (ER/Golg/ELC					14	13.2075	5.16605
TGME49_313690	TGME49_313690-t26_1	Sel1 repeat-containing protein [Source:UniProtKB/TrEMBL;Acc:A0A125YTJ5]	N/A	1	apicoplast	apicoplast	1	apicoplast	TGME49_313690
TGME49_202300	TGME49_202300-t26_1	Inosine triphosphate pyrophosphatase [Source:UniProtKB/TrEMBL;Acc:A0A125YMV5]	N/A	1	cytosol	cytosol	1	cytosol	TGME49_202300				LOPIT++					106		39.1144
TGME49_203450	TGME49_203450-t26_1	DUF3228 domain-containing protein [Source:UniProtKB/TrEMBL;Acc:S8F935]	N/A	1	cytosol	cytosol	0.996	cytosol	TGME49_203450
TGME49_211030	TGME49_211030-t26_1	hypothetical protein	N/A	1	cytosol	cytosol	1	cytosol	TGME49_211030
TGME49_219700	TGME49_219700-t26_1	MCM domain-containing protein [Source:UniProtKB/TrEMBL;Acc:S8EMY3]	N/A	0.999	cytosol	cytosol	0.997	cytosol	TGME49_219700				Hypothetical of total
TGME49_221470	TGME49_221470-t26_1	hypothetical protein	N/A	0.946	cytosol	cytosol	1	cytosol	TGME49_221470				131					131		48.3395
TGME49_225050	TGME49_225050-t26_1	Adenosylhomocysteinase [Source:UniProtKB/TrEMBL;Acc:S8F0L4]	N/A	1	cytosol	cytosol	1	cytosol	TGME49_225050
TGME49_227840	TGME49_227840-t26_1	Memo family protein [Source:UniProtKB/TrEMBL;Acc:A0A125YPK9]	N/A	1	cytosol	cytosol	1	cytosol	TGME49_227840
TGME49_263850	TGME49_263850-t26_1	hypothetical protein	N/A	1	cytosol	cytosol	1	cytosol	TGME49_263850
TGME49_264220	TGME49_264220-t26_1	hypothetical protein	N/A	0.929	cytosol	cytosol	0.998	cytosol	TGME49_264220
TGME49_289210	TGME49_289210-t26_1	Prefoldin subunit protein [Source:UniProtKB/TrEMBL;Acc:S8EZX0]	N/A	1	cytosol	cytosol	0.933	cytosol	TGME49_289210
TGME49_297060	TGME49_297060-t26_1	Phosphoglycerate mutase [Source:UniProtKB/TrEMBL;Acc:S8GJT7]	N/A	1	cytosol	cytosol	1	cytosol	TGME49_297060
TGME49_300120	TGME49_300120-t26_1	Aminotran_5 domain-containing protein [Source:UniProtKB/TrEMBL;Acc:S8G1L7]	N/A	1	cytosol	cytosol	1	cytosol	TGME49_300120
TGME49_305030	TGME49_305030-t26_1	Ribokinase [Source:UniProtKB/TrEMBL;Acc:S8EYE9]	N/A	1	cytosol	cytosol	1	cytosol	TGME49_305030
TGME49_318430	TGME49_318430-t26_1	Malate dehydrogenase MDH [Source:UniProtKB/TrEMBL;Acc:A0A125YSM5]	N/A	0.999	cytosol	cytosol	1	cytosol	TGME49_318430
TGME49_318750	TGME49_318750-t26_1	Deoxyribose-phosphate aldolase [Source:UniProtKB/TrEMBL;Acc:A0A125YRB4]	N/A	1	cytosol	cytosol	1	cytosol	TGME49_318750
TGME49_273980	TGME49_273980-t26_1	hypothetical protein	N/A	0	dense granules	outlier	0.979	dense granules	TGME49_273980	TGGT1_273980
TGME49_281675	TGME49_281675-t26_1	Protein kinase domain-containing protein [Source:UniProtKB/TrEMBL;Acc:S8F9T2]	N/A	7.43e-09	dense granules	dense granules	0.989	dense granules	TGME49_281675	TGGT1_281675
TGME49_228360	TGME49_228360-t26_1	Peptidylprolyl isomerase [Source:UniProtKB/TrEMBL;Acc:S8GFX3]	N/A	1.46e-32	dense granules	PM - peripheral 2	1	dense granules	TGME49_228360
TGME49_230705	TGME49_230705-t26_1	hypothetical protein	N/A	1	dense granules	dense granules	1	dense granules	TGME49_230705
TGME49_237880	TGME49_237880-t26_1	hypothetical protein	N/A	1	dense granules	dense granules	1	dense granules	TGME49_237880
TGME49_253330	TGME49_253330-t26_1	Protein kinase domain-containing protein [Source:UniProtKB/TrEMBL;Acc:S8FDR4]	N/A	2.63e-17	dense granules	PM - peripheral 2	0.786	dense granules	TGME49_253330
TGME49_272460	TGME49_272460-t26_1	hypothetical protein	N/A	1	dense granules	dense granules	1	dense granules	TGME49_272460
TGME49_275440	TGME49_275440-t26_1	Dense granule protein GRA6 [Source:UniProtKB/TrEMBL;Acc:A0A125YS55]	N/A	1	dense granules	dense granules	1	dense granules	TGME49_275440
TGME49_286450	TGME49_286450-t26_1	Dense granule protein GRA5 [Source:UniProtKB/TrEMBL;Acc:S8GGQ5]	N/A	1	dense granules	dense granules	1	dense granules	TGME49_286450
TGME49_294980	TGME49_294980-t26_1	hypothetical protein	N/A	1	dense granules	dense granules	1	dense granules	TGME49_294980
TGME49_297880	TGME49_297880-t26_1	Dense granule protein DG32 [Source:UniProtKB/TrEMBL;Acc:A0A125YME4]	N/A	1	dense granules	dense granules	1	dense granules	TGME49_297880
TGME49_255330	TGME49_255330-t26_1	hypothetical protein	N/A	1	endomembrane vesicles	endomembrane vesicles	0.998	endomembrane vesicles	TGME49_255330
TGME49_309930	TGME49_309930-t26_1	Alpha-galactosidase [Source:UniProtKB/TrEMBL;Acc:S8G3P6]	N/A	1	endomembrane vesicles	endomembrane vesicles	1	endomembrane vesicles	TGME49_309930
TGME49_206320	TGME49_206320-t26_1	hypothetical protein	N/A	1	ER	ER	1	ER	TGME49_206320
TGME49_216680	TGME49_216680-t26_1	ANK_REP_REGION domain-containing protein [Source:UniProtKB/TrEMBL;Acc:S8EQB0]	N/A	1	ER	ER	1	ER	TGME49_216680
TGME49_222410	TGME49_222410-t26_1	hypothetical protein	N/A	1	ER	ER	1	ER	TGME49_222410
TGME49_230980	TGME49_230980-t26_1	Myosin motor domain-containing protein [Source:UniProtKB/TrEMBL;Acc:S8F673]	N/A	5.49e-25	ER	PM - peripheral 2	0.679	ER	TGME49_230980
TGME49_247350	TGME49_247350-t26_1	Thioredoxin domain-containing protein [Source:UniProtKB/TrEMBL;Acc:A0A125YFL4]	N/A	1	ER	ER	1	ER	TGME49_247350
TGME49_262910	TGME49_262910-t26_1	NADH-cytochrome b5 reductase [Source:UniProtKB/TrEMBL;Acc:A0A125YK00]	N/A	1	ER	ER	1	ER	TGME49_262910
TGME49_278630	TGME49_278630-t26_1	TPR_REGION domain-containing protein [Source:UniProtKB/TrEMBL;Acc:S8EWB4]	N/A	1	ER	ER	1	ER	TGME49_278630
TGME49_211680	TGME49_211680-t26_1	Protein disulfide-isomerase [Source:UniProtKB/TrEMBL;Acc:A0A125YQJ0]	N/A	1	ER 2	ER 2	1	ER 2	TGME49_211680
TGME49_261690	TGME49_261690-t26_1	hypothetical protein	N/A	1	ER 2	ER 2	1	ER 2	TGME49_261690
TGME49_242570	TGME49_242570-t26_1	hypothetical protein	N/A	0.999	PM - integral	Golgi	0.748	Golgi	TGME49_242570
TGME49_290580	TGME49_290580-t26_1	ABC transporter domain-containing protein [Source:UniProtKB/TrEMBL;Acc:A0A125YIX1]	N/A	1	PM - integral	Golgi	0.746	Golgi	TGME49_290580
TGME49_301210	TGME49_301210-t26_1	NAD(P) transhydrogenase subunit beta, putative [Source:UniProtKB/TrEMBL;Acc:A0A125YHU1]	N/A	2.07e-10	Golgi	PM - integral	0.745	Golgi	TGME49_301210
TGME49_226220	TGME49_226220-t26_1	Alveolin domain containing intermediate filament IMC9 [Source:UniProtKB/TrEMBL;Acc:S8EUK4]	N/A	0	apical 1	IMC	1	IMC	TGME49_226220	TGGT1_226220
TGME49_214220	TGME49_214220-t26_1	hypothetical protein	N/A	1	IMC	IMC	1	IMC	TGME49_214220
TGME49_226570	TGME49_226570-t26_1	hypothetical protein	N/A	1	IMC	IMC	0.913	IMC	TGME49_226570
TGME49_244670	TGME49_244670-t26_1	hypothetical protein	N/A	1	IMC	IMC	0.9	IMC	TGME49_244670
TGME49_258470	TGME49_258470-t26_1	hypothetical protein	N/A	1	IMC	IMC	1	IMC	TGME49_258470
TGME49_305050	TGME49_305050-t26_1	Calmodulin, putative [Source:UniProtKB/TrEMBL;Acc:A0A125YT26]	N/A	1	IMC	IMC	1	IMC	TGME49_305050
TGME49_260190	TGME49_260190-t26_1	Microneme protein MIC13 [Source:UniProtKB/TrEMBL;Acc:A0A125YWL1]	N/A	1	micronemes	micronemes	1	micronemes	TGME49_260190
TGME49_260180	TGME49_260180-t26_1	hypothetical protein	N/A	1	mitochondrion - membranes	mitochondrion - membranes	1	mitochondrion - membranes	TGME49_260180
TGME49_261950	TGME49_261950-t26_1	ATP synthase subunit beta [Source:UniProtKB/TrEMBL;Acc:A0A125YYY5]	N/A	1	mitochondrion - membranes	mitochondrion - membranes	1	mitochondrion - membranes	TGME49_261950
TGME49_263730	TGME49_263730-t26_1	Glycerol-3-phosphate dehydrogenase [Source:UniProtKB/TrEMBL;Acc:S8GML9]	N/A	1	mitochondrion - membranes	mitochondrion - membranes	1	mitochondrion - membranes	TGME49_263730
TGME49_286720	TGME49_286720-t26_1	SHSP domain-containing protein [Source:UniProtKB/TrEMBL;Acc:S8F5A4]	N/A	0.946	mitochondrion - membranes	mitochondrion - soluble	0.763	mitochondrion - membranes	TGME49_286720
TGME49_263110	TGME49_263110-t26_1	hypothetical protein	N/A	1	mitochondrion - soluble	mitochondrion - soluble	1	mitochondrion - soluble	TGME49_263110	TGGT1_263110
TGME49_207760	TGME49_207760-t26_1	DnaJ C terminal region domain-containing protein [Source:UniProtKB/TrEMBL;Acc:A0A125YH97]	N/A	1	mitochondrion - soluble	mitochondrion - soluble	1	mitochondrion - soluble	TGME49_207760
TGME49_217020	TGME49_217020-t26_1	ATPase, AFG1 family protein [Source:UniProtKB/TrEMBL;Acc:A0A125YK82]	N/A	1	mitochondrion - soluble	mitochondrion - soluble	1	mitochondrion - soluble	TGME49_217020
TGME49_285170	TGME49_285170-t26_1	Ribosomal RNA large subunit methyltransferase I, putative [Source:UniProtKB/TrEMBL;Acc:S8FB74]	N/A	1	mitochondrion - soluble	mitochondrion - soluble	1	mitochondrion - soluble	TGME49_285170
TGME49_292920	TGME49_292920-t26_1	Heat shock protein 75, putative [Source:UniProtKB/TrEMBL;Acc:A0A125YFW3]	N/A	1	mitochondrion - soluble	mitochondrion - soluble	1	mitochondrion - soluble	TGME49_292920
TGME49_202850	TGME49_202850-t26_1	Diphthami_syn_2 domain-containing protein [Source:UniProtKB/TrEMBL;Acc:S8F976]	N/A	0	cytosol	nucleolus	1	mixed	TGME49_202850	TGGT1_202850
TGME49_224210	TGME49_224210-t26_1	C2 NT-type domain-containing protein [Source:UniProtKB/TrEMBL;Acc:S8G5J9]	N/A	6.31e-11	nucleus - chromatin	PM - peripheral 2	1	mixed	TGME49_224210
TGME49_240830	TGME49_240830-t26_1	AB hydrolase-1 domain-containing protein [Source:UniProtKB/TrEMBL;Acc:S8FAI2]	N/A	1.38e-08	mitochondrion - soluble	dense granules	0.501	mixed	TGME49_240830
TGME49_247510	TGME49_247510-t26_1	FBPase domain-containing protein [Source:UniProtKB/TrEMBL;Acc:A0A125YGG4]	N/A	1	cytosol	nucleus - chromatin	0.786	mixed	TGME49_247510
TGME49_249810	TGME49_249810-t26_1	Activating signal cointegrator 1 complex subunit 3, putative [Source:UniProtKB/TrEMBL;Acc:S8EVT5]	N/A	0	cytosol	nucleolus	1	mixed	TGME49_249810
TGME49_256990	TGME49_256990-t26_1	AA_TRNA_LIGASE_II domain-containing protein [Source:UniProtKB/TrEMBL;Acc:S8GBM3]	N/A	1	cytosol	cytosol	1	mixed	TGME49_256990
TGME49_257380	TGME49_257380-t26_1	hypothetical protein	N/A	1.3e-42	cytosol	outlier	0.884	mixed	TGME49_257380
TGME49_265010	TGME49_265010-t26_1	PUA domain-containing protein [Source:UniProtKB/TrEMBL;Acc:S8EZC6]	N/A	5.54e-10	cytosol	nucleolus	0.934	mixed	TGME49_265010
TGME49_305790	TGME49_305790-t26_1	TYR_PHOSPHATASE_2 domain-containing protein [Source:UniProtKB/TrEMBL;Acc:S8F1R5]	N/A	0	nucleus - non-chromatin	nucleolus	0.999	nucleus	TGME49_305790	TGGT1_305790
TGME49_233870	TGME49_233870-t26_1	hypothetical protein	N/A	0	nucleus - chromatin	nucleolus	1	nucleus	TGME49_233870
TGME49_244700	TGME49_244700-t26_1	NAD(+)/NADH kinase domain-containing protein [Source:UniProtKB/TrEMBL;Acc:S8GFH2]	N/A	0.999	nucleus - chromatin	nucleus - chromatin	1	nucleus	TGME49_244700
TGME49_249800	TGME49_249800-t26_1	hypothetical protein	N/A	0	nucleus - chromatin	nucleolus	0.969	nucleus	TGME49_249800
TGME49_252210	TGME49_252210-t26_1	PPR_long domain-containing protein [Source:UniProtKB/TrEMBL;Acc:S8FAS9]	N/A	0.999	nucleus - chromatin	nucleus - chromatin	1	nucleus	TGME49_252210
TGME49_262935	TGME49_262935-t26_1	hypothetical protein	N/A	1	nucleus - non-chromatin	nucleus - non-chromatin	1	nucleus	TGME49_262935
TGME49_270840	TGME49_270840-t26_1	Poly [ADP-ribose] polymerase [Source:UniProtKB/TrEMBL;Acc:S8GIX6]	N/A	1	nucleus - chromatin	nucleus - chromatin	1	nucleus	TGME49_270840
TGME49_273800	TGME49_273800-t26_1	WD_REPEATS_REGION domain-containing protein [Source:UniProtKB/TrEMBL;Acc:S8F243]	N/A	0	nucleus - non-chromatin	nucleolus	1	nucleus	TGME49_273800
TGME49_293510	TGME49_293510-t26_1	Poly(ADP-ribose) polymerase and DNA-Ligase Zn-finger region domain-containing protein [Source:UniProtKB/TrEMBL;Acc:A0A125YUF2]	N/A	1	nucleus - chromatin	nucleus - chromatin	1	nucleus	TGME49_293510
TGME49_312380	TGME49_312380-t26_1	TPR_REGION domain-containing protein [Source:UniProtKB/TrEMBL;Acc:S8EUH9]	N/A	1	nucleus - chromatin	nucleus - chromatin	1	nucleus	TGME49_312380
TGME49_315130	TGME49_315130-t26_1	L-isoaspartyl protein carboxyl methyltransferase family protein [Source:UniProtKB/TrEMBL;Acc:A0A125YJ76]	N/A	0.999	nucleus - chromatin	nucleus - chromatin	1	nucleus	TGME49_315130
TGME49_315690	TGME49_315690-t26_1	J domain-containing protein [Source:UniProtKB/TrEMBL;Acc:A0A125YK84]	N/A	1	nucleus - chromatin	nucleus - chromatin	0.966	nucleus	TGME49_315690
TGME49_315885	TGME49_315885-t26_1	Glycosyltransferase, putative [Source:UniProtKB/TrEMBL;Acc:S8EQK9]	N/A	0	nucleus - non-chromatin	nucleolus	0.999	nucleus	TGME49_315885
TGME49_317720	TGME49_317720-t26_1	Eukaryotic translation initiation factor 3 subunit 7, putative [Source:UniProtKB/TrEMBL;Acc:A0A125YUR1]	N/A	1	nucleus - non-chromatin	nucleus - non-chromatin	1	nucleus	TGME49_317720
TGME49_291940	TGME49_291940-t26_1	hypothetical protein	N/A	1	PM - integral	PM - integral	0.5	PM - integral	TGME49_291940
TGME49_297245	TGME49_297245-t26_1	Transporter, major facilitator family protein [Source:UniProtKB/TrEMBL;Acc:S8FEC1]	N/A	1	PM - integral	PM - integral	0.507	PM - integral	TGME49_297245
TGME49_215775	TGME49_215775-t26_1	ROP2 Protein kinase domain-containing protein [Source:UniProtKB/TrEMBL;Acc:A0A125YFK9]	N/A	1	rhoptries 1	rhoptries 1	1	rhoptries	TGME49_215775	TGGT1_215775
TGME49_208020	TGME49_208020-t26_1	AP2 domain transcription factor AP2Ib-1 [Source:UniProtKB/TrEMBL;Acc:S8FC54]	N/A	N/A	N/A	N/A	N/A	TF	TGME49_208020	TGGT1_208020
TGME49_318610	TGME49_318610-t26_1	AP2/ERF domain-containing protein [Source:UniProtKB/TrEMBL;Acc:A0A125YJZ2]	N/A	N/A	N/A	N/A	N/A	TF	TGME49_318610	TGGT1_318610
TGME49_201230	TGME49_201230-t26_1	Kinesin motor domain-containing protein [Source:UniProtKB/TrEMBL;Acc:S8F9P8]	N/A	N/A	N/A	N/A	N/A		TGME49_201230	TGGT1_201230
TGME49_202050	TGME49_202050-t26_1	hypothetical protein	N/A	N/A	N/A	N/A	N/A		TGME49_202050	TGGT1_202050
TGME49_202065	TGME49_202065-t26_1	hypothetical protein	N/A	N/A	N/A	N/A	N/A		TGME49_202065	TGGT1_202065
TGME49_203300	TGME49_203300-t26_1	hypothetical protein	N/A	N/A	N/A	N/A	N/A		TGME49_203300	TGGT1_203300
TGME49_203770	TGME49_203770-t26_1	hypothetical protein	N/A	N/A	N/A	N/A	N/A		TGME49_203770	TGGT1_203770
TGME49_203900	TGME49_203900-t26_1	FAM184 domain-containing protein [Source:UniProtKB/TrEMBL;Acc:S8F5T4]	N/A	N/A	N/A	N/A	N/A		TGME49_203900	TGGT1_203900
TGME49_204300	TGME49_204300-t26_1	hypothetical protein	N/A	N/A	N/A	N/A	N/A		TGME49_204300	TGGT1_204300
TGME49_205658	TGME49_205658-t26_1	F5/8 type C domain-containing protein [Source:UniProtKB/TrEMBL;Acc:S8F5J1]	N/A	N/A	N/A	N/A	N/A		TGME49_205658	TGGT1_205658
TGME49_205662	TGME49_205662-t26_1	Ricin B-type lectin domain-containing protein [Source:UniProtKB/TrEMBL;Acc:A0A125YIC4]	N/A	N/A	N/A	N/A	N/A		TGME49_205662	TGGT1_205662
TGME49_206660	TGME49_206660-t26_1	hypothetical protein	N/A	N/A	N/A	N/A	N/A		TGME49_206660	TGGT1_206660
TGME49_208770	TGME49_208770-t26_1	hypothetical protein	N/A	N/A	N/A	N/A	N/A		TGME49_208770	TGGT1_208770
TGME49_209300	TGME49_209300-t26_1	WD domain, G-beta repeat-containing protein [Source:UniProtKB/TrEMBL;Acc:S8F8W5]	N/A	N/A	N/A	N/A	N/A		TGME49_209300	TGGT1_209300
TGME49_209410	TGME49_209410-t26_1	hypothetical protein	N/A	N/A	N/A	N/A	N/A		TGME49_209410	TGGT1_209410
TGME49_213290	TGME49_213290-t26_1	hypothetical protein	N/A	N/A	N/A	N/A	N/A		TGME49_213290	TGGT1_213290
TGME49_213340	TGME49_213340-t26_1	GMC_OxRdtase_N domain-containing protein [Source:UniProtKB/TrEMBL;Acc:S8FC02]	N/A	N/A	N/A	N/A	N/A		TGME49_213340	TGGT1_213340
TGME49_216200	TGME49_216200-t26_1	hypothetical protein	N/A	N/A	N/A	N/A	N/A		TGME49_216200	TGGT1_216200
TGME49_217490	TGME49_217490-t26_1	hypothetical protein	N/A	N/A	N/A	N/A	N/A		TGME49_217490	TGGT1_217490
TGME49_218210	TGME49_218210-t26_1	Kinesin motor domain-containing protein [Source:UniProtKB/TrEMBL;Acc:A0A125YGL5]	N/A	N/A	N/A	N/A	N/A		TGME49_218210	TGGT1_218210
TGME49_218510	TGME49_218510-t26_1	hypothetical protein	N/A	N/A	N/A	N/A	N/A		TGME49_218510	TGGT1_218510
TGME49_224710	TGME49_224710-t26_1	PA domain-containing protein [Source:UniProtKB/TrEMBL;Acc:S8GEV4]	N/A	N/A	N/A	N/A	N/A		TGME49_224710	TGGT1_224710
TGME49_225105	TGME49_225105-t26_1	hypothetical protein	N/A	N/A	N/A	N/A	N/A		TGME49_225105	TGGT1_225105
TGME49_225190	TGME49_225190-t26_1	hypothetical protein	N/A	N/A	N/A	N/A	N/A		TGME49_225190	TGGT1_225190
TGME49_225280	TGME49_225280-t26_1	hypothetical protein	N/A	N/A	N/A	N/A	N/A		TGME49_225280	TGGT1_225280
TGME49_227370	TGME49_227370-t26_1	PepX_C domain-containing protein [Source:UniProtKB/TrEMBL;Acc:S8EUV5]	N/A	N/A	N/A	N/A	N/A		TGME49_227370	TGGT1_227370
TGME49_228050	TGME49_228050-t26_1	hypothetical protein	N/A	N/A	N/A	N/A	N/A		TGME49_228050	TGGT1_228050
TGME49_228160	TGME49_228160-t26_1	Metallophos domain-containing protein [Source:UniProtKB/TrEMBL;Acc:S8GFT4]	N/A	N/A	N/A	N/A	N/A		TGME49_228160	TGGT1_228160
TGME49_232420	TGME49_232420-t26_1	hypothetical protein	N/A	N/A	N/A	N/A	N/A		TGME49_232420	TGGT1_232420
TGME49_233210	TGME49_233210-t26_1	hypothetical protein	N/A	N/A	N/A	N/A	N/A		TGME49_233210	TGGT1_233210
TGME49_233405	TGME49_233405-t26_1	hypothetical protein	N/A	N/A	N/A	N/A	N/A		TGME49_233405	TGGT1_233405
TGME49_233670	TGME49_233670-t26_1	hypothetical protein	N/A	N/A	N/A	N/A	N/A		TGME49_233670	TGGT1_233670
TGME49_236880	TGME49_236880-t26_1	hypothetical protein	N/A	N/A	N/A	N/A	N/A		TGME49_236880	TGGT1_236880
TGME49_237210	TGME49_237210-t26_1	Protein kinase domain-containing protein [Source:UniProtKB/TrEMBL;Acc:S8EZI5]	N/A	N/A	N/A	N/A	N/A		TGME49_237210	TGGT1_237210
TGME49_237585	TGME49_237585-t26_1	hypothetical protein	N/A	N/A	N/A	N/A	N/A		TGME49_237585	TGGT1_237585
TGME49_238915	TGME49_238915-t26_1	hypothetical protein	N/A	N/A	N/A	N/A	N/A		TGME49_238915	TGGT1_238915
TGME49_239810	TGME49_239810-t26_1	hypothetical protein	N/A	N/A	N/A	N/A	N/A		TGME49_239810	TGGT1_239810
TGME49_240365	TGME49_240365-t26_1	hypothetical protein	N/A	N/A	N/A	N/A	N/A		TGME49_240365	TGGT1_240365
TGME49_240370	TGME49_240370-t26_1	Toxoplasma gondii family E protein [Source:UniProtKB/TrEMBL;Acc:S8FAL9]	N/A	N/A	N/A	N/A	N/A		TGME49_240370	TGGT1_240370
TGME49_243420	TGME49_243420-t26_1	hypothetical protein	N/A	N/A	N/A	N/A	N/A		TGME49_243420	TGGT1_243420
TGME49_243940	TGME49_243940-t26_1	hypothetical protein	N/A	N/A	N/A	N/A	N/A		TGME49_243940	TGGT1_243940
TGME49_245600	TGME49_245600-t26_1	hypothetical protein	N/A	N/A	N/A	N/A	N/A		TGME49_245600	TGGT1_245600
TGME49_246160	TGME49_246160-t26_1	RING-type domain-containing protein [Source:UniProtKB/TrEMBL;Acc:A0A125YZB2]	N/A	N/A	N/A	N/A	N/A		TGME49_246160	TGGT1_246160
TGME49_248330	TGME49_248330-t26_1	RING-type domain-containing protein [Source:UniProtKB/TrEMBL;Acc:S8EVE5]	N/A	N/A	N/A	N/A	N/A		TGME49_248330	TGGT1_248330
TGME49_248350	TGME49_248350-t26_1	hypothetical protein	N/A	N/A	N/A	N/A	N/A		TGME49_248350	TGGT1_248350
TGME49_249150	TGME49_249150-t26_1	PAN domain-containing protein [Source:UniProtKB/TrEMBL;Acc:S8EVK9]	N/A	N/A	N/A	N/A	N/A		TGME49_249150	TGGT1_249150
TGME49_250670	TGME49_250670-t26_1	hypothetical protein	N/A	N/A	N/A	N/A	N/A		TGME49_250670	TGGT1_250670
TGME49_250760	TGME49_250760-t26_1	Pentatricopeptide repeat domain-containing protein [Source:UniProtKB/TrEMBL;Acc:S8EVX9]	N/A	N/A	N/A	N/A	N/A		TGME49_250760	TGGT1_250760
TGME49_252860	TGME49_252860-t26_1	hypothetical protein	N/A	N/A	N/A	N/A	N/A		TGME49_252860	TGGT1_252860
TGME49_253120	TGME49_253120-t26_1	Mandelonitrile lyase, putative [Source:UniProtKB/TrEMBL;Acc:S8FDS2]	N/A	N/A	N/A	N/A	N/A		TGME49_253120	TGGT1_253120
TGME49_255200	TGME49_255200-t26_1	Radial spoke head protein 9, putative [Source:UniProtKB/TrEMBL;Acc:S8F397]	N/A	N/A	N/A	N/A	N/A		TGME49_255200	TGGT1_255200
TGME49_257670	TGME49_257670-t26_1	hypothetical protein	N/A	N/A	N/A	N/A	N/A		TGME49_257670	TGGT1_257670
TGME49_258570	TGME49_258570-t26_1	hypothetical protein	N/A	N/A	N/A	N/A	N/A		TGME49_258570	TGGT1_258570
TGME49_262440	TGME49_262440-t26_1	hypothetical protein	N/A	N/A	N/A	N/A	N/A		TGME49_262440	TGGT1_262440
TGME49_264700	TGME49_264700-t26_1	hypothetical protein	N/A	N/A	N/A	N/A	N/A		TGME49_264700	TGGT1_264700
TGME49_267360	TGME49_267360-t26_1	Deacetylase sirtuin-type domain-containing protein [Source:UniProtKB/TrEMBL;Acc:S8F263]	N/A	N/A	N/A	N/A	N/A		TGME49_267360	TGGT1_267360
TGME49_267410	TGME49_267410-t26_1	Scavenger receptor protein SR1 [Source:UniProtKB/TrEMBL;Acc:S8F259]	N/A	N/A	N/A	N/A	N/A		TGME49_267410	TGGT1_267410
TGME49_269270	TGME49_269270-t26_1	Leucine rich repeat-containing protein [Source:UniProtKB/TrEMBL;Acc:S8F171]	N/A	N/A	N/A	N/A	N/A		TGME49_269270	TGGT1_269270
TGME49_271040	TGME49_271040-t26_1	hypothetical protein	N/A	N/A	N/A	N/A	N/A		TGME49_271040	TGGT1_271040
TGME49_271090	TGME49_271090-t26_1	hypothetical protein	N/A	N/A	N/A	N/A	N/A		TGME49_271090	TGGT1_271090
TGME49_271892	TGME49_271892-t26_1	hypothetical protein	N/A	N/A	N/A	N/A	N/A		TGME49_271892	TGGT1_271892
TGME49_272020	TGME49_272020-t26_1	hypothetical protein	N/A	N/A	N/A	N/A	N/A		TGME49_272020	TGGT1_272020
TGME49_272680	TGME49_272680-t26_1	hypothetical protein	N/A	N/A	N/A	N/A	N/A		TGME49_272680	TGGT1_272680
TGME49_277060	TGME49_277060-t26_1	hypothetical protein	N/A	N/A	N/A	N/A	N/A		TGME49_277060	TGGT1_277060
TGME49_277070	TGME49_277070-t26_1	SWI2/SNF2-containing protein [Source:UniProtKB/TrEMBL;Acc:S8G1H7]	N/A	N/A	N/A	N/A	N/A		TGME49_277070	TGGT1_277070
TGME49_280510	TGME49_280510-t26_1	Dpy-30 motif protein [Source:UniProtKB/TrEMBL;Acc:A0A125YUX5]	N/A	N/A	N/A	N/A	N/A		TGME49_280510	TGGT1_280510
TGME49_280530	TGME49_280530-t26_1	DTW domain-containing protein [Source:UniProtKB/TrEMBL;Acc:A0A125YLW3]	N/A	N/A	N/A	N/A	N/A		TGME49_280530	TGGT1_280530
TGME49_281555	TGME49_281555-t26_1	hypothetical protein	N/A	N/A	N/A	N/A	N/A		TGME49_281555	TGGT1_281555
TGME49_281660	TGME49_281660-t26_1	hypothetical protein	N/A	N/A	N/A	N/A	N/A		TGME49_281660	TGGT1_281660
TGME49_285665	TGME49_285665-t26_1	hypothetical protein	N/A	N/A	N/A	N/A	N/A		TGME49_285665	TGGT1_285665
TGME49_289930	TGME49_289930-t26_1	Phosphoenolpyruvate carboxykinase, putative [Source:UniProtKB/TrEMBL;Acc:S8GHQ6]	N/A	N/A	N/A	N/A	N/A		TGME49_289930	TGGT1_289930
TGME49_292335	TGME49_292335-t26_1	hypothetical protein	N/A	N/A	N/A	N/A	N/A		TGME49_292335	TGGT1_292335
TGME49_293020	TGME49_293020-t26_1	hypothetical protein	N/A	N/A	N/A	N/A	N/A		TGME49_293020	TGGT1_293020
TGME49_293258	TGME49_293258-t26_1	hypothetical protein	N/A	N/A	N/A	N/A	N/A		TGME49_293258	TGGT1_293258
TGME49_294595	TGME49_294595-t26_1	EB1 C-terminal domain-containing protein [Source:UniProtKB/TrEMBL;Acc:A0A125YUP3]	N/A	N/A	N/A	N/A	N/A		TGME49_294595	TGGT1_294595
TGME49_295640	TGME49_295640-t26_1	Peptidase family M13 protein [Source:UniProtKB/TrEMBL;Acc:A0A125YLE1]	N/A	N/A	N/A	N/A	N/A		TGME49_295640	TGGT1_295640
TGME49_295662	TGME49_295662-t26_1	hypothetical protein	N/A	N/A	N/A	N/A	N/A		TGME49_295662	TGGT1_295662
TGME49_295995	TGME49_295995-t26_1	hypothetical protein	N/A	N/A	N/A	N/A	N/A		TGME49_295995	TGGT1_295995
TGME49_305580	TGME49_305580-t26_1	ANK_REP_REGION domain-containing protein [Source:UniProtKB/TrEMBL;Acc:S8EVE4]	N/A	N/A	N/A	N/A	N/A		TGME49_305580	TGGT1_305580
TGME49_306455	TGME49_306455-t26_1	hypothetical protein	N/A	N/A	N/A	N/A	N/A		TGME49_306455	TGGT1_306455
TGME49_306480	TGME49_306480-t26_1	Protein kinase domain-containing protein [Source:UniProtKB/TrEMBL;Acc:S8F1W5]	N/A	N/A	N/A	N/A	N/A		TGME49_306480	TGGT1_306480
TGME49_309330	TGME49_309330-t26_1	SAG-related sequence SRS55F [Source:UniProtKB/TrEMBL;Acc:S8ES93]	N/A	N/A	N/A	N/A	N/A		TGME49_309330	TGGT1_309330
TGME49_310680	TGME49_310680-t26_1	Aminotran_1_2 domain-containing protein [Source:UniProtKB/TrEMBL;Acc:S8EUW3]	N/A	N/A	N/A	N/A	N/A		TGME49_310680	TGGT1_310680
TGME49_311710	TGME49_311710-t26_1	hypothetical protein	N/A	N/A	N/A	N/A	N/A		TGME49_311710	TGGT1_311710
TGME49_312930	TGME49_312930-t26_1	Cystathione gamma lyase, putative [Source:UniProtKB/TrEMBL;Acc:A0A125YN40]	N/A	N/A	N/A	N/A	N/A		TGME49_312930	TGGT1_312930
TGME49_314250	TGME49_314250-t26_1	Bradyzoite rhoptry protein BRP1 [Source:UniProtKB/TrEMBL;Acc:A0A125YYM5]	N/A	N/A	N/A	N/A	N/A		TGME49_314250	TGGT1_314250
TGME49_315345	TGME49_315345-t26_1	SAG domain-containing protein [Source:UniProtKB/TrEMBL;Acc:S8EQQ9]	N/A	N/A	N/A	N/A	N/A		TGME49_315345	TGGT1_315345
TGME49_316550	TGME49_316550-t26_1	hypothetical protein	N/A	N/A	N/A	N/A	N/A		TGME49_316550	TGGT1_316550
TGME49_316690	TGME49_316690-t26_1	hypothetical protein	N/A	N/A	N/A	N/A	N/A		TGME49_316690	TGGT1_316690
TGME49_318675	TGME49_318675-t26_1	Phosphodiesterase [Source:UniProtKB/TrEMBL;Acc:A0A125YK27]	N/A	N/A	N/A	N/A	N/A		TGME49_318675	TGGT1_318675
TGME49_200595	TGME49_200595-t26_1	hypothetical protein	N/A	N/A	N/A	N/A	N/A		TGME49_200595
TGME49_200700	TGME49_200700-t26_1	Toxoplasma gondii family C protein [Source:UniProtKB/TrEMBL;Acc:S8F1J9]	N/A	N/A	N/A	N/A	N/A		TGME49_200700
TGME49_202970	TGME49_202970-t26_1	hypothetical protein	N/A	N/A	N/A	N/A	N/A		TGME49_202970
TGME49_207665	TGME49_207665-t26_1	Kinesin-like protein [Source:UniProtKB/TrEMBL;Acc:S8GKU0]	N/A	N/A	N/A	N/A	N/A		TGME49_207665
TGME49_208050	TGME49_208050-t26_1	ABC transporter, putative [Source:UniProtKB/TrEMBL;Acc:S8GUX0]	N/A	N/A	N/A	N/A	N/A		TGME49_208050
TGME49_212735	TGME49_212735-t26_1	hypothetical protein	N/A	N/A	N/A	N/A	N/A		TGME49_212735
TGME49_214540	TGME49_214540-t26_1	hypothetical protein	N/A	N/A	N/A	N/A	N/A		TGME49_214540
TGME49_216335	TGME49_216335-t26_1	hypothetical protein	N/A	N/A	N/A	N/A	N/A		TGME49_216335
TGME49_217728	TGME49_217728-t26_1	hypothetical protein	N/A	N/A	N/A	N/A	N/A		TGME49_217728
TGME49_220060	TGME49_220060-t26_1	hypothetical protein	N/A	N/A	N/A	N/A	N/A		TGME49_220060
TGME49_220420	TGME49_220420-t26_1	Phosphodiesterase [Source:UniProtKB/TrEMBL;Acc:A0A125YGB5]	N/A	N/A	N/A	N/A	N/A		TGME49_220420
TGME49_223045	TGME49_223045-t26_1	hypothetical protein	N/A	N/A	N/A	N/A	N/A		TGME49_223045
TGME49_224130	TGME49_224130-t26_1	RRM domain-containing protein [Source:UniProtKB/TrEMBL;Acc:A0A125YI46]	N/A	N/A	N/A	N/A	N/A		TGME49_224130
TGME49_224235	TGME49_224235-t26_1	IF3_C domain-containing protein [Source:UniProtKB/TrEMBL;Acc:S8F0E3]	N/A	N/A	N/A	N/A	N/A		TGME49_224235
TGME49_228370	TGME49_228370-t26_1	hypothetical protein	N/A	N/A	N/A	N/A	N/A		TGME49_228370
TGME49_228990	TGME49_228990-t26_1	Zinc finger (CCCH type) motif-containing protein [Source:UniProtKB/TrEMBL;Acc:A0A125YRP1]	N/A	N/A	N/A	N/A	N/A		TGME49_228990
TGME49_230830	TGME49_230830-t26_1	ATPase family associated with various cellular activities (AAA) domain-containing protein [Source:UniProtKB/TrEMBL;Acc:S8F685]	N/A	N/A	N/A	N/A	N/A		TGME49_230830
TGME49_231990	TGME49_231990-t26_1	hypothetical protein	N/A	N/A	N/A	N/A	N/A		TGME49_231990
TGME49_231992	TGME49_231992-t26_1	hypothetical protein	N/A	N/A	N/A	N/A	N/A		TGME49_231992
TGME49_233470	TGME49_233470-t26_1	hypothetical protein	N/A	N/A	N/A	N/A	N/A		TGME49_233470
TGME49_236990	TGME49_236990-t26_1	Carrier domain-containing protein [Source:UniProtKB/TrEMBL;Acc:S8GDX1]	N/A	N/A	N/A	N/A	N/A		TGME49_236990
TGME49_237170	TGME49_237170-t26_1	hypothetical protein	N/A	N/A	N/A	N/A	N/A		TGME49_237170
TGME49_239600	TGME49_239600-t26_1	Protein kinase domain-containing protein [Source:UniProtKB/TrEMBL;Acc:A0A125YL93]	N/A	N/A	N/A	N/A	N/A		TGME49_239600
TGME49_240410	TGME49_240410-t26_1	Protein kinase domain-containing protein [Source:UniProtKB/TrEMBL;Acc:S8GQ89]	N/A	N/A	N/A	N/A	N/A		TGME49_240410
TGME49_240610	TGME49_240610-t26_1	hypothetical protein	N/A	N/A	N/A	N/A	N/A		TGME49_240610
TGME49_240820	TGME49_240820-t26_1	hypothetical protein	N/A	N/A	N/A	N/A	N/A		TGME49_240820
TGME49_240840	TGME49_240840-t26_1	Bifunctional lysine-specific demethylase and histidyl-hydroxylase [Source:UniProtKB/TrEMBL;Acc:A0A125YYD8]	N/A	N/A	N/A	N/A	N/A		TGME49_240840
TGME49_243520	TGME49_243520-t26_1	hypothetical protein	N/A	N/A	N/A	N/A	N/A		TGME49_243520
TGME49_248530	TGME49_248530-t26_1	FATC domain-containing protein [Source:UniProtKB/TrEMBL;Acc:S8G9P5]	N/A	N/A	N/A	N/A	N/A		TGME49_248530
TGME49_248900	TGME49_248900-t26_1	hypothetical protein	N/A	N/A	N/A	N/A	N/A		TGME49_248900
TGME49_252255	TGME49_252255-t26_1	hypothetical protein	N/A	N/A	N/A	N/A	N/A		TGME49_252255
TGME49_252280	TGME49_252280-t26_1	hypothetical protein	N/A	N/A	N/A	N/A	N/A		TGME49_252280
TGME49_253540	TGME49_253540-t26_1	hypothetical protein	N/A	N/A	N/A	N/A	N/A		TGME49_253540
TGME49_254820	TGME49_254820-t26_1	hypothetical protein	N/A	N/A	N/A	N/A	N/A		TGME49_254820
TGME49_257000	TGME49_257000-t26_1	hypothetical protein	N/A	N/A	N/A	N/A	N/A		TGME49_257000
TGME49_260860	TGME49_260860-t26_1	hypothetical protein	N/A	N/A	N/A	N/A	N/A		TGME49_260860
TGME49_261075	TGME49_261075-t26_1	hypothetical protein	N/A	N/A	N/A	N/A	N/A		TGME49_261075
TGME49_262590	TGME49_262590-t26_1	hypothetical protein	N/A	N/A	N/A	N/A	N/A		TGME49_262590
TGME49_262600	TGME49_262600-t26_1	hypothetical protein	N/A	N/A	N/A	N/A	N/A		TGME49_262600
TGME49_264240	TGME49_264240-t26_1	hypothetical protein	N/A	N/A	N/A	N/A	N/A		TGME49_264240
TGME49_264260	TGME49_264260-t26_1	hypothetical protein	N/A	N/A	N/A	N/A	N/A		TGME49_264260
TGME49_265005	TGME49_265005-t26_1	hypothetical protein	N/A	N/A	N/A	N/A	N/A		TGME49_265005
TGME49_268010	TGME49_268010-t26_1	hypothetical protein	N/A	N/A	N/A	N/A	N/A		TGME49_268010
TGME49_269775	TGME49_269775-t26_1	hypothetical protein	N/A	N/A	N/A	N/A	N/A		TGME49_269775
TGME49_269780	TGME49_269780-t26_1	ADP-ribosylation factor, putative [Source:UniProtKB/TrEMBL;Acc:S8GIR7]	N/A	N/A	N/A	N/A	N/A		TGME49_269780
TGME49_270580	TGME49_270580-t26_1	HECT domain-containing protein [Source:UniProtKB/TrEMBL;Acc:S8F4M4]	N/A	N/A	N/A	N/A	N/A		TGME49_270580
TGME49_277685	TGME49_277685-t26_1	hypothetical protein	N/A	N/A	N/A	N/A	N/A		TGME49_277685
TGME49_283702	TGME49_283702-t26_1	FATC domain-containing protein [Source:UniProtKB/TrEMBL;Acc:S8F559]	N/A	N/A	N/A	N/A	N/A		TGME49_283702
TGME49_284010	TGME49_284010-t26_1	53EXOc domain-containing protein [Source:UniProtKB/TrEMBL;Acc:S8FBA2]	N/A	N/A	N/A	N/A	N/A		TGME49_284010
TGME49_284040	TGME49_284040-t26_1	hypothetical protein	N/A	N/A	N/A	N/A	N/A		TGME49_284040
TGME49_284310	TGME49_284310-t26_1	hypothetical protein	N/A	N/A	N/A	N/A	N/A		TGME49_284310
TGME49_285470	TGME49_285470-t26_1	SSD domain-containing protein [Source:UniProtKB/TrEMBL;Acc:S8F5K2]	N/A	N/A	N/A	N/A	N/A		TGME49_285470
TGME49_285865	TGME49_285865-t26_1	hypothetical protein	N/A	N/A	N/A	N/A	N/A		TGME49_285865
TGME49_289170	TGME49_289170-t26_1	Guanylate cyclase domain-containing protein [Source:UniProtKB/TrEMBL;Acc:S8F365]	N/A	N/A	N/A	N/A	N/A		TGME49_289170
TGME49_291010	TGME49_291010-t26_1	hypothetical protein	N/A	N/A	N/A	N/A	N/A		TGME49_291010
TGME49_292290	TGME49_292290-t26_1	hypothetical protein	N/A	N/A	N/A	N/A	N/A		TGME49_292290
TGME49_293460	TGME49_293460-t26_1	ATP-dependent DNA ligase domain-containing protein [Source:UniProtKB/TrEMBL;Acc:A0A125YQT5]	N/A	N/A	N/A	N/A	N/A		TGME49_293460
TGME49_294990	TGME49_294990-t26_1	hypothetical protein	N/A	N/A	N/A	N/A	N/A		TGME49_294990
TGME49_296020	TGME49_296020-t26_1	hypothetical protein	N/A	N/A	N/A	N/A	N/A		TGME49_296020
TGME49_297910	TGME49_297910-t26_1	hypothetical protein	N/A	N/A	N/A	N/A	N/A		TGME49_297910
TGME49_298040	TGME49_298040-t26_1	hypothetical protein	N/A	N/A	N/A	N/A	N/A		TGME49_298040
TGME49_301890	TGME49_301890-t26_1	Toxoplasma gondii family B protein [Source:UniProtKB/TrEMBL;Acc:S8ESK0]	N/A	N/A	N/A	N/A	N/A		TGME49_301890
TGME49_306470	TGME49_306470-t26_1	Protein-S-isoprenylcysteine O-methyltransferase [Source:UniProtKB/TrEMBL;Acc:S8EYP5]	N/A	N/A	N/A	N/A	N/A		TGME49_306470
TGME49_306688	TGME49_306688-t26_1	hypothetical protein	N/A	N/A	N/A	N/A	N/A		TGME49_306688
TGME49_306692	TGME49_306692-t26_1	hypothetical protein	N/A	N/A	N/A	N/A	N/A		TGME49_306692
TGME49_309860	TGME49_309860-t26_1	AB hydrolase-1 domain-containing protein [Source:UniProtKB/TrEMBL;Acc:S8EYP1]	N/A	N/A	N/A	N/A	N/A		TGME49_309860
TGME49_311335	TGME49_311335-t26_1	Tyrosine-protein phosphatase domain-containing protein [Source:UniProtKB/TrEMBL;Acc:S8G387]	N/A	N/A	N/A	N/A	N/A		TGME49_311335
TGME49_311460	TGME49_311460-t26_1	hypothetical protein	N/A	N/A	N/A	N/A	N/A		TGME49_311460
TGME49_312500	TGME49_312500-t26_1	Mcl1_mid domain-containing protein [Source:UniProtKB/TrEMBL;Acc:S8EY17]	N/A	N/A	N/A	N/A	N/A		TGME49_312500
TGME49_313710	TGME49_313710-t26_1	hypothetical protein	N/A	N/A	N/A	N/A	N/A		TGME49_313710
TGME49_314730	TGME49_314730-t26_1	ALG6, ALG8 glycosyltransferase family protein [Source:UniProtKB/TrEMBL;Acc:S8ER60]	N/A	N/A	N/A	N/A	N/A		TGME49_314730
TGME49_315900	TGME49_315900-t26_1	hypothetical protein	N/A	N/A	N/A	N/A	N/A		TGME49_315900
TGME49_316700	TGME49_316700-t26_1	Uridine kinase [Source:UniProtKB/TrEMBL;Acc:S8GBC8]	N/A	N/A	N/A	N/A	N/A		TGME49_316700
TGME49_320620	TGME49_320620-t26_1	Queuine tRNA ribosyl transferase [Source:UniProtKB/TrEMBL;Acc:A0A125YTJ8]	N/A	N/A	N/A	N/A	N/A		TGME49_320620
TGME49_322110	TGME49_322110-t26_1	hypothetical protein	N/A	N/A	N/A	N/A	N/A		TGME49_322110
TGME49_323310	TGME49_323310-t26_1	hypothetical protein	N/A	N/A	N/A	N/A	N/A		TGME49_323310
TGME49_323320	TGME49_323320-t26_1	hypothetical protein	N/A	N/A	N/A	N/A	N/A		TGME49_323320

## Sheet: Tab 7
GeneName	Name	alternative name	Functionality	Assingment derived from (# = PMID)	Group	cond	r.squared	Intercept	x		P11.extra_mean	P35.extra_mean	P55.extra_mean	P85.extra_mean	P148.extra_mean	P210.extra_mean	RH.extra_mean	P35.extra.vs.P11.extra_log2_fc	P55.extra.vs.P11.extra_log2_fc	P85.extra.vs.P11.extra_log2_fc	P148.extra.vs.P11.extra_log2_fc	P210.extra.vs.P11.extra_log2_fc	P35.extra.vs.P11.extra_qval	P55.extra.vs.P11.extra_qval	P85.extra.vs.P11.extra_qval	P148.extra.vs.P11.extra_qval	P210.extra.vs.P11.extra_qval
TGGT1_202490	AP2VIIa-7		transcription	ToxoDB search	transcription	extra	0.406312	6.20102	0.00159198		6.23707	6.46518	6.39843	6.16112	6.42812	6.63828	7.07167	0.275849	0.18048	-0.059882	0.209296	0.363623	0.271175	0.385718	0.846624	0.472992	0.166919
TGGT1_203050	AP2VIIa-6		transcription	ToxoDB search	transcription	extra	0.208638	6.84973	-0.0010405		7.08323	6.68326	6.80721	6.6286	6.6772	6.76688	6.8948	-0.358988	-0.256786	-0.382443	-0.356745	-0.365851	0.217113	0.318733	0.390446	0.393158	0.1977
TGGT1_203690	AP2VIIa-5		transcription	ToxoDB search	transcription	extra	0.010587	6.58194	0.00042287		6.65212	6.82391	6.88809	6.41678	6.4156	7.10721	6.44019	0.289708	0.270763	-0.209889	-0.178248	0.375113	0.104075	0.0710114	0.32237	0.57632	0.0516074
TGGT1_203710	AP2VIIa-4		transcription	ToxoDB search	transcription	extra	0.0149381	7.38608	-0.0003174		7.47074	7.55289	7.50673	7.1818	7.23282	7.57722	5.61293	0.0629773	0.0705313	-0.272954	-0.175569	0.162318	0.767666	0.675745	0.170111	0.621752	0.437697
TGGT1_205650	AP2VIIa-3		transcription	ToxoDB search	transcription	extra	0.890879	6.58756	0.0036036		6.67944	6.6125	6.73662	6.87443	7.21684	7.22363	6.52959	-0.028315	0.092158	0.255922	0.56379	0.549617	0.878871	0.535189	0.415692	0.0342499	0.0225836
TGGT1_208020	AP2Ib-1		transcription	ToxoDB search	transcription	extra	0.781954	7.73202	-0.0076167		8.12018	7.43356	7.20698	6.84257	6.51321	6.48557	6.71588	-0.407164	-0.867426	-1.17344	-1.37799	-1.78746	0.0614329	0.00434527	0.0456134	0.0756207	0.0050429
TGGT1_211720	AP2IV-5		transcription	ToxoDB search	transcription	extra	0.00070404	7.83642	0.00011126		7.87621	8.09268	8.19554	7.58602	7.66716	8.25305	7.60838	0.1415	0.339254	-0.288606	-0.20536	0.447947	0.650868	0.22044	0.362443	0.536676	0.160541
TGGT1_214840	AP2X-7		transcription	ToxoDB search	transcription	extra	0.112108	8.39731	0.00040264		8.44476	8.51243	8.46064	8.31651	8.47088	8.52771	8.7435	0.134667	0.0548482	-0.0062017	0.122121	0.0593864	0.459646	0.74388	0.990557	0.790878	0.779683
TGGT1_214960	AP2X-8		transcription	ToxoDB search	transcription	extra	0.189418	7.97802	-0.0022023		8.20555	8.1894	8.04021	7.40555	7.5425	7.91435	7.27012	0.0159307	-0.132367	-0.728324	-0.63056	-0.283702	0.937838	0.361355	0.0828014	0.0432908	0.170717
TGGT1_215150	AP2X-9		transcription	ToxoDB search	transcription	extra	0.0115952	8.03687	0.00045982		8.23721	8.44129	8.17844	7.7226	8.00919	8.49308	7.96077	0.225913	-0.0204966	-0.498428	-0.1994	0.259886	0.280773	0.927611	0.0697166	0.448968	0.217148
TGGT1_215340	AP2X-10		transcription	ToxoDB search	transcription	extra	0.00049427	2.98405	0.00013686		3.11772	2.73087	2.83278	2.8133	3.51585	2.38255	4.1561	-0.267716	-0.262827	-0.240865	1.98317	-0.826911	0.52352	0.430691	0.618911	0.288449	0.0343256
TGGT1_215570	AP2X-11		transcription	ToxoDB search	transcription	extra	0.121628	6.23296	-0.002435		6.18916	6.72499	6.56979	5.654	5.56888	6.33559	6.29996	0.566067	0.433836	-0.513618	-0.59509	0.222653	0.0117243	0.0417576	0.0404814	0.0220774	0.480099
TGGT1_215895	AP2IX-10		transcription	ToxoDB search	transcription	extra	0.0616183	6.51618	0.00100318		6.34661	6.98182	6.94421	6.31452	6.66224	6.82705	7.4781	0.652367	0.634755	0.0431157	0.352346	0.508397	0.0104882	0.00407344	0.91308	0.164272	0.0245161
TGGT1_216220	AP2XI-5		transcription	ToxoDB search	transcription	extra	0.752013	5.23487	0.00112311		5.32653	5.18536	5.27019	5.31925	5.41109	5.47587	5.18174	-0.0338469	-0.019488	0.0244052	0.133203	0.0878078	0.847109	0.893947	0.918128	0.612181	0.595425
TGGT1_217700	AP2XII-2		transcription	ToxoDB search	transcription	extra	0.320291	4.4637	-0.0051853		5.1626	4.24555	3.96771	3.78721	3.31919	4.20537	4.77273	-0.644241	-1.15643	-1.1983	-1.79409	-1.28371	0.0977965	0.0150034	0.112379	0.0267179	0.00874726
TGGT1_218960	AP2XII-1		transcription	ToxoDB search	transcription	extra	0.125403	8.71138	-0.0012462		8.82708	8.95601	8.7689	8.34456	8.43227	8.74472	8.41863	0.158889	-0.0237538	-0.408997	-0.33973	-0.0765081	0.440887	0.899934	0.28608	0.33152	0.729428
TGGT1_220530	AP2V-1		transcription	ToxoDB search	transcription	extra	0.0260521	5.39595	0.00102542		5.29043	6.01259	5.94614	5.17532	5.24287	6.17402	5.41545	0.772263	0.688294	-0.0892313	0.0610221	0.851397	0.0168814	0.0124665	0.759135	0.908994	0.00702342
TGGT1_224050	AP2X-4		transcription	ToxoDB search	transcription	extra	0.0498251	6.33759	0.00070866		6.50083	6.43767	6.55744	6.21496	6.29016	6.82104	6.42637	0.135872	0.0902961	-0.256854	-0.187706	0.159108	0.43334	0.548515	0.259209	0.331031	0.380159
TGGT1_224230	AP2X-3		transcription	ToxoDB search	transcription	extra	0.372461	4.93714	-0.0023322		5.30579	4.7182	4.70477	4.57277	4.55894	4.65803	6.05655	-0.391952	-0.562429	-0.667875	-0.724648	-0.80599	0.0683779	0.0139588	0.0837151	0.0242679	0.00558785
TGGT1_225110	AP2X-2		transcription	ToxoDB search	transcription	extra	0.0187804	5.71205	-0.0008172		5.72367	6.37747	5.87024	5.34075	5.307	6.12057	6.55509	0.717224	0.187357	-0.302382	-0.353489	0.355743	0.030161	0.451668	0.463579	0.362167	0.130135
TGGT1_227900	AP2X-1		transcription	ToxoDB search	transcription	extra	0.685515	4.61625	0.00239531		4.58716	4.70979	4.98271	4.71615	4.96693	5.14987	5.73175	0.230861	0.432922	0.188912	0.436803	0.497988	0.154839	0.009665	0.515043	0.150468	0.014178
TGGT1_229370	AP2VIII-1		transcription	ToxoDB search	transcription	extra	0.593297	5.70631	0.00193619		5.66755	5.94822	5.9623	5.76289	5.9615	6.19656	4.89167	0.252896	0.29549	0.0751614	0.279064	0.519625	0.441725	0.288381	0.821729	0.396217	0.113735
TGGT1_233120	AP2VIII-2		transcription	ToxoDB search	transcription	extra	0.214914	6.45675	-0.0011499		6.69976	6.2337	6.20431	6.30802	6.37311	6.17069	6.74691	-0.358537	-0.463689	-0.321098	-0.292311	-0.602162	0.0652828	0.0115873	0.34446	0.231629	0.014041
TGGT1_237090	AP2X-5		transcription	ToxoDB search	transcription	extra	0.19266	6.82543	0.00233049		7.20613	7.24213	6.92667	6.5535	7.25276	7.51101	6.7303	0.0788989	-0.225511	-0.59353	0.0792304	0.295766	0.720642	0.365423	0.119126	0.786679	0.201727
TGGT1_237425	AP2X-6		transcription	ToxoDB search	transcription	extra	0.656314	4.29037	0.00286341		4.07584	4.42265	4.69661	4.5806	4.67927	4.85531	3.36926	0.221313	0.655171	0.51121	0.62244	0.920767	0.403423	0.0260498	0.0834365	0.0677605	0.00850737
TGGT1_240460	AP2VI-1		transcription	ToxoDB search	transcription	extra	0.356131	3.75447	-0.0013145		3.93432	3.75261	3.5818	3.55941	3.50854	3.64156	4.01209	-0.0838293	-0.32744	-0.340515	-0.411655	-0.424968	0.85127	0.367343	0.486886	0.42274	0.305468
TGGT1_240900	AP2VI-2		transcription	ToxoDB search	transcription	extra	0.27804	6.31928	-0.0024332		6.73144	6.21818	6.13383	5.85647	5.86593	6.16117	6.3658	-0.35265	-0.561987	-0.837752	-0.807931	-0.690137	0.127153	0.0193738	0.043246	0.0605354	0.0244637
TGGT1_244510	AP2VI-3		transcription	ToxoDB search	transcription	extra	0.552899	3.03636	0.00434413		2.90326	3.06531	3.06144	3.62037	3.88538	3.51503	3.86084	0.0411969	0.203723	1.01683	1.17853	0.780928	0.924181	0.605137	0.216044	0.178771	0.0201481
TGGT1_247700	AP2XII-4		transcription	ToxoDB search	transcription	extra	0.0119709	8.3903	-0.0005672		8.49236	8.72703	8.73176	7.96436	8.1233	8.7351	8.6925	0.248956	0.259608	-0.435835	-0.33512	0.232538	0.342383	0.235954	0.346731	0.350847	0.357215
TGGT1_247730	AP2XII-5		transcription	ToxoDB search	transcription	extra	0.0901605	5.10252	-0.0011567		5.24283	5.17805	5.24024	4.82501	4.72123	5.27655	4.53015	0.0822807	0.0196787	-0.384514	-0.497939	-0.100934	0.730453	0.926392	0.218187	0.101979	0.660558
TGGT1_249190	AP2XII-6		transcription	ToxoDB search	transcription	extra	0.0576143	5.79783	0.00050866		5.54393	5.81654	5.99375	5.95222	5.85732	5.81015	5.3635	0.230878	0.485058	0.43115	0.34271	0.348161	0.234605	0.0119444	0.0666817	0.150922	0.0747378
TGGT1_250800	AP2XII-8		transcription	ToxoDB search	transcription	extra	0.00136752	7.11524	0.0001545		7.14861	7.49303	7.42388	6.82003	7.00549	7.49371	7.5737	0.301253	0.305619	-0.272611	-0.0725528	0.419687	0.152728	0.0751648	0.420692	0.863418	0.0603357
TGGT1_251740	AP2XII-9		transcription	ToxoDB search	transcription	extra	0.193626	6.40642	-0.0038065		6.60898	6.62356	6.69757	5.64929	5.4373	6.44249	6.90756	0.258578	0.124279	-0.952192	-1.09987	-0.351087	0.253379	0.586953	0.0297902	0.0432401	0.286739
TGGT1_252370	AP2III-1		transcription	ToxoDB search	transcription	extra	0.0482772	2.67382	-0.0019772		2.89776	3.34796	3.02797	1.61572	2.48588	2.59028	2.6217	0.768715	0.164453	-1.31911	0.224484	-0.601705	0.0749871	0.629676	0.0437491	0.874896	0.205228
TGGT1_253380	AP2III-2		transcription	ToxoDB search	transcription	extra	0.0822539	5.35475	-0.0016101		5.43345	5.57814	5.57467	5.01889	4.77163	5.62785	6.05166	0.335945	0.191339	-0.390514	-0.650949	0.0508743	0.154648	0.471596	0.184663	0.0406568	0.877456
TGGT1_255220	AP2VIIb-3		transcription	ToxoDB search	transcription	extra	0.0003378	7.94082	7.918e-05		7.97766	8.29305	8.23806	7.68908	7.75407	8.37562	7.89615	0.348229	0.294727	-0.265203	-0.193301	0.406971	0.0798697	0.0477049	0.209622	0.378813	0.0449254
TGGT1_262000	AP2VIIb-2		transcription	ToxoDB search	transcription	extra	0.00366618	1.45381	0.00028459		1.77307	0.966854	1.01531	1.63157	1.68298	1.23923	1.6792	-0.721988	-0.751868	-0.137353	-0.0762661	-0.612065	0.0813117	0.0225243	0.689897	0.867553	0.111071
TGGT1_262420	APVIIb-1/ADA2-B		transcription	ToxoDB search	transcription	extra	0.11577	7.17102	-0.0005711		7.3171	7.19168	7.14672	6.98124	7.08057	7.16081	6.39636	-0.122353	-0.136719	-0.302829	-0.217089	-0.12299	0.514432	0.376911	0.228988	0.253329	0.52287
TGGT1_264485	AP2IX-3		transcription	ToxoDB search	transcription	extra	0.517249	8.68842	-0.0063597		9.0015	8.84018	8.50696	7.67707	7.55158	7.94989	8.83519	-0.0195747	-0.455788	-1.24674	-1.21662	-1.14927	0.918147	0.0134018	0.0359852	0.0988558	0.00191828
TGGT1_267460	AP2IX-1		transcription	ToxoDB search	transcription	extra	0.278564	4.87502	0.00328037		4.87326	4.86422	4.54681	5.38825	5.65375	5.04108	4.19479	-0.0471792	-0.282781	0.574669	0.823469	0.210937	0.882811	0.365287	0.187928	0.0743774	0.409339
TGGT1_269010	AP2VIII-7		transcription	ToxoDB search	transcription	extra	0.262845	8.01411	-0.0016672		8.2585	8.02202	7.95396	7.62955	7.73842	7.87883	7.66946	-0.236628	-0.294097	-0.555733	-0.478389	-0.388858	0.426033	0.212816	0.242312	0.267507	0.184943
TGGT1_271030	AP2VIII-6		transcription	ToxoDB search	transcription	extra	0.0348097	7.3972	-0.0006981		7.48295	7.59666	7.60403	7.10368	7.12678	7.62099	6.82707	0.149822	0.157121	-0.335887	-0.312001	0.141669	0.412214	0.303531	0.254966	0.288957	0.460151
TGGT1_271200	AP2VIII-5		transcription	ToxoDB search	transcription	extra	0.139212	5.16944	0.00123419		5.57205	5.09109	4.91812	5.18686	5.40814	5.484	4.73886	-0.493581	-0.626076	-0.184229	-0.0613252	-0.0656574	0.104788	0.0331977	0.780581	0.916472	0.801095
TGGT1_272710	AP2VIII-4		transcription	ToxoDB search	transcription	extra	0.0956914	8.78181	-0.001265		8.85158	9.05641	8.95539	8.38447	8.46262	8.86427	8.5344	0.239506	0.137927	-0.373506	-0.359494	0.0218731	0.216315	0.345094	0.35574	0.156368	0.922311
TGGT1_273660	AP2VIII-3		transcription	ToxoDB search	transcription	extra	0.168187	7.6835	-0.0011357		7.84984	7.73062	7.71755	7.38618	7.44294	7.68244	7.12368	-0.148936	-0.0991264	-0.414552	-0.381007	-0.103059	0.455916	0.554647	0.205138	0.14116	0.625407
TGGT1_280460	AP2VIIa-2		transcription	ToxoDB search	transcription	extra	0.297446	7.40924	0.00101893		7.48377	7.56974	7.53961	7.35882	7.52944	7.74782	7.01898	0.0701438	0.082816	-0.0907204	0.127275	0.31264	0.76753	0.64262	0.776679	0.781162	0.188639
TGGT1_280470	AP2VIIa-1		transcription	ToxoDB search	transcription	extra	0.628472	5.98054	-0.0021258		6.05221	5.88068	5.99162	5.6935	5.60234	5.68909	5.69062	-0.107881	-0.0392289	-0.289343	-0.442826	-0.410463	0.660891	0.856294	0.461215	0.0974932	0.128618
TGGT1_282210	AP2VIIa-8		transcription	ToxoDB search	transcription	extra	0.0496982	4.97362	-0.0012369		4.87729	5.32051	5.3248	4.68196	4.46286	5.25493	4.57965	0.522054	0.48174	-0.175629	-0.3888	0.342969	0.0195113	0.00918916	0.331032	0.09361	0.101144
TGGT1_282220	AP2VIIa-9		transcription	ToxoDB search	transcription	extra	0.00127051	6.29099	-6.472e-05		6.38591	6.34005	6.41224	6.13521	6.23449	6.43284	6.08498	-0.020788	0.0584017	-0.237635	-0.133713	0.0502683	0.921428	0.740994	0.214099	0.506615	0.804053
TGGT1_285895	AP2V-2		transcription	ToxoDB search	transcription	extra	0.00635591	7.85059	-0.0004302		7.86165	8.35567	8.19137	7.44422	7.59433	8.22228	7.50873	0.463684	0.362594	-0.377424	-0.246888	0.425853	0.04412	0.0394913	0.194271	0.238665	0.0560246
TGGT1_288950	AP2IX-4		transcription	ToxoDB search	transcription	extra	0.409753	7.40826	-0.0010502		7.49943	7.29569	7.39833	7.28347	7.18278	7.32215	7.97685	-0.134873	-0.0676639	-0.194727	-0.272104	-0.204226	0.41822	0.629676	0.300447	0.33359	0.296218
TGGT1_289710	AP2IX-5		transcription	ToxoDB search	transcription	extra	0.0514777	6.30643	-0.0012241		6.45446	6.68321	6.45569	5.89061	5.8714	6.6074	5.83515	0.318609	0.0486211	-0.516124	-0.563728	0.0894714	0.154792	0.852435	0.143937	0.0605354	0.719488
TGGT1_290180	AP2IX-6		transcription	ToxoDB search	transcription	extra	0.71552	4.68583	0.00218933		4.60913	4.61957	4.89621	4.94301	5.04448	5.02869	4.93511	0.0390514	0.324825	0.359698	0.469972	0.433891	0.86343	0.0545491	0.113507	0.0788048	0.0496613
TGGT1_290630	AP2IX-7		transcription	ToxoDB search	transcription	extra	0.115969	6.75209	-0.0012606		7.0691	6.71026	6.75976	6.38369	6.47752	6.80583	7.03173	-0.226683	-0.272311	-0.636055	-0.567069	-0.355631	0.147014	0.0621623	0.059574	0.0254524	0.0446298
TGGT1_299020	AP2III-4		transcription	ToxoDB search	transcription	extra	0.467398	3.17123	-0.0069327		3.92538	3.03894	2.60725	1.97831	2.15277	2.18363	3.03414	-0.511227	-1.33521	-1.8278	-1.87159	-2.36104	0.275673	0.0173215	0.0600622	0.0461103	0.00879318
TGGT1_299150	AP2III-3		transcription	ToxoDB search	transcription	extra	0.388878	4.94289	0.00212577		5.12837	4.86879	5.06589	4.94846	5.4504	5.22027	4.95285	-0.255657	-0.0152653	-0.164398	0.399283	0.122405	0.244253	0.953195	0.430874	0.327885	0.565258
TGGT1_306000	AP2IX-8		transcription	ToxoDB search	transcription	extra	0.304748	7.51273	-0.0020349		7.67065	7.51634	7.53359	7.17121	7.05219	7.43138	7.66831	-0.0928498	-0.10547	-0.403967	-0.567243	-0.266951	0.643441	0.497431	0.335044	0.111177	0.189062
TGGT1_306620	AP2IX-9		transcription	ToxoDB search	transcription	extra	0.496242	7.15204	-0.0050136		7.42281	7.25869	6.92382	6.44805	6.16336	6.66884	7.65988	-0.0085036	-0.461758	-0.858895	-1.243	-0.853031	0.969846	0.0341154	0.0974121	0.00738287	0.0185703
TGGT1_309410	AP2XI-1		transcription	ToxoDB search	transcription	extra	0.31583	6.30043	-0.0010045		6.48685	6.14734	6.14962	6.18183	6.13501	6.1717	6.9326	-0.303862	-0.30269	-0.272558	-0.290344	-0.311306	0.0743923	0.0299972	0.214558	0.369147	0.0705405
TGGT1_310900	AP2XI-2		transcription	ToxoDB search	transcription	extra	0.0154345	9.19224	-0.0005683		9.2917	9.47579	9.4738	8.82912	8.92689	9.50462	9.20654	0.22709	0.211645	-0.383652	-0.318732	0.199753	0.306752	0.228609	0.342525	0.353675	0.374671
TGGT1_310950	AP2XI-3		transcription	ToxoDB search	transcription	extra	0.00659278	6.80744	8.2417e-05		6.9092	6.85991	6.70374	6.76112	6.84905	6.83711	6.90212	-0.113598	-0.170073	-0.0999667	0.0275027	0.0336323	0.477041	0.182094	0.728834	0.949474	0.853399
TGGT1_315760	AP2XI-4		transcription	ToxoDB search	transcription	extra	0.00094105	7.1587	0.0001121		7.11875	7.47844	7.45487	6.97424	7.00177	7.51574	7.23128	0.438487	0.372156	-0.110332	-0.0653348	0.362652	0.0289929	0.0180704	0.643775	0.835278	0.0595484
TGGT1_318470	AP2IV-4		transcription	ToxoDB search	transcription	extra	0.294995	5.25111	-0.004909		5.61923	5.45506	5.24993	4.35851	4.17431	5.04675	5.53218	0.0755779	-0.317543	-1.25594	-1.41019	-0.759411	0.738673	0.218813	0.00807127	0.0170782	0.0371205
TGGT1_318610	AP2IV-3		transcription	ToxoDB search	transcription	extra	0.610469	4.83044	-0.0037522		5.12382	4.77309	4.30585	4.36516	4.34897	4.09709	4.64132	-0.0367565	-0.759858	-0.730042	-0.517236	-1.25778	0.857036	0.0115873	0.040984	0.473575	0.0107163
TGGT1_320680	AP2IV-2		transcription	ToxoDB search	transcription	extra	0.335485	5.1781	-0.0027688		5.50382	4.96496	5.06521	4.81057	4.55831	5.03293	5.14348	-0.380022	-0.397294	-0.661394	-0.889242	-0.583641	0.0652828	0.0460351	0.0458083	0.0433576	0.0289986
TGGT1_320700	AP2IV-1		transcription	ToxoDB search	transcription	extra	0.338743	3.82467	0.0017975		3.70217	4.12562	4.14893	3.91681	3.95777	4.39183	3.84715	0.509292	0.495734	0.237204	0.290638	0.650365	0.039411	0.0277827	0.2715	0.23383	0.0139687
TGGT1_462963	AP2 domain-containing protein		transcription	ToxoDB search	transcription	extra	0.00497003	5.30171	-0.0001868		5.39503	5.38746	5.48612	5.11381	5.15712	5.52781	5.18401	0.0147223	0.107359	-0.279161	-0.235006	0.111617	0.962687	0.638816	0.292914	0.381169	0.675456
TGGT1_200385	BFD1		transcription	ToxoDB search	transcription	extra	0.00460484	8.0958	0.00027011		8.07427	8.56434	8.35856	7.83649	8.02142	8.45442	7.82117	0.448729	0.317132	-0.169023	0.0880418	0.456478	0.0550829	0.0697037	0.653542	0.881361	0.0496177
TGGT1_203950	TGGT1_203950		transcription	ToxoDB search	transcription	extra	0.0598692	7.00871	-0.0003903		7.18755	6.99383	6.94299	6.85322	6.95878	7.01499	6.99225	-0.197505	-0.208343	-0.309676	-0.193609	-0.124696	0.190534	0.106198	0.112185	0.358953	0.440866
TGGT1_213890	TGGT1_213890		transcription	ToxoDB search	transcription	extra	0.428958	4.25933	0.00093195		4.36395	4.23878	4.37485	4.24322	4.40618	4.50165	4.11771	-0.0384107	0.0444067	-0.095637	0.0732146	0.0903067	0.853819	0.773306	0.649602	0.750209	0.638185
TGGT1_217050	ADA2-A transcriptional co-activator SAGA component,TGGT1_217050		transcription	ToxoDB search	transcription	extra	0.718057	6.38947	0.0010928		6.4412	6.32535	6.44514	6.51889	6.52073	6.64994	7.03028	-0.0636559	0.0386099	0.103927	0.119186	0.199286	0.68813	0.766917	0.598911	0.626282	0.230817
TGGT1_237520	hypothetical protein,TGGT1_237520		transcription	ToxoDB search	transcription	extra	0.308519	6.41317	-0.0014488		6.66046	6.07601	6.19957	6.29719	6.19876	6.15619	6.20682	-0.480816	-0.425064	-0.33053	-0.436001	-0.566927	0.0265252	0.0135579	0.154258	0.0517878	0.0119596
TGGT1_264120	Myb1		transcription	ToxoDB search	transcription	extra	0.0142341	5.80377	-0.0002909		5.8228	5.99248	5.97284	5.59694	5.68614	5.94099	5.58637	0.198156	0.187447	-0.206966	-0.111047	0.132406	0.195818	0.144018	0.188306	0.505306	0.398536
TGGT1_275430	hypothetical protein,TGGT1_275430		transcription	ToxoDB search	transcription	extra	0.00517208	6.01449	-0.0002665		6.24005	5.81759	5.61956	6.00068	6.20415	5.68309	4.75741	-0.486107	-0.611321	-0.214132	0.0255563	-0.518066	0.137081	0.0415407	0.56842	0.964777	0.106709
TGGT1_275480	Myb family,TGGT1_275480		transcription	ToxoDB search	transcription	extra	0.304986	6.92683	-0.0008122		7.05858	6.76135	6.76986	6.87841	6.80829	6.77408	6.97345	-0.234799	-0.252429	-0.155247	-0.22089	-0.305794	0.15541	0.0742851	0.439206	0.286784	0.0848274
TGGT1_288990	hypothetical protein,TGGT1_288990		transcription	ToxoDB search	transcription	extra	0.132813	3.97014	0.00137969		3.93647	4.12547	4.37018	4.0115	3.9391	4.61393	3.68446	0.274402	0.459697	0.0803435	0.0145712	0.61797	0.28392	0.0379784	0.713968	0.957355	0.0253816
TGGT1_293670	transcription elongation factor A TFIIS,TGGT1_293670		transcription	ToxoDB search	transcription	extra	0.636864	6.00598	0.00253883		6.01039	6.04426	6.38241	6.17913	6.27484	6.69425	6.4093	0.190031	0.400501	0.174161	0.275251	0.551288	0.410996	0.0760394	0.419791	0.247051	0.0450847
TGGT1_306040	CHY zinc finger protein,TGGT1_306040		transcription	ToxoDB search	transcription	extra	0.0652527	6.51095	-0.0004777		6.71406	6.38382	6.46537	6.40825	6.37066	6.58176	6.52415	-0.187974	-0.21559	-0.282325	-0.291416	-0.239897	0.288898	0.168748	0.199532	0.340545	0.203035
TGGT1_306320	Myb2		transcription	ToxoDB search	transcription	extra	0.602003	3.95373	0.00463263		3.58514	3.98118	4.46161	4.54857	4.7065	4.62408	4.35634	0.35127	0.893463	1.01435	1.12761	1.08151	0.319867	0.0123109	0.0641836	0.0267179	0.0110078
TGGT1_321450	Myb3		transcription	ToxoDB search	transcription	extra	0.122793	8.45552	-0.0017089		8.62664	8.69816	8.60965	7.94094	8.06982	8.50544	8.53797	0.0828915	0.00850778	-0.616558	-0.53786	-0.11254	0.7282	0.966859	0.141419	0.070987	0.621736
TGGT1_283890	TgJMJ6b		Histone demethylases	annotated paralog on ToxoDB of TgJMJD6a	epigenetic	extra	0.128979	5.21519	-0.0016306		5.46169	4.5814	4.7834	5.31833	5.02397	4.73448	5.55958	-0.785673	-0.645356	-0.122261	-0.415182	-0.766175	0.015633	0.0077278	0.533322	0.0690695	0.0130514
TGGT1_219520	TgPRMT1		Histone arginine methyltransferases	20470832, 20109158	epigenetic	extra	0.396766	7.04478	0.00097685		7.07051	6.95939	6.9962	7.22777	7.20202	7.18744	6.89689	-0.0716872	-0.0417946	0.182836	0.156424	0.11494	0.672825	0.761357	0.361837	0.412356	0.496077
TGGT1_294270	TgPRMT4	TgCARM1	Histone arginine methyltransferases	20470832, 20109158	epigenetic	extra	0.576118	4.69477	0.00126264		4.75677	4.68751	4.83713	4.78444	4.80935	5.0772	4.60494	0.0241658	0.115417	0.0451463	0.078227	0.266413	0.903832	0.407349	0.795366	0.683946	0.142237
TGGT1_215560	TgPRMT5		Histone arginine methyltransferases	20470832, 20109158	epigenetic	extra	0.955016	3.75018	0.00310912		3.71316	3.96038	3.95489	4.01305	4.19284	4.41662	3.5457	0.305021	0.28037	0.333834	0.508529	0.706223	0.239435	0.146318	0.250579	0.0861315	0.0149956
TGGT1_261260A	TgJMJD6a-1		Histone demethylases	20470832, 20109158	epigenetic	extra	0.420788	6.67426	-0.0030264		7.08868	6.22315	6.19618	6.38532	6.27753	6.07674	6.02491	-0.799333	-0.864618	-0.675544	-0.799426	-1.05237	0.0146621	0.00435281	0.0549687	0.0214937	0.00432749
TGGT1_261260B	TgJMJD6a-2		Histone demethylases	20470832, 20109158	epigenetic	extra	0.48295	7.04611	-0.0025017		7.32444	6.87773	6.8446	6.71625	6.59136	6.7643	6.23265	-0.38491	-0.4565	-0.58951	-0.722297	-0.600844	0.110178	0.033038	0.0622965	0.0278315	0.029082
TGGT1_307010	TgJARID1	TgJmjC-put1, JMJC1, KDM5D, JARID1D	Histone demethylases	20470832, 20109158	epigenetic	extra	0.108866	6.70865	0.00110933		6.71662	7.06527	7.00064	6.56491	6.78625	7.1811	6.99969	0.387839	0.31979	-0.119078	0.108221	0.467767	0.0499875	0.0495423	0.614892	0.676292	0.0346252
TGGT1_275420	TgLSD1-a	TgBHC110-put1	Histone demethylases	20470832, 20109158	epigenetic	extra	0.381289	6.00371	0.00092034		5.95098	6.1535	6.08082	6.01803	6.21363	6.1108	5.19961	0.101645	0.153947	0.071727	0.273556	0.28123	0.660019	0.411644	0.738519	0.234952	0.242979
TGGT1_242415	TgLSD1-b	TgLSD2	Histone demethylases	20470832, 20109158	epigenetic	extra	0.325242	6.27805	0.00216641		6.23189	6.60807	6.70152	6.28015	6.47847	6.97375	5.83251	0.505959	0.500537	0.0658089	0.265366	0.644328	0.0276327	0.00971985	0.738829	0.177301	0.0105636
TGGT1_226810	TgSET1		Histone lysine methyltransferases	20470832, 20109158, 28077462	epigenetic	extra	0.0758036	7.87603	-0.0016653		7.95634	8.3447	8.15638	7.26351	7.48433	7.9853	7.36992	0.329355	0.239187	-0.63428	-0.446364	0.12681	0.0792162	0.13857	0.0834365	0.0601911	0.470672
TGGT1_257770	TgSET2		Histone lysine methyltransferases	20470832, 20109158	epigenetic	extra	0.50029	4.87201	0.00255219		4.97878	4.68422	4.90204	5.1277	5.41619	5.15843	4.09062	-0.323082	-0.0444298	0.17242	0.483619	0.224395	0.213804	0.859797	0.536127	0.195397	0.328262
TGGT1_255970	TgSET3	SUV3-9. SUV39	Histone lysine methyltransferases	20470832, 20109158	epigenetic	extra	0.726547	5.52955	0.00192915		5.42336	5.66305	5.73189	5.67635	5.86368	5.84277	5.25152	0.237249	0.341038	0.275043	0.473828	0.46203	0.229792	0.0413873	0.191909	0.0911809	0.0301509
TGGT1_211730	TgSET8		Histone lysine methyltransferases	20470832, 20109158	epigenetic	extra	0.169327	6.60928	-0.0008575		6.81914	6.62667	6.46489	6.40659	6.47097	6.56173	4.69588	-0.17954	-0.322966	-0.398283	-0.235218	-0.236797	0.360379	0.0647808	0.0794109	0.628635	0.265278
TGGT1_267360	TgHDAC5b	Sir2-like-a	Histone deacetylases	deacetylase ToxoDB search	epigenetic	extra	0.346042	4.16598	-0.0027409		4.57906	4.17152	3.67728	3.72727	3.7864	3.76805	3.98982	-0.188193	-0.839385	-0.839742	-0.780112	-1.00338	0.442923	0.0191619	0.043246	0.0470713	0.0153345
TGGT1_202230	TgHDAC5a		Histone deacetylases	deacetylase ToxoDB search	epigenetic	extra	0.074799	4.78173	-0.0003778		4.95331	4.66407	4.68512	4.71847	4.70337	4.78677	4.8386	-0.192666	-0.233002	-0.210741	-0.223972	-0.221513	0.21831	0.0738567	0.237505	0.197761	0.17774
TGGT1_227020	TgSIR2		Histone deacetylases	deacetylase ToxoDB search	epigenetic	extra	0.359755	5.63436	0.0030659		5.45007	5.55674	5.60823	6.17856	6.25571	5.85599	5.86481	-0.0016888	0.183339	0.75116	0.814663	0.522074	0.995754	0.419497	0.0533738	0.0262831	0.0640232
TGGT1_227290	TgHDAC3		Histone deacetylases	deacetylase ToxoDB search	epigenetic	extra	6.8107e-05	6.35303	-1.978e-05		6.42244	6.52626	6.49443	6.17884	6.25949	6.57723	6.08355	0.074259	0.0924855	-0.235916	-0.149767	0.194784	0.775718	0.655045	0.337325	0.576046	0.418032
TGGT1_249620	TgHDAC2		Histone deacetylases	deacetylase ToxoDB search	epigenetic	extra	0.221285	4.88073	-0.0008812		4.94416	4.59608	4.89741	4.8722	4.66991	4.78147	4.074	-0.297927	-0.0109646	-0.0425095	-0.255021	-0.179512	0.178777	0.960705	0.880431	0.240293	0.402345
TGGT1_257790	TgHDAC4		Histone deacetylases	deacetylase ToxoDB search	epigenetic	extra	0.031035	2.78275	0.00097532		2.81317	3.27737	3.25566	2.48975	2.72906	3.45554	2.2342	0.481498	0.495871	-0.306794	-0.0014128	0.685386	0.106663	0.0701391	0.346079	0.998604	0.0273955
TGGT1_281420	TgHDAC1		Histone deacetylases	deacetylase ToxoDB search	epigenetic	extra	0.00076834	5.59769	7.5087e-05		5.63975	5.8163	5.79122	5.40908	5.51199	5.85478	5.7498	0.214718	0.18803	-0.199123	-0.10431	0.219591	0.193653	0.149238	0.342553	0.537368	0.184145
TGGT1_410770	TgSIR2-like-b		Histone deacetylases	deacetylase ToxoDB search	epigenetic	extra	0.00926691	3.7513	-0.0004295		3.83651	4.24083	3.87566	3.40151	3.53992	4.05824	2.48184	0.51564	0.0947938	-0.414037	-0.252042	0.157772	0.0374736	0.677549	0.128693	0.402596	0.437697
TGGT1_205750	TgHDAC-Sin3		Histone deacetylases	deacetylase ToxoDB search	epigenetic	extra	0.0254514	6.58378	0.00044927		6.65244	6.31071	6.42171	6.73696	6.7969	6.42157	6.17612	-0.296587	-0.186298	0.104382	0.169615	-0.230849	0.0921404	0.278575	0.495209	0.322563	0.169934
TGGT1_201400	TgSAP18		Sin3-associated polypeptide SAP18	deacetylase ToxoDB search	epigenetic	extra	0.298862	7.37535	-0.0028829		7.42882	7.80838	7.30668	6.85742	6.77616	7.18719	7.50961	0.442829	-0.0771331	-0.534084	-0.620774	-0.250373	0.0609761	0.694963	0.0808231	0.039601	0.250484
TGGT1_202490	TgSET-put15	TgSET1; now annotated as AP2VIIa-7	AP2 domain transcription factor AP2VIIa-7	20470832, 20109158, 28077462	epigenetic	extra	0.406312	6.20102	0.00159198		6.23707	6.46518	6.39843	6.16112	6.42812	6.63828	7.07167	0.275849	0.18048	-0.059882	0.209296	0.363623	0.271175	0.385718	0.846624	0.472992	0.166919
TGGT1_216080	TgSET-put16	now annotated as TgAKMT	Histone lysine methyltransferases	20470832	epigenetic	extra	0.159047	6.64556	0.00112032		6.34092	6.917	6.91906	6.79957	6.73146	6.89993	6.96388	0.646263	0.618631	0.474075	0.429087	0.529806	0.020146	0.0185551	0.0794109	0.173594	0.0540374
TGGT1_318330	TgMYST-A		Histone acetyltransferases	20470832	epigenetic	extra	0.542688	4.66249	-0.0015809		4.53444	4.61861	4.4864	4.65934	4.44025	4.23286	4.80384	-0.0947473	-0.0243045	0.130411	-0.0063749	-0.111753	0.732427	0.924246	0.600854	0.990872	0.678955
TGGT1_207080	TgMYST-B		Histone acetyltransferases	20470832	epigenetic	extra	0.0973626	4.22339	-0.0012007		4.25613	4.31307	4.44044	3.97828	3.82015	4.36673	3.69968	0.209228	0.213808	-0.257521	-0.407485	-0.0134812	0.279575	0.165317	0.239413	0.111726	0.948772
TGGT1_293380	TgHAT1		Histone acetyltransferases	20470832	epigenetic	extra	0.201018	4.82444	-0.0009002		4.92656	4.71139	4.59232	4.74386	4.80556	4.50167	4.27092	-0.330863	-0.312943	-0.18178	-0.0988494	-0.304396	0.25276	0.211619	0.511868	0.791819	0.274494
TGGT1_276180	TgTAF250		Histone acetyltransferases	20470832	epigenetic	extra	0.0527589	6.42965	0.00058239		6.48295	6.53758	6.67412	6.34017	6.39331	6.79815	6.83613	0.102752	0.22257	-0.100621	-0.0284193	0.299243	0.569754	0.145356	0.726078	0.939701	0.114946
TGGT1_293370	TgPRMT2		Histone arginine methyltransferases	20470832	epigenetic	extra	0.637027	7.19083	-0.0011083		7.23147	7.0238	7.18545	7.0635	7.05527	6.93502	7.43271	-0.241578	-0.0054978	-0.144959	-0.145039	-0.221429	0.119728	0.974	0.379588	0.474079	0.161815
TGGT1_252420	TgPMRT3		Histone arginine methyltransferases	20470832	epigenetic	extra	0.01413	5.25525	4.7856e-05		5.23401	5.21367	5.26059	5.29086	5.26972	5.23284	5.54924	-0.007854	0.0629866	0.077733	0.0738532	0.0292739	0.967972	0.652942	0.640399	0.757413	0.874249
TGGT1_288330	TgSET-put1		Histone lysine methyltransferases	20470832	epigenetic	extra	0.414689	5.6221	0.00154314		5.3902	5.82723	5.81439	5.81164	5.85497	5.85962	5.87647	0.378578	0.456911	0.441702	0.487059	0.565548	0.0656809	0.0144271	0.0641836	0.0419296	0.0152556
TGGT1_292170	TgSET-put2		Histone lysine methyltransferases	20470832	epigenetic	extra	0.604079	4.37705	0.00255517		4.42314	4.67589	4.63918	4.44812	4.68382	5.09327	3.65704	0.212314	0.247734	0.0729131	0.291894	0.737625	0.369456	0.219335	0.843952	0.331031	0.0133338
TGGT1_294610	TgSET-put3		Histone lysine methyltransferases	20470832	epigenetic	extra	0.00633785	6.49803	-0.000466		6.1986	7.09086	6.95232	6.28477	6.12857	6.85694	6.89051	0.889667	0.803272	0.0894716	-0.0380751	0.706651	0.0156854	0.0214994	0.741933	0.921774	0.0517387
TGGT1_295610	TgSET-put4		Histone lysine methyltransferases	20470832	epigenetic	extra	0.455113	6.2005	0.00278923		6.06255	6.68411	6.61011	6.22632	6.62462	6.83753	5.55815	0.524101	0.575693	0.174223	0.585971	0.897911	0.0367065	0.0111896	0.377319	0.0520838	0.00520819
TGGT1_201250	TgSET-put5		Histone lysine methyltransferases	20470832	epigenetic	extra	0.404517	5.72468	-0.0006104		5.75628	5.73914	5.66562	5.67138	5.58252	5.68354	5.50261	0.07304	-0.0589643	-0.0555219	-0.136836	-0.135117	0.748242	0.770626	0.854087	0.672316	0.565639
TGGT1_246910	TgSET-put6		Histone lysine methyltransferases	20470832	epigenetic	extra	0.111041	4.37841	-0.0018555		4.68257	3.67274	3.87897	4.36783	4.34557	3.63036	4.29524	-0.950148	-0.770932	-0.292869	-0.262402	-1.08642	0.0239352	0.0190835	0.324046	0.594719	0.0094756
TGGT1_276120	TgSET-put7		Histone lysine methyltransferases	20470832	epigenetic	extra	0.658542	4.59415	-0.003672		4.68252	4.09371	4.21234	4.42518	4.11886	3.67677	3.88169	-0.590585	-0.447703	-0.251067	-0.54763	-0.999802	0.0619732	0.0603275	0.330217	0.111103	0.0106018
TGGT1_311660	TgSET-put8		Histone lysine methyltransferases	20470832	epigenetic	extra	0.34325	5.50695	0.00124315		5.30633	5.58649	5.73966	5.68943	5.64783	5.74089	5.49411	0.276819	0.464404	0.396239	0.360154	0.46837	0.197767	0.0201576	0.0746348	0.111726	0.0402133
TGGT1_319662	TgSET-put9		Histone lysine methyltransferases	20470832	epigenetic	extra	0.0502525	4.28013	-0.0004494		4.48563	4.0047	4.21552	4.25873	4.14726	4.30956	3.80579	-0.343712	-0.235937	-0.211091	-0.309899	-0.265488	0.110904	0.170817	0.26107	0.220984	0.235115
TGGT1_242870	TgSET-put10		Histone lysine methyltransferases	20470832	epigenetic	extra	0.0901397	4.3944	0.00152491		4.41401	4.04869	4.12822	4.78709	4.85843	4.24559	4.29953	-0.403871	-0.274114	0.378712	0.436155	-0.153225	0.261317	0.350039	0.285778	0.195797	0.638286
TGGT1_262750	TgSET-put11		Histone lysine methyltransferases	20470832	epigenetic	extra	0.278746	4.53324	-0.0013343		4.80802	4.35224	4.35403	4.32607	4.32129	4.38021	4.91073	-0.451167	-0.415577	-0.473284	-0.472642	-0.383976	0.117182	0.128908	0.122398	0.162418	0.200365
TGGT1_281900	TgSET13/TgKMTOX		Histone lysine methyltransferases	20470832	epigenetic	extra	0.313107	6.43664	-0.001919		6.77997	6.28036	6.2314	6.07762	6.16857	6.18297	5.48225	-0.456062	-0.512846	-0.686913	-0.55636	-0.597734	0.0408051	0.0103739	0.0286946	0.110731	0.0157047
TGGT1_218230	TgSET-put12		Histone lysine methyltransferases	20470832	epigenetic	extra	0.530527	5.66397	0.00164393		5.58684	5.67093	5.74262	5.8539	6.00488	5.82172	5.58037	0.0215803	0.190365	0.284997	0.445423	0.336008	0.916076	0.213679	0.13647	0.0605354	0.0841741
TGGT1_284160	TgSET-put13		Histone lysine methyltransferases	20470832	epigenetic	extra	0.0443931	3.96482	0.00075323		3.59128	4.19599	4.11947	4.06906	4.24553	3.77973	3.80193	0.32197	0.548595	0.502435	0.701849	0.478955	0.320184	0.0615918	0.196089	0.143046	0.145726
TGGT1_240840	TgJmjC-put5/TgNO66		Histone demethylases	20470832	epigenetic	extra	0.567942	2.83032	0.00399152		2.47844	3.09514	3.00875	3.43439	3.45103	3.4225	3.52186	0.570302	0.555701	1.00404	1.00611	0.993313	0.110398	0.0667205	0.0572227	0.0401407	0.0140013
TGGT1_233905	TgSNF1a		Histone Kinases	20470832	epigenetic	extra	0.151781	4.33506	-0.0011033		4.16344	4.67844	4.4511	4.11486	4.11218	4.2233	4.07451	0.189234	0.308472	-0.0341652	-0.0109328	0.398973	0.423666	0.109459	0.905886	0.977728	0.0981954
TGGT1_291050	TgSNF1b		Histone Kinases	20470832	epigenetic	extra	0.163602	6.06811	-0.0012613		6.04974	6.1923	6.24761	5.81724	5.73346	6.07921	5.86749	0.245019	0.213545	-0.211491	-0.25414	-0.0594561	0.350647	0.321258	0.498878	0.564549	0.84867
TGGT1_310700	TgPP1		Histone phosphatase	20470832	epigenetic	extra	0.10447	7.60831	-0.00022		7.5568	7.57149	7.63889	7.63705	7.53904	7.5787	7.53189	-0.0069263	0.11888	0.100753	0.00853334	0.0837053	0.967972	0.385389	0.571175	0.969089	0.617244
TGGT1_270840	TgPARP		Histone ADP-ribosylation	20470832	epigenetic	extra	0.541661	4.36344	0.00870745		3.66276	4.74397	4.95961	5.40336	6.04292	5.3093	4.80299	1.12938	1.34404	1.80366	2.41646	1.65632	0.00867252	0.00214192	0.0100526	0.00096107	0.00088858
TGGT1_262760	TgPARG		Histone ADP-ribosylation	20470832	epigenetic	extra	0.222592	6.09036	0.0007436		5.98235	6.32546	6.19848	6.08838	6.2323	6.21213	5.68304	0.156565	0.244432	0.115667	0.266653	0.439464	0.448486	0.175671	0.564805	0.240534	0.0604649
TGGT1_320300	SWI2/SNF2, Brahma-like-a		ATP-dependent remodeling enzymes	20470832	epigenetic	extra	0.36029	7.7493	0.00090423		7.80082	7.58552	7.76537	7.88347	7.9206	7.85954	7.59934	-0.118851	0.00622625	0.109016	0.148821	-0.0040259	0.516522	0.977237	0.654657	0.538767	0.984078
TGGT1_278440	SWI2/SNF2, Brahma-like-b	TgBRG1	ATP-dependent remodeling enzymes	20470832, 28077462	epigenetic	extra	0.00010947	6.56097	-4.004e-05		6.62361	6.90238	6.76949	6.31161	6.39108	6.92472	6.46789	0.361483	0.176676	-0.284653	-0.195849	0.253055	0.0800048	0.223781	0.229782	0.448718	0.175249
TGGT1_273870	SWI2/SNF2, ISWI-like (AT hook)		ATP-dependent remodeling enzymes	20470832	epigenetic	extra	0.0526311	8.05597	-0.0002123		8.14027	8.02812	8.06795	7.98237	7.99248	8.10061	7.82389	-0.0544132	-0.0381603	-0.137194	-0.123302	-0.0595009	0.767645	0.798557	0.50734	0.554333	0.75501
TGGT1_321440	SWI2/SNF2, ISWI-like (SANT		ATP-dependent remodeling enzymes	20470832	epigenetic	extra	0.552399	8.60514	-0.0020387		8.79391	8.37013	8.29714	8.45937	8.30719	8.20694	8.50326	-0.399042	-0.460846	-0.3127	-0.464804	-0.573944	0.0537253	0.0144271	0.169175	0.0519736	0.0160459
TGGT1_258240	SWI2/SNF2, Mi-2/TgChromo3		ATP-dependent remodeling enzymes	20470832, 22427862	epigenetic	extra	0.167896	6.83141	0.00123877		6.78465	7.13184	7.12529	6.80024	6.88448	7.33173	6.83475	0.347461	0.369375	0.0426791	0.138533	0.574682	0.113165	0.0505533	0.887802	0.657233	0.0254732
TGGT1_280800	SWI2/SNF2, SRCAP/Ino80/p400		ATP-dependent remodeling enzymes	20470832	epigenetic	extra	0.00090919	8.63846	-7.712e-05		8.6751	8.76204	8.8692	8.44969	8.53677	8.84069	8.37788	0.138417	0.230462	-0.205399	-0.115969	0.151424	0.466995	0.164905	0.342525	0.594719	0.435163
TGGT1_291090	SWI2/SNF2-containing protein-a		ATP-dependent remodeling enzymes	20470832	epigenetic	extra	0.447942	6.27573	0.0006004		6.22963	6.34525	6.38853	6.31126	6.3393	6.43243	5.97141	0.121185	0.194515	0.100596	0.14192	0.236118	0.451783	0.161822	0.533082	0.49257	0.157692
TGGT1_277070	SWI2/SNF2-containing protein-b		ATP-dependent remodeling enzymes	20470832	epigenetic	extra	0.726673	7.11314	-0.0057844		7.43256	6.88253	6.77575	6.40403	6.14923	6.23985	6.4156	-0.594566	-0.625387	-0.985794	-1.25312	-1.14143	0.0390189	0.0233612	0.0426714	0.0210793	0.00362226
TGGT1_318480	SWI2/SNF2-containing protein, RAD5		ATP-dependent remodeling enzymes	20470832	epigenetic	extra	0.00476324	5.84496	-7.443e-05		5.97462	5.81868	5.81095	5.77854	5.80942	5.92191	5.46162	-0.151289	-0.125443	-0.170305	-0.105717	-0.0151628	0.33455	0.362076	0.353487	0.754	0.928117
TGGT1_236970	SWI2/SNF2-containing PHD finger protein		ATP-dependent remodeling enzymes	20470832	epigenetic	extra	0.0409137	8.06795	-0.0005365		8.282	8.17512	8.04068	7.82735	7.91903	8.20139	7.26065	-0.0558989	-0.208561	-0.435536	-0.34149	-0.0980094	0.789628	0.182894	0.0862717	0.140925	0.62451
TGGT1_245720	SWI2/SNF2-containing protein-c		ATP-dependent remodeling enzymes	20470832	epigenetic	extra	0.905794	6.87206	0.00205026		6.82193	6.97164	7.06348	7.03589	7.18681	7.27257	6.83517	0.250533	0.276225	0.233524	0.390348	0.394579	0.129378	0.0565796	0.197033	0.0725366	0.0583442
TGGT1_226440	SWI2/SNF2-containing protein, RAD16		ATP-dependent remodeling enzymes	20470832	epigenetic	extra	0.365761	6.79652	0.00049098		6.83053	6.85069	6.85654	6.77033	6.88201	6.91927	6.85948	0.0315756	0.063283	-0.0381886	0.0840029	0.121021	0.850411	0.622844	0.826747	0.677707	0.429745
TGGT1_229460	SWI2/SNF2-containing protein-c		ATP-dependent remodeling enzymes	20470832	epigenetic	extra	0.0277924	5.51329	0.00040977		5.68279	5.49146	5.55974	5.51549	5.40691	5.88953	5.10004	-0.0681208	-0.0892328	-0.151633	-0.24581	0.123767	0.694943	0.531055	0.341425	0.25127	0.485076
TGGT1_232450	SWI2/SNF2-containing protein, RAD54		ATP-dependent remodeling enzymes	20470832	epigenetic	extra	0.150549	4.84668	0.00134152		5.0237	4.47954	4.68384	5.10525	5.15971	4.92261	4.01465	-0.519647	-0.304236	0.169015	0.286767	-0.0846517	0.0520516	0.155768	0.683858	0.616292	0.737727
TGGT1_263140	SWI2/SNF2-containing protein, RAD26		ATP-dependent remodeling enzymes	20470832	epigenetic	extra	0.483084	5.46769	0.00092361		5.41914	5.48379	5.48044	5.59386	5.65659	5.55204	5.61885	0.0652764	0.0962534	0.193024	0.280156	0.16993	0.699182	0.477664	0.241403	0.270046	0.299544
TGGT1_273780	SWI2/SNF2-containing protein-d		ATP-dependent remodeling enzymes	20470832	epigenetic	extra	0.00375474	6.1109	0.00023984		6.21272	6.48485	6.29076	5.87005	5.98803	6.5437	6.29104	0.374136	0.108341	-0.309364	-0.181081	0.262241	0.0737659	0.458456	0.226182	0.518158	0.156409
TGGT1_263490	Ubiquitin-conjugating enzyme E2, RAD6		putative ubiquitin conjugating enzyme E2	20470832	epigenetic	extra	0.0472017	4.23645	-0.0008734		4.45391	3.83074	3.78616	4.31517	4.26402	3.80644	4.4553	-0.662305	-0.637282	-0.122296	-0.159258	-0.571686	0.0227309	0.0081809	0.525959	0.495289	0.0321112
TGGT1_263420	Ubiquitin carboxyl-terminal hydrolase, Ubp8/USP4		ubiquitin-specific protease USP4	20470832	epigenetic	extra	0.31244	4.99016	0.00253779		4.6371	5.09809	5.06956	5.49177	5.44482	5.19523	5.04985	0.390903	0.446077	0.892696	0.80497	0.612452	0.210539	0.0991531	0.0651266	0.0372761	0.0595484
TGGT1_208780	Ubc9 sumolyation conjugating enzyme		Ubiquitination/Sumolyation	20470832	epigenetic	extra	0.0162677	4.95903	0.00053399		4.78542	5.29644	5.3958	4.87442	4.81604	5.40878	4.51858	0.433148	0.6149	0.075437	0.0250173	0.682599	0.18346	0.0347644	0.808769	0.943464	0.0448199
TGGT1_243610	C-5 cytosine-specific DNA methyltransferase		DNA Methyltransferases	20470832	epigenetic	extra	0.107469	6.30702	0.00133188		6.17207	6.57533	6.81922	6.26744	6.32486	6.87344	5.64948	0.488072	0.672846	0.111581	0.166491	0.63756	0.0464991	0.00630735	0.624592	0.431181	0.0159272
TGGT1_227660	DNA methyltransferase 2		DNA Methyltransferases	20470832	epigenetic	extra	0.0191765	3.96054	-0.0003861		4.10611	3.67709	3.68756	4.0114	4.04011	3.67496	4.40844	-0.466915	-0.380331	-0.0713214	-0.0377748	-0.360557	0.0890871	0.0788847	0.786164	0.896062	0.164582
TGGT1_269760	TgChromo2		chromo domain-containing protein	22427862	epigenetic	extra	0.03993	4.83833	-0.0009619		4.91019	5.00821	5.1536	4.51607	4.43953	5.12934	4.96609	0.171531	0.276315	-0.361914	-0.44698	0.181361	0.332683	0.061321	0.150154	0.0558042	0.303668
TGGT1_268280	TgChromo1		chromo domain-containing protein	22427862	epigenetic	extra	0.319892	7.05849	0.00196416		6.85145	7.46594	7.44513	7.11601	7.28118	7.57277	7.15177	0.616589	0.630767	0.288685	0.508524	0.761739	0.0113985	0.00353589	0.139618	0.175989	0.00386438
TGGT1_254555	TgGCN5a		Histone acetyltransferases	28077462	epigenetic	extra	0.244773	6.53456	-0.0003594		6.57007	6.46107	6.45583	6.51936	6.51281	6.41507	5.99848	-0.154307	-0.0803334	-0.0244796	-0.0213383	-0.0713418	0.360052	0.566472	0.925681	0.939701	0.699156
TGGT1_243440	TgGCN5b		Histone acetyltransferases	28077462	epigenetic	extra	0.381476	6.19709	-0.0017331		6.4138	5.95818	5.84881	6.07118	5.99402	5.80162	6.22111	-0.427938	-0.530201	-0.311617	-0.395401	-0.600019	0.02745	0.00435281	0.157619	0.0488451	0.0078502
TGGT1_263580	TgBDP1		bromodomain-containing protein	28077462	epigenetic	extra	0.209173	8.65633	-0.0012669		8.72136	8.74647	8.74836	8.38471	8.3618	8.63756	8.25076	-0.0212189	0.0468773	-0.325144	-0.353474	-0.0293765	0.940024	0.833067	0.250579	0.188618	0.911688
TGGT1_258990	TgBDP3		bromodomain-containing protein	28077462	epigenetic	extra	0.17004	5.53124	0.00106701		5.37614	5.75343	5.847	5.57317	5.57839	5.89779	5.62735	0.383124	0.51028	0.217167	0.294709	0.56097	0.0382786	0.00702095	0.174409	0.431642	0.00951867
TGGT1_306460	TgBDP4		bromodomain-containing protein	28077462	epigenetic	extra	0.156006	5.15085	-0.0009818		5.43309	4.8982	5.07777	4.93992	5.0192	5.0393	5.17683	-0.541112	-0.326392	-0.477362	-0.399865	-0.360433	0.0443198	0.0985168	0.0761068	0.0974932	0.114638
TGGT1_264020	TgBDP5		hypothetical protein	28077462	epigenetic	extra	0.37516	5.75978	0.00054123		5.83745	5.66792	5.80049	5.80173	5.8259	5.90541	5.72218	-0.11182	0.00023986	-0.0179153	0.0141896	0.0525994	0.484623	0.998584	0.91572	0.942002	0.757629
TGGT1_311625	TgBDP6		WD domain, G-beta repeat-containing protein	28077462	epigenetic	extra	0.00832198	7.02779	-0.0002923		7.13713	7.32737	7.13074	6.73396	6.91715	7.22346	6.38247	0.162231	0.0315026	-0.379108	-0.178566	0.157865	0.318454	0.833067	0.0789721	0.490517	0.355111
TGGT1_305340	TgMORC		ATP-dependent remodeling enzymes	MORC ToxoDB search	epigenetic	extra	0.0146776	9.34173	0.00016901		9.45477	9.40859	9.36988	9.21728	9.38436	9.4431	8.78031	-0.0547711	-0.0511772	-0.212045	-0.0460844	0.0341368	0.784372	0.73332	0.361837	0.848623	0.869284
TGGT1_232370	TgMORC2		CW-type Zinc Finger protein	MORC ToxoDB search	epigenetic	extra	0.0117951	7.40894	-0.0001661		7.56292	7.40724	7.39127	7.30508	7.33094	7.52816	7.21734	-0.0952204	-0.136506	-0.237145	-0.200111	-0.0547567	0.538954	0.271258	0.176664	0.332597	0.755111
TGGT1_234900	TgPHD1		PHD-finger domain-containing protein	PHD search ToxoDB	epigenetic	extra	0.212111	8.59056	-0.0015134		8.7634	8.68681	8.61822	8.20196	8.31597	8.51083	9.01772	-0.0549365	-0.10926	-0.470935	-0.42048	-0.23201	0.765995	0.431964	0.238598	0.0788048	0.219785
TGGT1_235550	TgPHD2		PHD-finger domain-containing protein	PHD search ToxoDB	epigenetic	extra	0.207837	5.91895	-0.0020125		6.19845	5.43485	5.43406	5.83617	5.78815	5.27833	6.22569	-0.778895	-0.735133	-0.348407	-0.38852	-0.868579	0.0125717	0.00435281	0.0956147	0.100078	0.00516297
TGGT1_291000	TgPHD3		PHD-finger domain-containing protein	PHD search ToxoDB	epigenetic	extra	0.518064	4.71156	0.00173659		4.65299	4.77657	5.01496	4.84649	4.87118	5.19583	4.82649	0.158878	0.385948	0.19827	0.230348	0.532101	0.550883	0.0813391	0.389454	0.364976	0.0553494
TGGT1_204140	TgPHD4		PHD-finger domain-containing protein	PHD search ToxoDB	epigenetic	extra	0.469475	4.94018	-0.0045791		5.08604	5.34015	4.68259	4.23353	4.09544	4.43917	4.60341	0.462712	-0.338486	-0.838915	-0.93501	-0.799945	0.0625403	0.206188	0.0303573	0.0450045	0.0243506
TGGT1_206330	TgPHD5		PHD-finger domain-containing protein	PHD search ToxoDB	epigenetic	extra	0.00279913	6.80308	-0.0001114		7.06715	6.54363	6.65815	6.77723	6.80478	6.81389	6.93537	-0.437434	-0.371431	-0.269899	-0.235162	-0.300124	0.0274452	0.0249845	0.126618	0.223524	0.0797597
TGGT1_208200	TgPHD6		PHD-finger domain-containing protein	PHD search ToxoDB	epigenetic	extra	0.0700397	4.16387	0.00054626		4.11353	4.00196	4.088	4.39265	4.26657	4.14583	4.40348	-0.0620348	0.00144333	0.292714	0.169584	0.0134711	0.817406	0.994284	0.176705	0.434871	0.95374
TGGT1_224260	TgPHD7		PHD-finger domain-containing protein	PHD search ToxoDB	epigenetic	extra	0.00816994	8.9358	0.00037552		9.05255	9.31408	9.19046	8.60228	8.9228	9.31552	8.45393	0.274776	0.175021	-0.391481	-0.0916199	0.285884	0.168664	0.300533	0.252572	0.759557	0.162168
TGGT1_230890	TgPHD8		PHD-finger domain-containing protein	PHD search ToxoDB	epigenetic	extra	0.0734106	5.83358	0.00037497		5.98472	5.68815	5.77258	5.8418	5.94303	5.87403	5.87447	-0.279331	-0.176299	-0.124701	-0.0192284	-0.0936328	0.15557	0.328854	0.527966	0.933201	0.6409
TGGT1_319658	CBF/Mak21		CBF/Mak21 family protein	annotated TgSET-put9, paralog on ToxoDB	epigenetic	extra	0.0112606	3.3618	-0.0003578		3.57452	3.15402	2.91856	3.43807	3.43778	3.10958	3.66854	-0.338893	-0.623331	-0.118544	-0.095474	-0.501363	0.21388	0.0185905	0.647986	0.782934	0.0995749
TGGT1_261580	H2AX		histone H2AX	ToxoDB	epigenetic	extra	0.294544	2.19107	0.00502393		1.67209	2.72935	2.2651	2.74114	3.43632	2.36423	1.95925	0.975919	0.65622	1.10109	1.8683	0.793337	0.0565531	0.133423	0.0580182	0.0328077	0.100403
TGGT1_300200	H2AZ		histone H2AZ	ToxoDB	epigenetic	extra	0.0354289	8.73435	0.00078861		8.65666	8.55579	8.43478	9.0853	9.0129	8.52123	9.00998	-0.188388	-0.190058	0.451235	0.379319	-0.0292221	0.410957	0.359074	0.146234	0.202042	0.903212
TGGT1_305160	TgH2Ba		TgH2Ba	ToxoDB	epigenetic	extra	0.36528	3.45647	0.00364369		3.27043	4.03894	3.66796	3.53609	4.32564	3.8238	3.1321	0.645273	0.440379	0.295504	1.20723	0.72332	0.039509	0.0915292	0.376607	0.0727325	0.035311
TGGT1_224932	TgJmjC-put3		Histone demethylases	20470832	epigenetic	extra	no significant expression

## Sheet: Tab 8
upregulated DEGs								downregulated DEGs
Gene ID	Extracellular Log2 FC (relative to intracellular)					Product Description		Gene ID	Extracellular Log2 FC (relative to intracellular)					Product Description
	RH	P7	P11	P85	P148				RH	P7	P11	P85	P148
TGGT1_242740	7.83	4.03	4.36	6.3	2.37	hypothetical protein		TGGT1_411760	-5.92	-8.79	-7.71	-4.05	-9.28	Actin
TGGT1_275590	7.75	3.54	4.02	3.65	4.98	Mono-or diacylglycerol acyltransferase		TGGT1_217750	-5.24	-4.56	-4.38	-3.63	-6.04	hypothetical protein
TGGT1_203070	7.35	2.72	4.7	4.41	4.16	hypothetical protein		TGGT1_217740	-5.18	-4.55	-4.54	-3.73	-5.61	3-ketoacyl-(Acyl-carrier-protein) reductase
TGGT1_257970	7.1	3.88	2.8	3.89	5.09	hypothetical protein		TGGT1_267140	-5.02	-4.3	-4.68	-3.72	-4.85	SAG-related sequence SRS38B
TGGT1_297410	6.97	3.69	4.86	4.67	5.13	hypothetical protein		TGGT1_245670	-6.38	-6.04	-5.96	-3.99	-4.83	Pyruvate dehydrogenase E1 component subunit alpha
TGGT1_409650	6.42	5.62	7.44	5.73	6.94	Toxoplasma gondii family E protein		TGGT1_220440	-3.94	-3.94	-4.03	-3.44	-4.71	Cyclin-dependent kinases regulatory subunit
TGGT1_409410	6.33	3.85	4.2	5.86	6.29	tRNA-Leu		TGGT1_207140	-6.04	-5.55	-6.34	-3.56	-4.57	SAG-related sequence SRS49B
TGGT1_321490	6.31	2.7	4.07	4.14	5.28	SAG-related sequence SRS12A		TGGT1_225990	-5.36	-4.26	-4.44	-3.87	-4.49	PKS_AT domain-containing protein
TGGT1_313940	6.26	4.21	5.16	4.83	6.1	hypothetical protein		TGGT1_233140	-5.18	-4.89	-4.95	-3.38	-4.43	Deoxyuridine 5'-triphosphate nucleotidohydrolase
TGGT1_219110	6.25	2.87	4.32	3.9	3.7	hypothetical protein		TGGT1_222020	-5.86	-6.63	-6.44	-3.63	-4.39	Phosphoglycerate kinase
TGGT1_314670	6.22	3.12	4.42	5.45	7.36	hypothetical protein		TGGT1_283698	-4.5	-6.25	-5.34	-3.84	-4.38	hypothetical protein
TGGT1_217370	6.2	4.69	4.45	6.55	5.84	hypothetical protein		TGGT1_211330	-3.55	-4.47	-4.29	-3.23	-4.34	Methionine aminopeptidase
TGGT1_289040	6.07	3.86	6.03	5.73	5.34	Armadillo/beta-catenin family repeat-containing protein		TGGT1_220450	-4.09	-4.06	-4.12	-3.09	-4.22	RNase H domain-containing protein
TGGT1_301470	6.04	4.33	4.88	5.7	6.55	hypothetical protein		TGGT1_283702	-4.63	-5.18	-5.19	-3.75	-4.19	FATC domain-containing protein
TGGT1_306050	6.01	3.05	4.18	4.84	8.61	FAS1 domain-containing protein		TGGT1_319740	-3.93	-3.53	-3.53	-3.28	-4.18	Transporter, major facilitator family protein
TGGT1_287250	5.88	2.94	3.17	3.5	3.75	hypothetical protein		TGGT1_206610	-4.72	-4.18	-4.26	-3.42	-4.13	Dihydrolipoamide acetyltransferase component of pyruvate dehydrogenase complex
TGGT1_266335	5.84	5.23	4.86	5.31	8.38	Toxoplasma gondii family A protein		TGGT1_238110	-3.69	-3.62	-4.02	-3.03	-4.07	Replication factor a protein 3 protein
TGGT1_268970	5.83	4.75	4.42	6.29	6.42	hypothetical protein		TGGT1_266300	-3.61	-3.68	-3.99	-3.23	-4.04	hypothetical protein
TGGT1_365480	5.74	4.59	4.5	5.45	6.25	hypothetical protein		TGGT1_280770	-3.12	-2.41	-2.54	-3.07	-3.82	Regulator of chromosome condensation (RCC1) repeat-containing protein
TGGT1_286020	5.7	4.81	5.25	4.59	4.87	hypothetical protein		TGGT1_275610	-3.13	-2.71	-2.81	-3.15	-3.71	Protein kinase domain-containing protein
TGGT1_208020	5.7	4.68	4.77	4.54	5.77	AP2 domain transcription factor AP2Ib-1		TGGT1_305980	-5.63	-4.66	-4.9	-3.28	-3.71	Pyruvate dehydrogenase complex subunit PDH-E3I
TGGT1_310480	5.66	0.47	3.92	3.93	4.94	Flagellar/basal body protein, PACRG family protein		TGGT1_251930	-4.76	-4.69	-4.83	-3.03	-3.7	Enoyl-acyl carrier reductase ENR
TGGT1_237585	5.63	5.78	6.4	3.5	5.03	hypothetical protein		TGGT1_217700	-2.32	-1.91	-1.7	-2.88	-3.63	AP2/ERF domain-containing protein
TGGT1_411220	5.6	4.67	3.83	2.65	3.57	hypothetical protein		TGGT1_273130	-3.73	-3.13	-3.1	-2.98	-3.58	SAG-related sequence SRS30A
TGGT1_316560	5.58	2.18	4.1	5.01	4.23	Toxoplasma gondii family D protein		TGGT1_227640	-3.94	-3.21	-3.16	-3.32	-3.58	hypothetical protein
TGGT1_203688	5.58	2.18	2.28	1.6	2.4	hypothetical protein		TGGT1_202730	-3.3	-3.11	-2.82	-3.23	-3.58	hypothetical protein
TGGT1_362290	5.58	4.12	2.77	4.88	5.42	C2H2-type domain-containing protein		TGGT1_297120	-3.1	-2.59	-2.63	-3.1	-3.57	hypothetical protein
TGGT1_289027	5.54	3.47	4.21	5.21	4.65	hypothetical protein		TGGT1_320110	-4.32	-3.53	-4	-2.91	-3.56	Proliferating cell nuclear antigen
TGGT1_240325	5.52	4.32	3.73	3.99	6.01	Toxoplasma gondii family E protein		TGGT1_314460	-2.88	-2.87	-3.03	-2.88	-3.55	hypothetical protein
TGGT1_290645	5.5	1.83	3.86	4.79	3.82	hypothetical protein		TGGT1_297870	-3.26	-2.95	-3.15	-3.13	-3.54	hypothetical protein
TGGT1_245980	5.49	4.78	4.51	5.54	5.79	hypothetical protein		TGGT1_285860	-4.34	-4.15	-4.26	-2.9	-3.49	SAG-related sequence SRS20C
TGGT1_277230	5.45	3.86	3.33	4.48	4.05	hypothetical protein		TGGT1_208910	-3.06	-2.35	-2.66	-3.14	-3.46	hypothetical protein
TGGT1_228050	5.43	4.39	4.63	6.72	5.19	hypothetical protein		TGGT1_237880	-4.61	-4.23	-4.39	-3.29	-3.44	hypothetical protein
TGGT1_224750	5.4	3.06	4.72	7.61	6.25	SAG-related sequence SRS40F		TGGT1_227650	-3.65	-3.24	-3.2	-3.04	-3.44	Putative microtubule-associated protein RP/EB family
TGGT1_249040	5.35	6.24	3.45	3.53	4.95	hypothetical protein		TGGT1_218530	-4.29	-3.89	-4.07	-2.99	-3.42	PITH domain-containing protein
TGGT1_233610	5.33	5.21	5.71	6.89	6.62	hypothetical protein		TGGT1_259060	-1.93	-2.24	-2.66	-2.4	-3.4	hypothetical protein
TGGT1_208380	5.29	2	3.82	3.5	3.74	hypothetical protein		TGGT1_218540	-3.79	-2.87	-2.92	-2.88	-3.39	AB hydrolase-1 domain-containing protein
TGGT1_239730	5.26	3.31	4.56	4.84	3.92	MORN repeat-containing protein		TGGT1_278780	-2.41	-2.52	-2.69	-2.96	-3.38	Ubiquitin-like domain-containing protein
TGGT1_216285	5.22	3.38	2.88	4.1	4.84	hypothetical protein		TGGT1_239530	-4.03	-4.52	-4.54	-3.01	-3.38	Aminotran_5 domain-containing protein
TGGT1_226532	5.21	3.41	3.03	4.52	5.32	hypothetical protein		TGGT1_213752	-3.79	-2.94	-3.21	-3.06	-3.37	Herpesviridae ul52/ul70 dna primase
TGGT1_319630	5.21	4.69	4.79	4.1	4.8	hypothetical protein		TGGT1_212780	-2.45	-1.64	-1.97	-2.88	-3.36	hypothetical protein
[truncated: 1,163 more rows]

## Sheet: Tab 9
M13 Primers for genotyping SNPs between RH and GT1
[truncated: 73 more rows]
