# Supplementary material for: The Extracellular Milieu of Toxoplasma's Lytic Cycle Drives Lab Adaptation, Primarily by Transcriptional Reprogramming
Source: mSystems. 2021 Dec 7;6(6):e01196-21. doi: 10.1128/mSystems.01196-21 (PMC8651083; doi:10.1128/mSystems.01196-21)
Supplement: TABLE S2 [file msystems.01196-21-st002.xlsx]

## Sheet: Tab 1
Plaque Size (in vitro virulence).
Below are technical and biological replicates for RH and GT1 (B0, B2, and B4) at indicated passages. Data below is represented as cm2
Figure 1c
	RH				B0 P15				B0 P59				B0 P65				B0 P89				B0 P108				B0 P121				B0 P218				B2 P12				B2 P33				B2 P52				B2 P78				B2 P84
AVG of technical reps.	0.0605458	0.0622218	0.0561256		0.0102852	0.0103603	0.00947084		0.016873	0.0132449	0.0154159		0.017842	0.01212	0.00886492		0.0144631	0.013126	0.0157431		0.0168663	0.0157205	0.0156908		0.0183292	0.0190127	0.02264		0.0247077	0.0212539	0.0233263		0.0115795	0.00812968	0.0115119		0.0167845	0.0166355	0.0153477		0.0127773	0.0134266	0.0149661		0.0157718	0.0150563	0.0136285		0.015218
AVG of biological reps.	0.0596311				0.0100388				0.0151779				0.0129423				0.0144441				0.0160925				0.019994				0.0230959				0.010407				0.0162559				0.0137234				0.0148189				0.0180725
STDV of biological reps.	0.00314936				0.000493289				0.00182569				0.00454467				0.00130868				0.000670264				0.00231684				0.00173837				0.00197251				0.000790071				0.00112418				0.00109117				0.00265301
	RH				B0 P15				B0 P59				B0 P65				B0 P89				B0 P108				B0 P121				B0 P218				B2 P12				B2 P33				B2 P52				B2 P78				B2 P84
Biological replicate:	1	2	3		1	2	3		1	2	3		1	2	3		1	2	3		1	2	3		1	2	3		1	2	3		1	2	3		1	2	3		1	2	3		1	2	3		1
Technical replicate 1	0.112306	0.0680304	0.0468278		0.0117737	0.0135052	0.0206881		0.0103193	0.00887481	0.0095377		0.0134755	0.0118925	0.00651018		0.01585	0.0199362	0.0158401		0.0132578	0.0166217	0.0268916		0.0294541	0.0426921	0.0330456		0.014356	0.0208266	0.0321452		0.0147221	0.00969601	0.0123278		0.0157906	0.0158302	0.018363		0.0166514	0.0165228	0.0138316		0.00837023	0.00818224	0.0106359		0.0105172
Technical replicate 2	0.0724628	0.0677236	0.039902		0.0135843	0.00590665	0.0139009		0.00964654	0.00996314	0.018185		0.0288506	0.0139702	0.0108635		0.0285834	0.0102303	0.0156818		0.0152861	0.0137228	0.0101313		0.0196888	0.0217962	0.0137921		0.0261693	0.0312845	0.0141977		0.0133172	0.00694551	0.0110614		0.0237156	0.016592	0.0239531		0.0164832	0.0157412	0.0137921		0.00830097	0.0163942	0.0159291		0.0113186
Technical replicate 3	0.0671696	0.0401593	0.0648445		0.00925078	0.0117144	0.0145044		0.0128423	0.00634198	0.0170175		0.0179772	0.0114274	0.0151475		0.0112098	0.0134458	0.0101808		0.0149793	0.0291573	0.0142373		0.0133172	0.0210443	0.0251404		0.0236266	0.0190655	0.0194118		0.00457097	0.0128027	0.00539217		0.0131787	0.0276336	0.016879		0.0107546	0.0179178	0.0195998		0.0137822	0.015573	0.0162161		0.0166811
Technical replicate 4	0.0422766	0.087551	0.0667244		0.00868683	0.0207376	0.0132083		0.0148507	0.0143758	0.0177397		0.0111999	0.0160875	0.00883524		0.0115561	0.0100522	0.0138613		0.0170472	0.0101907	0.0122091		0.0183334	0.0210245	0.0139207		0.0259912	0.0280986	0.034223		0.015573	0.00773702	0.00717307		0.0212422	0.0172253	0.0116253		0.0184818	0.0115066	0.0149299		0.00932004	0.0157412	0.00799426		0.00545153
Technical replicate 5	0.0644784	0.0463232	0.0474709		0.00836033	0.00816245	0.00590665		0.0245071	0.00915184	0.0179475		0.0241906	0.00834054	0.00551089		0.00654975	0.00933983	0.0126345		0.0195503	0.0211135	0.0139306		0.0176507	0.0236365	0.013149		0.0183828	0.0128324	0.0200945		0.0186698	0.00755893	0.011091		0.00680699	0.02051	0.0103292		0.0111108	0.0207475	0.0139108		0.0131984	0.0184917	0.0136635		0.0104875
Technical replicate 6	0.0674862	0.0541393	0.0524574		0.00708402	0.0100621	0.00955749		0.0245071	0.00743031	0.0223503		0.0113582	0.0132182	0.00632219		0.0181948	0.0122486	0.0188676		0.0184521	0.0181157	0.0171065		0.0129412	0.0195899	0.016592		0.0159786	0.0206288	0.0274357		0.012862	0.00604516	0.0202924		0.0259121	0.024616	0.0202132		0.0125355	0.00912216	0.014455		0.0113582	0.0170274	0.015662		0.0157708
Technical replicate 7	0.0821984	0.0415246	0.0573944		0.00556036	0.01026	0.00568898		0.0104183	0.0106557	0.0305424			0.00990378			0.0120112	0.0169087	0.0173143		0.0114769	0.018363	0.0116847		0.0344406	0.0216973	0.0136239		0.0104183	0.0189369	0.01958		0.0166316	0.00637166	0.015009		0.0137228	0.0203913	0.0180563		0.0098642	0.0117935	0.00900343		0.0100522	0.0117144	0.0217962		0.0179673
Technical replicate 8	0.0512305	0.0525959	0.0988399		0.00507556	0.0127829	0.00794479		0.0102303	0.00805362	0.0169482						0.0140196	0.0129016	0.0163546		0.0270103	0.0150882	0.0135645		0.0339855	0.017433	0.0178288		0.0141779	0.0237156	0.0174726		0.0125454	0.00637166	0.011378		0.0140889	0.0169779	0.0145044		0.00967622	0.00878577	0.0158104		0.0191249	0.01119	0.0127037		0.0131589
Technical replicate 9	0.0682777	0.0597887	0.0593534		0.00676742	0.00965643	0.00835044		0.0112394	0.00393777	0.011279						0.0234188	0.0113186	0.0139306		0.0102995	0.0191546	0.0190952		0.008578	0.0351332	0.0208662		0.0369635	0.0227856	0.020144		0.0125059	0.00648049	0.00993346		0.0172154	0.0132677	0.018086		0.0168394	0.00874619	0.0175715		0.0169284	0.0122189	0.0141285		0.0252393
Technical replicate 10	0.114868	0.0623315	0.067694		0.0100621	0.00942887	0.0102699		0.0092211	0.0101808	0.0148309						0.0134854	0.0137525	0.0177991		0.0151574	0.0104084	0.0130006		0.0205397	0.0207772	0.0334018		0.0275149	0.0238838	0.0150189		0.00690593	0.00646071	0.0095377		0.0180563	0.0200747	0.0103886		0.01865	0.0090628	0.0104974		0.0210641	0.00917163	0.0156027		0.0119122
Technical replicate 11	0.0395261	0.0357862	0.0620149		0.00851863	0.0167998	0.0095377		0.0181454	0.0127532	0.0161369						0.0132974	0.0183334	0.0145143		0.00920131	0.011566	0.0118034		0.01212	0.0166217	0.0229241		0.0244082	0.0135942	0.0256647		0.0123179	0.0074402	0.01772		0.0112098	0.023033	0.012585		0.0128423	0.00801405	0.0129808		0.0201934	0.011843	0.012308		0.0193425
Technical replicate 12	0.0350837	0.0617972	0.0701377		0.00653986	0.0113186	0.0112098		0.012684	0.0149299	0.00974548						0.0148705	0.0105469	0.00831086		0.0157016	0.00846916	0.0263375		0.0259022	0.0209058	0.0109228		0.0225778	0.0149299	0.02704		0.0171065	0.00573845	0.00971579		0.0134458	0.011932	0.0129907		0.010072	0.014455	0.0162656		0.0285636	0.0164634	0.0205496		0.00868683
Technical replicate 13	0.046056	0.0597492	0.0329269		0.00847906	0.00726211	0.0200747		0.0246753	0.0217468	0.0301071						0.0154444	0.007925	0.0174627		0.00697519	0.00962675	0.0139603		0.0111405	0.0145242	0.0168295		0.0299389	0.017067	0.0246457		0.0102896	0.00752925	0.0113186		0.0124564	0.0201835	0.0114571		0.0100918	0.0106062	0.0159291		0.00661901	0.00967622	0.0122189		0.016691
Technical replicate 14	0.0646862	0.0522595	0.0544362		0.0155532	0.00972569	0.00414554		0.00832076	0.00917163	0.0160182						0.0153058	0.0166811	0.017532		0.00956739	0.0128917	0.0244577		0.0249128	0.0253778	0.00435331		0.0293057	0.017245	0.0378243		0.011091	0.00846916	0.00689604		0.0232308	0.00782606	0.0103589		0.0116748	0.0209651	0.00757872		0.0151871	0.0123278	0.0151278		0.0190061
Technical replicate 15	0.040189	0.0640134	0.0562962		0.00998293	0.0149991	0.00506567		0.0111603	0.0107052	0.00771723						0.0198768	0.0163942	0.0148507		0.015662	0.0180069	0.0104183		0.0154246	0.0103589	0.0192733		0.0328972	0.0177595	0.0234782		0.0165228	0.0138514	0.0127433		0.0182641	0.0122882	0.0182245		0.00345297	0.0190754	0.0177496		0.0140493	0.0109228	0.0122783		0.0154345
Technical replicate 16	0.0440278	0.0793292	0.0381508		0.0109327	0.0169383	0.00895397		0.0216874	0.00999282	0.0168493						0.00882534	0.00673774	0.0137822		0.0186005	0.0138613	0.0160973		0.0154147	0.0111108	0.015474		0.0223503	0.0226966	0.00847906		0.0100324	0.00772712	0.0214697		0.0283163	0.0107151	0.00893418		0.0117539	0.0108536	0.00674763		0.0113977	0.0137426	0.0155136		0.0146232
Technical replicate 17	0.0582552	0.041208	0.0636276		0.00559004	0.00871651	0.0130797		0.0147815	0.00919142	0.0108239						0.0147419	0.0144352	0.0222019		0.0228747	0.00863736	0.00699498		0.0419501	0.00804373	0.0372307		0.0355883	0.0189864	0.0287714		0.00819214	0.00770734	0.00735116		0.0230626	0.0110515	0.0161369		0.0128818	0.0148606	0.00781617		0.015573	0.0132182	0.00887481		0.0131787
Technical replicate 18	0.0721858	0.0560488	0.0590863		0.0149695	0.00704445	0.00680699		0.0124564	0.00960696	0.0158005						0.0105271	0.014455	0.0164239		0.0143362	0.0238937	0.0101412		0.0144649	0.0100225	0.0241609		0.0248831	0.0308096	0.0109822		0.00656954	0.00465013	0.0227856		0.0182047	0.0185411	0.0153355		0.00866704	0.0136931	0.0190754		0.0130401	0.0174627	0.00680699		0.0128423
Technical replicate 19	0.0540008	0.0723144	0.0359544		0.0120211	0.00668827	0.0125553		0.01585	0.0196394	0.0205793						0.00782606	0.0155136	0.0157313		0.0239333	0.0143956	0.017156		0.0100225	0.0135249	0.0358851		0.0438596	0.0194613	0.0320661		0.00882534	0.00551089	0.011655		0.0193129	0.018838	0.0171461		0.00506567	0.0162359	0.0225581		0.013802	0.0117935	0.0163051		0.016879
Technical replicate 20	0.0801701	0.0608078	0.0558015		0.00849885	0.00605506	0.0077667		0.00767765	0.0134557	0.0154147						0.0114175	0.00956739	0.0152762		0.0159687	0.0170472	0.0216676		0.0319375	0.0158104	0.0356675		0.0214499	0.0221029	0.0198669		0.00665858	0.0110811	0.0136635		0.016226	0.0132083	0.0154444		0.0137525	0.0131886	0.0161369		0.0104381	0.015009	0.0120211		0.0185312
Technical replicate 21	0.0530114	0.061352	0.0565238		0.0172154	0.00369042	0.0085681		0.0168196	0.0124069	0.0164041						0.0112296	0.0194118	0.00853842		0.0104578	0.0198273	0.0192436		0.0122486	0.0297608	0.0204803		0.0195701	0.0236167	0.0169779		0.0206386	0.0136734	0.0181256		0.0187489	0.0145143	0.0192832		0.0146825	0.0138613	0.00731158		0.0178585	0.0107843	0.0167009		0.0207574
Technical replicate 22	0.0407529	0.0797843	0.0550397		0.0148111	0.0106953	0.00596601		0.019768	0.0139306	0.0148309						0.0235474	0.0102402	0.0215489		0.0145341	0.0196097	0.0173836		0.0172945	0.0162853	0.0287516		0.0203418	0.0201341	0.0295827		0.0116748	0.0134854	0.0116154		0.0150387	0.0124366	0.0122486		0.0105963	0.0153751	0.00680699		0.0159786	0.0210047	0.00608474		0.0120112
Technical replicate 23	0.0535853	0.046996	0.0566623		0.0121893	0.0145935	0.00561973		0.0180069	0.0046996	0.0296322						0.0121596	0.0187291	0.0240718		0.0228054	0.00934972	0.0115956		0.0110515	0.0304138	0.0371317		0.0476984	0.0164436	0.0341042		0.00628262	0.00640134	0.00772712		0.00948824	0.0234782	0.0210443		0.0219149	0.018462	0.012031		0.0189666	0.0185115	0.012684		0.017621
Technical replicate 24	0.0478073	0.0924287	0.0615103		0.0101808	0.0108635	0.00800415		0.0214796	0.0135843	0.0160973						0.0192733	0.0207772	0.0104479		0.0312647	0.0139801	0.0209058		0.0173836	0.0145143	0.0221128		0.0141285	0.0160479	0.0428603		0.00574835	0.0116649	0.0152564		0.0140592	0.0180959	0.0156521		0.0144154	0.0110713	0.018551		0.0185312	0.0268025	0.00999282		0.0132974
Technical replicate 25	0.0415543	0.111504	0.0434638		0.012308	0.0090529	0.00295827		0.0239333	0.01119	0.00924089						0.0119023	0.0139603	0.0121794		0.0145341	0.0202924	0.0143066		0.0084197	0.0167602	0.0291375		0.0369141	0.0419006	0.0276435		0.0118133	0.012773	0.00673774		0.0205793	0.0147221	0.0265849		0.00597591	0.020698	0.0132677		0.0280788	0.0109426	0.0197779		0.0159984
Technical replicate 26					0.0147419	0.00683667	0.00734126		0.0317594	0.00913206	0.0305622						0.0114472	0.0241015	0.0132677		0.0218556	0.0153256	0.0183334		0.0190655	0.0188577	0.0256054		0.0279997	0.0213411	0.0199659		0.0108635	0.00709392	0.00835044		0.0205001	0.0195998	0.0285834		0.0137327	0.00880556	0.0233001		0.0145242	0.0191743	0.0147419		0.0137327
Technical replicate 27					0.00983452	0.00531302	0.00747978		0.0149596	0.01958	0.0257142						0.01305	0.0120112	0.0181256		0.021262	0.014544	0.0228648		0.0143066	0.0169284	0.021074		0.0244478	0.0177793	0.0136931		0.0114175	0.0127928	0.0066289		0.00963664	0.0264167	0.00747978		0.0131688	0.0195404	0.0201341		0.00810309	0.0248732	0.0204408		0.0105271
Technical replicate 28					0.00962675	0.011279	0.00788543		0.0114373	0.0121893	0.0110614						0.022657	0.0103094	0.0135052		0.0291375	0.0214203	0.0147518		0.00815256	0.0185016	0.0194415		0.0237255	0.0226471	0.0136931		0.0106557	0.00619357	0.00562962		0.0169185	0.0162952	0.0118133		0.0147221	0.00858789	0.0156224		0.0217962	0.0139405	0.0131589		0.0118628
Technical replicate 29					0.010072		0.0116154		0.0149991	0.0120508	0.0165129						0.0122585	0.012684	0.0185609		0.0090529	0.0157016	0.00751935		0.021539	0.025922	0.0214994		0.0273269	0.0219149	0.0202825		0.0127037	0.00610453	0.00685646		0.00867694	0.0171065	0.0117539		0.015939	0.0121992	0.0226372		0.0243587	0.0316604	0.00835044		0.0338272
Technical replicate 30									0.017621	0.0130401	0.0172747						0.0117737	0.00666848	0.0187885		0.012862	0.0171065	0.0134062		0.0259319	0.0170571	0.0245269		0.021262	0.0231418	0.0298795		0.00967622	0.0064706	0.00991367		0.0249623	0.0138316	0.0159094		0.0142076	0.00980484	0.0180959		0.0239531	0.0120705	0.0164733		0.012496
Technical replicate 31									0.0124366	0.0190457	0.00961686						0.0194909	0.0197086	0.00692572		0.0144451	0.0142769	0.020886		0.0115363	0.0135843	0.0135546		0.0298202	0.01492	0.0137327			0.00402681			0.0136635	0.0147617	0.0148606		0.0157412	0.00572856	0.0122486		0.0161765	0.00904301	0.0136931		0.0108536
Technical replicate 32									0.0218457	0.0141878	0.018927						0.0108536	0.0220436	0.0125553		0.0221722	0.0112889	0.0139108		0.0179772	0.0074402	0.0329565		0.0177892	0.0232803	0.0223701			0.00329466			0.0101808	0.0111702	0.0117243		0.0124762	0.0136239	0.0165426		0.0160083	0.0148309	0.0113186		0.0202726
Technical replicate 33									0.0133073	0.00858789	0.00751935						0.0139207	0.0191842	0.0189567				0.0115264		0.0176606	0.00924089	0.0168889		0.0219545	0.0259121	0.0197383						0.0179772	0.00580771	0.0188182				0.0210938				0.0112691
Technical replicate 34									0.0132677	0.0147419	0.0160578						0.00788543	0.013238	0.0221227				0.0159687		0.00990378	0.0113977	0.0184224		0.0153652	0.0227362	0.0203814								0.00936951								0.0123476
Technical replicate 35									0.0171857	0.013238	0.0143758						0.0124168	0.0117144	0.013703						0.0325311	0.0176606	0.0271587		0.0128917	0.0266244	0.0286428								0.0110317
Technical replicate 36									0.0167998	0.0124069	0.00960696						0.0153454	0.00540206	0.0116946						0.0139702	0.0192238	0.0291968		0.0377847	0.0253382	0.0264167
Technical replicate 37									0.0126938	0.0175122	0.0268916						0.0141581	0.00511514	0.018086						0.00963664	0.0221128	0.0175616		0.0249623	0.0169779	0.0252096
Technical replicate 38									0.017245	0.0111306	0.0146726						0.0123377	0.0113483	0.00761829						0.0260407	0.0139306	0.0301368		0.0228846	0.0170373	0.0154542
Technical replicate 39									0.010161	0.0133271	0.0110317						0.0162656	0.00672784	0.0155037						0.0098642	0.0217962	0.0269411		0.0222513	0.0126938	0.0258923
Technical replicate 40									0.0237948	0.0257934	0.0139603						0.00991367	0.00846916	0.0133567						0.0217566	0.0325608	0.0166712		0.0251601	0.0181454	0.0256746
Technical replicate 41									0.0223404	0.0170768	0.00731158						0.00843948	0.00667837	0.0208959						0.0268718	0.025269	0.0318187		0.0214895	0.0314724	0.0284647
Technical replicate 42									0.0193623	0.0125158	0.00934972						0.0112394	0.0130599	0.0246061						0.0105073	0.0278018	0.0255262		0.0203418	0.0141482	0.0111306
Technical replicate 43									0.0316703	0.0113977	0.0121695						0.021628	0.00913206	0.0179673						0.0162754	0.0164436	0.0192535		0.0346781	0.0154444	0.0283163
Technical replicate 44									0.0229142	0.0165327	0.00603527						0.0149002	0.0144846	0.0179871						0.0248633	0.017809	0.0253086		0.0187291	0.0250018	0.0214895
Technical replicate 45									0.019768	0.0139306	0.0137921						0.02051	0.00682678	0.0139702						0.00778649	0.0115165	0.0215291		0.0169581	0.02611	0.0472136
Technical replicate 46									0.0140196	0.0127532	0.014643						0.0196888	0.0210443	0.0206485						0.0225679	0.0159193	0.028623		0.025081	0.01958	0.0176606
Technical replicate 47									0.0160083	0.015296	0.0107349														0.0190358	0.0093893	0.0163249		0.0210839	0.0171065	0.0130995
Technical replicate 48									0.0166415	0.0184521	0.0115066														0.0134062	0.0233891	0.0183729		0.0293848	0.0260704	0.0277919
Technical replicate 49									0.0138415	0.023686	0.0237552																0.0180959		0.0278117	0.021163	0.0249821
Technical replicate 50									0.0193524	0.025823	0.0109525																0.0238146				0.0273962
Technical replicate 51									0.0262584	0.0143659	0.0104084																				0.0113582
Technical replicate 52									0.0295827	0.0137327	0.0159094
Technical replicate 53									0.0107448	0.0143461	0.0106458
Technical replicate 54									0.00791511	0.0115264	0.0232506
Technical replicate 55									0.0169581	0.011279	0.0097059
Technical replicate 56									0.0227658	0.017067	0.0157016
Technical replicate 57											0.0105963
Technical replicate 58											0.0120903
[truncated: 41 more columns]

## Sheet: Tab 2
Plaque Size (in vitro virulence).
Below is a single biological replicate for RH and GT1 (B2) at indicated passages in human (HFF) and goat (GSF) host cells. Data below is represented as cm2
Figure 1d
	HFF P10				GSF P14
	RH	B2 P22	B2 P177		RH	B2 P22	B2 P177
AVG of technical reps.	0.0494298	0.00545648	0.0134848		0.0370332	0.00317906	0.0078272
STDV of technical reps.	0.0147108	0.00245471	0.00507355		0.00946791	0.00122979	0.00335887
	HFF P10				GSF P14
	RH	B2 P22	B2 P177		RH	B2 P22	B2 P177
Technical replicate 1	0.0335106	0.0077667	0.00685646		0.0396448	0.00402681	0.00978505
Technical replicate 2	0.0353014	0.00657943	0.0133271		0.0346484	0.00101907	0.00816245
Technical replicate 3	0.0656162	0.00422469	0.00845927		0.036271	0.00270103	0.00706423
Technical replicate 4	0.0491528	0.00486779	0.0142868		0.0377748	0.00331445	0.00405649
Technical replicate 5	0.0531104	0.00490737	0.00874619		0.0435133	0.00587697	0.00703455
Technical replicate 6	0.0380717	0.0107942	0.0159885		0.0200747	0.00383883	0.00754903
Technical replicate 7	0.0421084	0.00620347	0.0176804		0.0285537	0.00186994	0.0179079
Technical replicate 8	0.0577803	0.00472928	0.0154345		0.0378342	0.00451161	0.00715328
Technical replicate 9	0.0346187	0.00350244	0.0181058		0.0287615	0.00284944	0.00609463
Technical replicate 10	0.0614015	0.00626283	0.00650028		0.0385565	0.00262188	0.00249326
Technical replicate 11	0.0660417	0.0149695	0.0105469		0.0406144	0.00470949	0.00814267
Technical replicate 12	0.0354003	0.00547132	0.0209948		0.0404264	0.00244379	0.00285933
Technical replicate 13	0.0617972	0.00577803	0.0167405		0.0382596	0.00390808	0.010537
Technical replicate 14	0.0392392	0.00463034	0.0109525		0.0382596	0.00253283	0.00497662
Technical replicate 15	0.0504291	0.00354201	0.0165624		0.025546	0.00153355	0.0043731
Technical replicate 16	0.0437409	0.00648049	0.0170966		0.0299785	0.00181058	0.00646071
Technical replicate 17	0.0356872	0.0035618	0.017532		0.0423953	0.00426426	0.00433352
Technical replicate 18	0.0255064	0.00710381	0.0152267		0.027416	0.00235474	0.00880556
Technical replicate 19	0.0468278	0.00806352	0.00989388		0.0318385	0.00421479	0.0108338
Technical replicate 20	0.0477479	0.0104479	0.00984441		0.0304336	0.0035618	0.00619357
Technical replicate 21	0.0761928	0.00148408	0.0155037		0.0301764		0.0084197
Technical replicate 22	0.0832372	0.0077667	0.0203023		0.0625491		0.0101709
Technical replicate 23	0.0543669	0.00272082	0.00791511		0.0382893		0.00823171
Technical replicate 24		0.00447204	0.0112197		0.0340943		0.0143362
Technical replicate 25		0.00839001	0.00907269		0.0607089		0.00885503
Technical replicate 26		0.00619357	0.0112592		0.046244		0.00867694
Technical replicate 27		0.00675752	0.00599569
Technical replicate 28		0.00530312	0.0139306
Technical replicate 29		0.00428405	0.0252393
Technical replicate 30		0.00669816	0.0129907
Technical replicate 31		0.00521408	0.0072819
Technical replicate 32		0.00682678	0.0127532
Technical replicate 33		0.00508546	0.0118331
Technical replicate 34		0.00366074	0.0139306
Technical replicate 35		0.00692572	0.0131292
Technical replicate 36		0.00168196	0.0120804
Technical replicate 37		0.0016226	0.00804373
Technical replicate 38		0.00563951	0.0159489
Technical replicate 39		0.00519429	0.0173836
Technical replicate 40		0.00346286	0.0211927
Technical replicate 41		0.00233496	0.0141878
Technical replicate 42		0.00625293	0.0102501
Technical replicate 43		0.00689604	0.0066289
Technical replicate 44		0.00488758	0.0128818
Technical replicate 45		0.0027505	0.00864725
Technical replicate 46		0.00495684	0.0118925
Technical replicate 47		0.00561973	0.0183927
Technical replicate 48		0.00347275	0.00985431
Technical replicate 49		0.003077	0.0108437
Technical replicate 50		0.00330456	0.00904301
Technical replicate 51			0.0167602
Technical replicate 52			0.00641124
Technical replicate 53			0.0203023
Technical replicate 54			0.0155136
Technical replicate 55			0.0144747
Technical replicate 56			0.0162853
Technical replicate 57			0.018086
Technical replicate 58			0.0131787
Technical replicate 59			0.0226471
Technical replicate 60			0.0154048
Technical replicate 61			0.0108239
Technical replicate 62			0.0146726
Technical replicate 63			0.00812288
Technical replicate 64			0.00862747
Technical replicate 65			0.00721264
Technical replicate 66			0.00930025
Technical replicate 67			0.0218655
Technical replicate 68			0.0198768
Technical replicate 69			0.0103688
Technical replicate 70			0.00860768
Technical replicate 71			0.0133567
Technical replicate 72			0.0193722
Technical replicate 73			0.0105271
Technical replicate 74			0.00948824
Technical replicate 75			0.0110515
Technical replicate 76			0.0190853
Technical replicate 77			0.00735116
Technical replicate 78			0.0095476
Technical replicate 79			0.00985431
Technical replicate 80			0.0300774
Technical replicate 81			0.0203913
Technical replicate 82			0.00650028
Technical replicate 83			0.0111801
Technical replicate 84			0.0259912

## Sheet: Tab 3
Extracellular survival assay (0-10 hours).
Below is extracellular survival data for RH and GT1 (B0 and B2) at indicated passages. Technical and biological replicates for each timepoints are shown. Average (AVG) and standard deviation (STDV) of biological replicates are shown. Data is color coordinated as in Figure 2a.
Figure 2a
		Biological replicate 1													Biological replicate 2												Biological replicate 3												Biological replicate 4
		Sample	RH (50 tachyzoites per well)												RH (50 tachyzoites per well)												RH (500 tachyzoites per well)												RH (500 tachyzoites per well)
		Hours Extracellular	0	1	2	3	4	5	6	7	8	9	10		0	1	2	3	4	5	6	7	8	9	10		0	1	2	3	4	5	6	7	8	9	10		0	1	2	3	4	5	6	7	8	9	10
	Number of plaques	Technical replicate 1	25	24	21	12	17	12	7	7	9	6	3		25	30	16	24	23	28	18	18	19	11	10		257	206	174	145	125	82	75	54	42	25	11		235	245	209	173	143	91	40	37	8	1	0
		Technical replicate 2	18	25	17	19	11	11	8	7	9	4	2		30	22	27	23	30	16	14	12	17	11	10		201	175	142	152	112	96	66	47	40	17	14		251	255	239	151	135	96	50	32	10	1	0
		Average of technical reps.	21.5	24.5	19	15.5	14	11.5	7.5	7	9	5	2.5		27.5	26	21.5	23.5	26.5	22	16	15	18	11	10		229	190.5	158	148.5	118.5	89	70.5	50.5	41	21	12.5		243	250	224	162	139	93.5	45	34.5	9	1	0
		Percent Survival	1	1.13953	0.883721	0.72093	0.651163	0.534884	0.348837	0.325581	0.418605	0.232558	0.116279		1	0.945455	0.781818	0.854545	0.963636	0.8	0.581818	0.545455	0.654545	0.4	0.363636		1	0.831878	0.689956	0.648472	0.517467	0.388646	0.30786	0.220524	0.179039	0.0917031	0.0545852		1	1.02881	0.921811	0.666667	0.572016	0.384774	0.185185	0.141975	0.037037	0.00411523	0
		Hours Extracellular	0	1	2	3	4	5	6	7	8	9	10
		AVG of biological reps.	1	0.978124	0.803029	0.697167	0.627748	0.495054	0.367114	0.316656	0.283224	0.17083	0.133736
		STDV of biological reps.	0	0.102437	0.0953952	0.0970543	0.183605	0.196522	0.183818	0.17546	0.239897	0.153803	0.1431
		Biological replicate 1													Biological replicate 2												Biological replicate 3
		Sample	B0 P4 (500 tachyzoites per well)												B0 P4 (500 tachyzoites per well)												B0 P4 (500 tachyzoites per well)
		Hours Extracellular	0	1	2	3	4	5	6	7	8	9	10		0	1	2	3	4	5	6	7	8	9	10		0	1	2	3	4	5	6	7	8	9	10
	Number of plaques	Technical replicate 1	104	58	34	21	14	2	1	0	1	0	0		109	54	61	21	11	6	5	0	0	0	0		92	71	45	21	8	6	1	0	0	0	0
		Technical replicate 2	81	58	36	20	8	2	1	1	0	0	0		85	64	55	24	13	4	3	1	1	0	0		90	76	54	15	8	1	0	0	0	0	0
		Average of technical reps.	92.5	58	35	20.5	11	2	1	0.5	0.5	0	0		97	59	58	22.5	12	5	4	0.5	0.5	0	0		91	73.5	49.5	18	8	3.5	0.5	0	0	0	0
		Percent Survival	1	0.627027	0.378378	0.221622	0.118919	0.0216216	0.0108108	0.00540541	0.00540541	0	0		1	0.608247	0.597938	0.231959	0.123711	0.0515464	0.0412371	0.00515464	0.00515464	0	0		1	0.807692	0.543956	0.197802	0.0879121	0.0384615	0.00549451	0	0	0	0
		Hours Extracellular	0	1	2	3	4	5	6	7	8	9	10
		AVG of biological reps.	1	0.680989	0.506758	0.217128	0.110181	0.0372099	0.0191808	0.00352001	0.00352001	0	0
		STDV of biological reps.	0	0.110129	0.114409	0.0175161	0.0194336	0.0150016	0.0192854	0.003051	0.003051	0	0
		Biological replicate 1													Biological replicate 2												Biological replicate 3												Biological replicate 4
		Sample	B2 P13 (500 tachyzoites per well)												B2 P13 (500 tachyzoites per well)												B2 P13 (500 tachyzoites per well)												B2 P13 (500 tachyzoites per well)
		Hours Extracellular	0	1	2	3	4	5	6	7	8	9	10		0	1	2	3	4	5	6	7	8	9	10		0	1	2	3	4	5	6	7	8	9	10		0	1	2	3	4	5	6	7	8	9	10
	Number of plaques	Technical replicate 1	85	70	52	24	6	1	4	1	0	0	0		95	78	41	30	23	12	1	0	0	0	0		56	43	26	24	13	6	3	0	0	0	0		72	66	45	25	22	13	2	0	1	1	0
		Technical replicate 2	92	82	54		5	1	5	1	0	0	1		82	87	70	47	21	11	0	1	1	0	0		32	45	32	12	9	5	2	1	0	0	0		64	60	41	27	20	11	0	0	1	1	0
		Average of technical reps.	88.5	76	53	24	5.5	1	4.5	1	0	0	0.5		88.5	82.5	55.5	38.5	22	11.5	0.5	0.5	0.5	0	0		44	44	29	18	11	5.5	2.5	0.5	0	0	0		68	63	43	26	21	12	1	0	1	1	0
		Percent Survival	1	0.858757	0.59887	0.271186	0.0621469	0.0112994	0.0508475	0.0112994	0	0	0.00564972		1	0.932203	0.627119	0.435028	0.248588	0.129944	0.00564972	0.00564972	0.00564972	0	0		1	1	0.659091	0.409091	0.25	0.125	0.0568182	0.0113636	0	0	0		1	0.926471	0.632353	0.382353	0.308824	0.176471	0.0147059	0	0.0147059	0.0147059	0
		Hours Extracellular	0	1	2	3	4	5	6	7	8	9	10
		AVG of biological reps.	1	0.929358	0.629358	0.374415	0.217389	0.110678	0.0320053	0.0070782	0.0050889	0.00367647	0.00141243
		STDV of biological reps.	0	0.0577097	0.0246816	0.0721007	0.107234	0.0701927	0.0255903	0.00542603	0.00694249	0.00735294	0.00282486
		Biological replicate 1													Biological replicate 2												Biological replicate 3												Biological replicate 4
		Sample	B2 P49 (500 tachyzoites per well)												B2 P49 (500 tachyzoites per well)												B2 P49 (500 tachyzoites per well)												B2 P49 (500 tachyzoites per well)
		Hours Extracellular	0	1	2	3	4	5	6	7	8	9	10		0	1	2	3	4	5	6	7	8	9	10		0	1	2	3	4	5	6	7	8	9	10		0	1	2	3	4	5	6	7	8	9	10
	Number of plaques	Technical replicate 1	130	115	97	67	53	50	17	12	4	4	3		148	157	153	83	76	51	26	21	10	1	1		133	122	106	114	100	97	70	59	50	18	20		174	171	119	94	74	43	31	29	12	5	4
		Technical replicate 2	111	109	92	62	53	28	20	5	6	1	1		152	143	120	78	72	44	31	18	9	1	0				108	120	108	87		50	49	20	14		154	151	111	91	67	38	29	22	5	4	1
		Average of technical reps.	120.5	112	94.5	64.5	53	39	18.5	8.5	5	2.5	2		150	150	136.5	80.5	74	47.5	28.5	19.5	9.5	1	0.5		133	122	107	117	104	92	70	54.5	49.5	19	17		164	161	115	92.5	70.5	40.5	30	25.5	8.5	4.5	2.5
		Percent Survival	1	0.929461	0.784232	0.53527	0.439834	0.323651	0.153527	0.0705394	0.0414938	0.0207469	0.0165975		1	1	0.91	0.536667	0.493333	0.316667	0.19	0.13	0.0633333	0.00666667	0.00333333		1	0.917293	0.804511	0.879699	0.781955	0.691729	0.526316	0.409774	0.37218	0.142857	0.12782		1	0.981707	0.70122	0.564024	0.429878	0.246951	0.182927	0.155488	0.0518293	0.027439	0.0152439
		Hours Extracellular	0	1	2	3	4	5	6	7	8	9	10
		AVG of biological reps.	1	0.957115	0.799991	0.628915	0.53625	0.39475	0.263192	0.19145	0.132209	0.0494274	0.0407486
		STDV of biological reps.	0	0.0399768	0.0858808	0.167713	0.166156	0.200992	0.176125	0.149838	0.160229	0.0628852	0.0583524
		Biological replicate 1													Biological replicate 2												Biological replicate 3												Biological replicate 4
		Sample	B2 P86 (250 tachyzoites per well)												B2 P86 (250 tachyzoites per well)												B2 P86 (250 tachyzoites per well)												B2 P86 (250 tachyzoites per well)
		Hours Extracellular	0	1	2	3	4	5	6	7	8	9	10		0	1	2	3	4	5	6	7	8	9	10		0	1	2	3	4	5	6	7	8	9	10		0	1	2	3	4	5	6	7	8	9	10
	Number of plaques	Technical replicate 1	123	107	113	114	85	84	55	46	25	22	21		109	95	76	37	27	15	15	5	3	1	0		50	49	39	17	12	7	3	1	1	0	0		37	30	30	22	14		6	1	1	0	0
		Technical replicate 2	110	100	98	83		83	62	47	35	20	14		86	85	74	36	23	17	8	1	2	2	1		51	48	40	14	12	8	3	0	0	0	0		37	24	25	19	10		4	2	0	0	0
		Average of technical reps.	116.5	103.5	105.5	98.5	85	83.5	58.5	46.5	30	21	17.5		97.5	90	75	36.5	25	16	11.5	3	2.5	1.5	0.5		50.5	48.5	39.5	15.5	12	7.5	3	0.5	0.5	0	0		37	27	27.5	20.5	12		5	1.5	0.5	0	0
		Percent Survival	1	0.888412	0.905579	0.845494	0.729614	0.716738	0.502146	0.399142	0.257511	0.180258	0.150215		1	0.923077	0.769231	0.374359	0.25641	0.164103	0.117949	0.0307692	0.025641	0.0153846	0.00512821		1	0.960396	0.782178	0.306931	0.237624	0.148515	0.0594059	0.00990099	0.00990099	0	0		1	0.72973	0.743243	0.554054	0.324324		0.135135	0.0405405	0.0135135	0	0
		Hours Extracellular	0	1	2	3	4	5	6	7	8	9	10
		AVG of biological reps.	1	0.875404	0.800058	0.520209	0.386993	0.343119	0.203659	0.120088	0.0766416	0.0489105	0.0388357
		STDV of biological reps.	0	0.101467	0.0721865	0.240635	0.23143	0.323658	0.201614	0.186474	0.120767	0.0878645	0.0742919
		Biological replicate 1													Biological replicate 2												Biological replicate 3
		Sample	B2 P134 (250 tachyzoites per well)												B2 P134 (250 tachyzoites per well)												B2 P134 (250 tachyzoites per well)
		Hours Extracellular	0	1	2	3	4	5	6	7	8	9	10		0	1	2	3	4	5	6	7	8	9	10		0	1	2	3	4	5	6	7	8	9	10
	Number of plaques	Technical replicate 1	88	60	56	39	25	20	13	11	4	4	2		110	88		60	35	16	15	10	5	2	0		102	81		57	33	18	6	2	2	1	0
		Technical replicate 2	65	54	59	41	33	15	16	10	2	5	2		102	91		59	35	17	17	6	3	3	0		101	66		61	25	28	11	7	4	1	0
		Average of technical reps.	76.5	57	57.5	40	29	17.5	14.5	10.5	3	4.5	2		106	89.5		59.5	35	16.5	16	8	4	2.5	0		101.5	73.5		59	29	23	8.5	4.5	3	1	0
		Percent Survival	1	0.745098	0.751634	0.522876	0.379085	0.228758	0.189542	0.137255	0.0392157	0.0588235	0.0261438		1	0.84434		0.561321	0.330189	0.15566	0.150943	0.0754717	0.0377358	0.0235849	0		1	0.724138		0.581281	0.285714	0.226601	0.0837438	0.044335	0.0295567	0.00985222	0
		Hours Extracellular	0	1	2	3	4	5	6	7	8	9	10
		AVG of biological reps.	1	0.771192	0.751634	0.555159	0.331663	0.203673	0.14141	0.0856872	0.0355027	0.0307536	0.0087146
		STDV of biological reps.	0	0.0642089		0.029686	0.0467028	0.0415943	0.0535397	0.0472948	0.00520234	0.0252604	0.0150941
		Biological replicate 1													Biological replicate 2												Biological replicate 3												Biological replicate 4
		Sample	B2 P211 (125 tachyzoites per well)												B2 P211 (125 tachyzoites per well)												B2 P211 (125 tachyzoites per well)												B2 P211 (125 tachyzoites per well)
		Hours Extracellular	0	1	2	3	4	5	6	7	8	9	10		0	1	2	3	4	5	6	7	8	9	10		0	1	2	3	4	5	6	7	8	9	10		0	1	2	3	4	5	6	7	8	9	10
	Number of plaques	Technical replicate 1	56	47	50	42	35	33	20	27	27	27	15		53	54	63	54	30	38	35	23		25	25		55	53	51	37	28	24	30	28	27	14	14		59	44	62	41	38	27	35	32	29	24	15
		Technical replicate 2	51	43	42	41	31	39		25	25	18	12		55		52	49	42	25	33	30	32	26	27		47	41		44	33	34	33	23	14	11	20		49	44	45	40	36	34	29	34	34	20	30
		Average of technical reps.	53.5	45	46	41.5	33	36	20	26	26	22.5	13.5		54	54	57.5	51.5	36	31.5	34	26.5	32	25.5	26		51	47	51	40.5	30.5	29	31.5	25.5	20.5	12.5	17		54	44	53.5	40.5	37	30.5	32	33	31.5	22	22.5
		Percent Survival	1	0.841121	0.859813	0.775701	0.616822	0.672897	0.373832	0.485981	0.485981	0.420561	0.252336		1	1	1.06481	0.953704	0.666667	0.583333	0.62963	0.490741	0.592593	0.472222	0.481481		1	0.921569	1	0.794118	0.598039	0.568627	0.617647	0.5	0.401961	0.245098	0.333333		1	0.814815	0.990741	0.75	0.685185	0.564815	0.592593	0.611111	0.583333	0.407407	0.416667
		Hours Extracellular	0	1	2	3	4	5	6	7	8	9	10
		AVG of biological reps.	1	0.910944	0.900363	0.680829	0.564712	0.516769	0.402364	0.426869	0.452313	0.336851	0.326398
		STDV of biological reps.	0	0.0839927	0.120411	0.186717	0.101067	0.113572	0.206973	0.143731	0.148663	0.150185	0.154855

## Sheet: Tab 4
Extracellular survival assay (area under the survival curves).
Below are biological replicates for RH and GT1 (B0 and B2) at indicated passages; color coding mathces that of Figure 2b. Data below is represented as arbitrary units and is derived from the original data in "Figure 2a".
Figure 2b
Sample	RH
Biological replicate 1	4.44239
Biological replicate 2	6.10366
Biological replicate 3	3.85372
Biological replicate 4	4.40284
Biological replicate 5	5.83721
Biological replicate 6	7.20909
Average of biological reps.	5.30815
STDV of biological reps	1.28147
Sample	B0 P4
Biological replicate 1	1.88919
Biological replicate 2	2.16495
Biological replicate 3	2.18132
Average of biological reps.	2.07849
STDV of biological reps	0.16414
Sample	B2 P13
Biological replicate 1	2.36723
Biological replicate 2	2.88983
Biological replicate 3	3.01136
Biological replicate 4	2.97059
Average of biological reps.	2.80975
STDV of biological reps	0.299306
Sample	B2 P49
Biological replicate 1	3.80705
Biological replicate 2	4.14833
Biological replicate 3	6.07519
Biological replicate 4	3.85372
Average of biological reps.	4.47107
STDV of biological reps	1.08003
Sample	B2 P86
Biological replicate 1	3.05251
Biological replicate 2	6
Biological replicate 3	3.17949
Biological replicate 4	3.02273
Average of biological reps.	3.81368
STDV of biological reps	1.45913
Sample	B2 P134
Biological replicate 1	3.56536
Biological replicate 2	3.37663
Biological replicate 3	3.23273
Biological replicate 4	3.41103
Average of biological reps.	3.39644
STDV of biological reps	0.136554
Sample	B2 P211
Biological replicate 1	6.31373
Biological replicate 2	7.19444
Biological replicate 3	6.70833
Biological replicate 4	6.15888
Biological replicate 5	5.10337
Biological replicate 6	3.12579
Biological replicate 7	5.32635
Average of biological reps.	5.70441
STDV of biological reps	1.3515

## Sheet: Tab 5
Tachyzoite settling assay
Below are 4 biological replicates for RH. No technical replicates were performed. Data below is represented as number of plaques and percentage of plaques formed relative to the unwashed input (% settled).
Figure 2c
	Hours settling	0	2	4	6	8	10	12	24	Input
Number of Plaques	Biological replicate 1	1	2	6	13	28	37	37	45	48
	Biological replicate 2	0	1	9	14	34	36	41	46	65
	Biological replicate 3	0	3	12	20	14	24	24	39	52
	Biological replicate 4	0	0	11	22	24	32	40	44	51
	AVG	0.25	1.5	9.5	17.25	25	32.25	35.5	43.5	54
	STDV	0.5	1.29099	2.64575	4.42531	8.40635	5.90903	7.85281	3.10913	7.52773
	Hours settling	0	2	4	6	8	10	12	24	Input
Percentage of Plaques	Biological replicate 1	0.0208333	0.0416667	0.125	0.270833	0.583333	0.770833	0.770833	0.9375	1
	Biological replicate 2	0	0.0153846	0.138462	0.215385	0.523077	0.553846	0.630769	0.707692	1
	Biological replicate 3	0	0.0576923	0.230769	0.384615	0.269231	0.461538	0.461538	0.75	1
	Biological replicate 4	0	0	0.215686	0.431373	0.470588	0.627451	0.784314	0.862745	1
	AVG	0.00462963	0.0277778	0.175926	0.319444	0.462963	0.597222	0.657407	0.805556	1
	STDV	0.0104167	0.0258823	0.0534667	0.0996953	0.136241	0.13063	0.150516	0.10492	0

## Sheet: Tab 6
Invasion efficiency assay
Below is reinvasion efficiency data for RH and GT1 (B0, B2, and B4) at indicated passages. Technical and biological replicates are shown. Average (AVG) and standard deviation (STDV) of biological replicates are shown. Data is color coordinated as in Figure 2d.
Figure 2d
	Sample	RH
	Biological replicate	1	2	3	4	5	6	7	8	9	10
	Input	50	50	50	50	50	500	500	500	500	500
Number of plaques	Technical replicate 1	25	25	25	30	26	257	235	266	138	230
	Technical replicate 2	18	30	36	29	22	201	251	226	140	219
	Average of technical reps.	21.5	27.5	30.5	29.5	24	229	243	246	139	224.5
	Invasion Efficiency	0.43	0.55	0.61	0.59	0.48	0.458	0.486	0.492	0.278	0.449
	AVG of biological reps.	0.4823
	STDV of biological reps.	0.0935569
	Sample	B0 P15				B0 P58				B0 P89				B0 P108				B0 P121				B0 P219
	Biological replicate	1	2	3		1	2	3		1	2	3		1	2	3		1	2	3		1	2	3
	Input	500	500	500		250	250	250		250	250	250		250	250	250		250	250	250		250	250	250
Number of plaques	Technical replicate 1	57	55	116		67	59	72		68	22	91		67	72	21		77	77	100		19	80	118
	Technical replicate 2	67	15	108		57	27	65		56	26	79		N/A	70	27		71	54	69		21	75	111
	Average of technical reps.	62	35	112		62	43	68.5		62	24	85		67	71	24		74	65.5	84.5		20	77.5	114.5
	Invasion Efficiency	0.124	0.07	0.224		0.248	0.172	0.274		0.248	0.096	0.34		0.268	0.284	0.096		0.296	0.262	0.338		0.08	0.31	0.458
	AVG of biological reps.	0.139333				0.231333				0.228				0.216				0.298667				0.282667
	STDV of biological reps.	0.0781366				0.0530031				0.123223				0.104231				0.0380701				0.190477
	Sample	B2 P12								B2 P33				B2 P51							B2 P84				B2 P121				B2 P145				B2 P163				B2 P208				B2 P223
	Biological replicate	1	2	3	4	5	6	7		1	2	3		1	2	3	4	5	6		1	2	3		1	2	3		1	2	3		1	2	3		1	2	3		1	2	3	4	5
	Input	500	500	500	500	500	500	500		500	500	500		500	500	500	500	500	500		500	250	250		250	250	250		250	250	250		250	250	250		250	250	250		250	250	125	125	125
Number of plaques	Technical replicate 1	85	95	56	72	100	97	14		100	113	51		130	148	133	140	120	109		97	38	83		57	59	64		62	84	75		87	110	86		85	64	120		78	101	58	27	17
	Technical replicate 2	92	82	32	64	94	91	18		100	117	33		111	152	N/A	138	132	59		104	36	84		71	68	67		64	83	91		79	128	83		83	68	100		72	88	54	35	36
	Average of technical reps.	88.5	88.5	44	68	97	94	16		100	115	42		120.5	150	133	139	126	84		100.5	37	83.5		64	63.5	65.5		63	83.5	83		83	119	84.5		84	66	110		75	94.5	56	31	26.5
	Invasion Efficiency	0.177	0.177	0.088	0.136	0.194	0.188	0.032		0.2	0.23	0.084		0.241	0.3	0.266	0.278	0.252	0.168		0.201	0.148	0.334		0.256	0.254	0.262		0.252	0.334	0.332		0.332	0.476	0.338		0.336	0.264	0.44		0.3	0.378	0.448	0.248	0.212
	AVG of biological reps.	0.141714								0.171333				0.250833							0.227667				0.257333				0.306				0.382				0.346667				0.3172
	STDV of biological reps.	0.0609938								0.077106				0.0454859							0.0958245				0.00416333				0.0467761				0.0814616				0.0884835				0.0961208
	Sample	B4 P10			B4 P26					B4 P86			B4 P102			B4 P169			B4 P204
	Biological replicate	1	2		1	2	3	4		1	2		1	2		1	2		1	2
	Input	250	250		250	250	250	250		250	250		250	250		250	250		250	250
Number of plaques	Technical replicate 1	41	23		38	22	51	35		42	48		27	86		68	45		91	56
	Technical replicate 2	37	31		50	25	50	36		45	49		32	89		51	50		97	55
	Average of technical reps.	39	27		44	23.5	50.5	35.5		43.5	48.5		29.5	87.5		59.5	47.5		94	55.5
	Invasion Efficiency	0.156	0.108		0.176	0.094	0.202	0.142		0.174	0.194		0.118	0.35		0.238	0.19		0.376	0.222
	AVG of biological reps.	0.132			0.1535					0.184			0.234			0.214			0.299
	STDV of biological reps.	0.0339411			0.0466583					0.0141421			0.164049			0.0339411			0.108894

## Sheet: Tab 7
LogCPM (counts per million) expression value of all intracellular and extracellular RH and GT1 samples
Figure 5
Figure 6
GeneName	P11.extra_mean	P11.extra_sd	P11.extra.rep.1	P11.extra.rep.2	P11.extra.rep.3	P11.intra_mean	P11.intra_sd	P11.intra.rep.1	P11.intra.rep.2	P11.intra.rep.3	P148.extra_mean	P148.extra_sd	P148.extra.rep.1	P148.extra.rep.2	P148.extra.rep.3	P148.intra_mean	P148.intra_sd	P148.intra.rep.1	P148.intra.rep.2	P148.intra.rep.3	P210.extra_mean	P210.extra_sd	P210.extra.rep.1	P210.extra.rep.2	P210.extra.rep.3	P35.extra_mean	P35.extra_sd	P35.extra.rep.1	P35.extra.rep.2	P35.extra.rep.3	P55.extra_mean	P55.extra_sd	P55.extra.rep.1	P55.extra.rep.2	P55.extra.rep.3	P7.extra_mean	P7.extra_sd	P7.extra.rep.1	P7.extra.rep.2	P7.extra.rep.3	P7.intra_mean	P7.intra_sd	P7.intra.rep.1	P7.intra.rep.2	P7.intra.rep.3	P85.extra_mean	P85.extra_sd	P85.extra.rep.1	P85.extra.rep.2
TGGT1_200010	8.00143	0.274027	7.83186	7.85485	8.31757	7.92035	0.161022	7.77114	8.09103	7.89888	8.44287	0.0931307	8.35728	8.42927	8.54205	8.0236	0.0387093	7.97981	8.03773	8.05325	8.14952	0.145963	7.99504	8.28513	8.16837	8.30246	0.143104	8.45693	8.17441	8.27603	8.23583	0.223625	8.20568	8.47299	8.0288	8.14911	0.14589	8.00147	8.29318	8.15267	7.75594	0.30669	7.58888	7.56906	8.10989	8.53408	0.172265	8.34117	8.58851
TGGT1_200130	-1.36395	0.856923	-2.24627	-1.31068	-0.534911	-0.701669	0.795803	-0.391818	-1.60579	-0.107397	0.740052	1.75542	-0.545421	2.74006	0.0255187	0.412436	0.576238	-0.251161	0.702056	0.786413	-1.12183	0.450043	-1.13694	-1.56414	-0.664429	-1.18243	0.352422	-1.16733	-1.54216	-0.837804	-0.626935	0.262512	-0.406454	-0.557026	-0.917325	-1.54184	0.45823	-1.71691	-1.02188	-1.88672	-0.852954	0.0943647	-0.926876	-0.88532	-0.746665	0.0608033	0.976585	-1.06247	0.708527
TGGT1_200230	2.57583	0.460054	2.20727	3.09143	2.42879	1.64621	0.357785	1.77705	1.92016	1.24142	3.56255	1.3312	3.63987	4.85341	2.19438	1.73751	0.215125	1.98452	1.5912	1.63683	1.85417	0.24645	1.97706	1.57044	2.01502	2.62511	0.165201	2.50222	2.5602	2.81291	1.4941	0.219113	1.25037	1.55713	1.67478	2.80464	0.11212	2.8895	2.84689	2.67753	1.53693	0.322482	1.7873	1.65045	1.17303	2.04684	0.179044	1.95785	1.92973
TGGT1_200240	2.45736	0.890502	1.43434	2.87903	3.0587	3.26634	1.30738	4.17367	3.85757	1.76778	3.88325	0.692755	4.59757	3.8379	3.21429	3.86683	0.882148	4.87087	3.21612	3.51349	2.66697	0.405927	2.56932	2.31877	3.11281	2.53905	0.159708	2.6367	2.62571	2.35475	1.77226	0.180898	1.56995	1.82838	1.91845	2.65659	0.286573	2.97338	2.58099	2.4154	3.20015	0.272433	2.91239	3.23398	3.45409	2.90738	0.471312	2.3694	3.24756
TGGT1_200250	7.37925	0.469949	6.87398	7.46048	7.80328	7.26573	0.420889	7.43427	6.78669	7.57624	7.91642	0.287842	8.23748	7.68143	7.83035	7.44401	0.231836	7.71108	7.29451	7.32645	8.04241	0.13127	8.18303	8.02113	7.92309	8.06127	0.123686	7.92066	8.10991	8.15324	8.0739	0.386673	7.94049	8.50961	7.77159	7.62238	0.16003	7.43761	7.71262	7.7169	7.61721	0.518091	8.20723	7.40781	7.2366	7.77703	0.21891	7.5387	7.82324
TGGT1_200260	4.26551	0.183881	4.47469	4.19249	4.12936	3.24612	0.635102	3.97235	2.97129	2.79472	3.90719	0.123388	4.00008	3.76718	3.9543	3.35616	0.147429	3.51833	3.31991	3.23024	4.39223	0.05362	4.35869	4.36393	4.45407	4.41314	0.0357171	4.44668	4.37558	4.41715	4.42939	0.0338973	4.46309	4.42977	4.3953	4.24858	0.178266	4.40829	4.05626	4.2812	3.39741	0.106799	3.35176	3.32102	3.51945	3.98003	0.210306	4.13869	4.05991
TGGT1_200270	5.60948	0.0336115	5.63743	5.61884	5.57219	4.5761	0.182937	4.71945	4.37006	4.63878	5.30619	0.137483	5.39228	5.14764	5.37867	4.47632	0.300558	4.81938	4.25931	4.35028	5.60973	0.165283	5.78017	5.59886	5.45014	5.5611	0.149195	5.39065	5.62465	5.66799	5.59017	0.0743909	5.54906	5.67604	5.54541	5.55704	0.143693	5.54977	5.41712	5.70423	4.68999	0.0410691	4.64643	4.69553	4.728	5.34231	0.25242	5.53275	5.43819
TGGT1_200280	7.5248	0.0870339	7.43583	7.60976	7.5288	6.82374	0.084592	6.92139	6.7729	6.77694	6.82997	0.192539	6.61933	6.99689	6.87369	6.82848	0.18252	7.03738	6.69985	6.74821	6.9411	0.315825	7.30576	6.7615	6.75602	6.85597	0.325737	6.4913	7.1181	6.95851	6.92286	0.0684581	6.87916	6.88766	7.00175	7.47525	0.0815288	7.55007	7.38836	7.48733	6.88565	0.0872923	6.98644	6.83614	6.83437	6.95638	0.0317152	6.95778	6.98738
TGGT1_200290	7.2971	0.243015	7.05906	7.28745	7.5448	6.84947	0.0857514	6.76404	6.84884	6.93554	7.11993	0.10268	7.02227	7.11055	7.22698	6.73436	0.0542102	6.681	6.73269	6.78938	6.79516	0.186598	7.00152	6.74562	6.63832	6.74015	0.1789	6.53379	6.85137	6.8353	6.75462	0.119585	6.71788	6.88827	6.65772	7.46801	0.0811014	7.377	7.49438	7.53264	6.84554	0.256443	6.71975	6.67628	7.14059	7.24644	0.163545	7.06744	7.38807
TGGT1_200295	2.56221	0.449203	2.04769	2.76257	2.87637	0.232372	1.07772	0.911752	0.795632	-1.01027	2.98943	1.29149	2.09305	4.46976	2.40547	1.48467	0.567501	0.831213	1.85383	1.76897	1.50738	0.271311	1.39269	1.8172	1.31225	1.9227	0.48464	2.0374	1.391	2.33971	1.57209	0.465512	1.60283	2.02146	1.09196	2.42459	0.507426	1.85493	2.82815	2.59068	0.874863	1.06203	0.195224	2.09869	0.330672	2.36954	0.504275	1.93954	2.92457
TGGT1_200310	6.94232	0.227221	7.19578	6.75688	6.87429	7.01893	0.103019	6.94537	6.97474	7.13667	6.9742	0.165686	6.887	7.16527	6.87031	7.09784	0.152601	6.92163	7.18592	7.18596	7.04893	0.173663	6.86573	7.21115	7.06991	7.3671	0.160163	7.5503	7.25356	7.29744	7.34296	0.105057	7.45858	7.31693	7.25336	7.04032	0.180284	7.24788	6.95032	6.92275	7.02508	0.0572272	6.96395	7.03391	7.07738	7.11288	0.0809869	7.18701	7.02644
TGGT1_200320	7.96064	0.115824	8.09286	7.91192	7.87712	7.86026	0.310346	7.50902	7.97432	8.09743	7.85699	0.349572	7.49064	8.18693	7.89339	8.30554	0.389054	7.85691	8.55027	8.50942	8.14513	0.230973	7.91012	8.37184	8.15345	8.29124	0.223822	8.52626	8.08061	8.26685	8.26343	0.147511	8.37747	8.31598	8.09684	7.9469	0.320158	8.2718	7.93722	7.6317	8.02247	0.0913187	8.01391	8.11777	7.93573	8.04636	0.120157	7.93921	8.02359
TGGT1_200330	5.52183	0.319432	5.2441	5.45049	5.8709	6.62902	0.184119	6.41897	6.76247	6.70563	5.26984	0.194677	5.24988	5.08591	5.47373	6.52266	0.11013	6.63938	6.42058	6.50801	5.77056	0.407533	5.94181	6.06453	5.30535	6.09323	0.149415	5.92198	6.19703	6.16068	5.89942	0.268902	5.75098	6.20982	5.73745	5.68655	0.105558	5.57121	5.7101	5.77835	6.59856	0.0628812	6.56147	6.67116	6.56304	5.61972	0.156874	5.4566	5.63306
TGGT1_200340	5.14191	0.321446	5.41514	4.78772	5.22286	3.12341	0.495805	3.52176	3.28034	2.56813	5.46058	0.382404	5.90072	5.2711	5.2099	3.28671	0.444277	3.76925	2.89462	3.19625	5.94466	0.294872	5.65612	5.93237	6.24548	6.25199	0.251144	6.54052	6.13291	6.08254	6.20967	0.212592	6.45509	6.08236	6.09156	5.41146	0.41174	5.8859	5.14759	5.2009	3.06918	0.269515	2.79949	3.33852	3.06954	5.65572	0.404804	6.06328	5.65014
TGGT1_200350	8.41377	0.16942	8.60417	8.35749	8.27965	6.31617	0.518925	6.8984	6.14772	5.9024	8.2498	0.356349	8.54696	7.85473	8.34771	6.18256	0.285121	6.51147	6.00572	6.03047	8.3684	0.205149	8.17024	8.35507	8.57988	8.71344	0.185916	8.9116	8.54285	8.68586	8.5239	0.041628	8.56558	8.48232	8.52381	8.43954	0.122813	8.30228	8.53904	8.4773	6.53278	0.625174	5.84178	7.05921	6.69734	8.35008	0.428105	8.77582	8.35477
TGGT1_200360	10.1748	0.201645	10.1027	10.0191	10.4026	9.67244	0.112686	9.54352	9.72164	9.75216	10.411	0.14467	10.4266	10.2591	10.5472	9.7124	0.0911296	9.60746	9.77157	9.75816	10.0827	0.201292	9.91526	10.0269	10.3061	10.2148	0.145055	10.3823	10.1299	10.1323	10.2263	0.0984487	10.3275	10.2205	10.1308	10.3106	0.23768	10.0539	10.5231	10.3547	9.74053	0.142295	9.65264	9.66425	9.9047	10.5474	0.10448	10.4645	10.6648
TGGT1_200370	5.93487	0.0778821	5.84504	5.97598	5.98358	5.78766	0.217769	5.54808	5.8413	5.97359	5.93147	0.097106	5.85639	5.89688	6.04113	5.83721	0.0620349	5.76622	5.86443	5.88098	5.83729	0.188659	6.05477	5.71757	5.73954	5.83901	0.190235	5.62153	5.92095	5.97454	5.80353	0.0729628	5.73967	5.88305	5.78786	5.92406	0.197878	5.76885	6.14688	5.85644	5.78176	0.188801	5.56649	5.91924	5.85954	6.03265	0.173652	5.84336	6.07001
TGGT1_200385	8.07427	0.122872	8.15022	8.14008	7.93251	7.11836	0.288114	7.3321	6.7907	7.23227	8.02142	0.725239	8.6261	7.21734	8.22082	7.01958	0.4281	7.51347	6.75468	6.79059	8.45442	0.0997805	8.34674	8.47275	8.54376	8.56434	0.100763	8.67201	8.47232	8.54868	8.35856	0.0684665	8.30728	8.43631	8.33209	8.20971	0.222115	7.96478	8.26627	8.39808	7.33202	0.188586	7.2149	7.54957	7.2316	7.83649	0.450181	8.29859	7.81162
TGGT1_200400	8.2641	0.0288434	8.25053	8.24454	8.29722	7.77707	0.121502	7.86382	7.82919	7.6382	7.97629	0.101793	7.93786	8.0917	7.8993	7.71617	0.0170198	7.70605	7.70664	7.73582	8.03909	0.0700984	8.0132	7.98561	8.11845	8.15152	0.0457088	8.17741	8.17842	8.09875	8.11014	0.145348	8.05905	7.99724	8.27414	8.27755	0.10041	8.38098	8.27122	8.18046	7.68562	0.0751136	7.60049	7.71381	7.74256	7.99887	0.065896	8.0008	8.06378
TGGT1_200410	7.21477	0.149123	7.38445	7.10457	7.15528	5.4961	0.625227	6.08683	5.56017	4.84131	6.35312	0.221376	6.51158	6.44759	6.10018	5.19243	0.465251	5.72952	4.93435	4.91343	6.64297	0.0905681	6.61574	6.56914	6.74403	6.97266	0.0670096	6.99989	7.02177	6.89632	6.96158	0.199081	6.93312	6.77826	7.17336	7.12505	0.251931	7.38638	6.88371	7.10504	5.83239	0.120896	5.80713	5.96393	5.72613	6.42681	0.591161	7.01622	6.43029
TGGT1_200430	4.66735	0.354289	4.26126	4.91327	4.82754	5.6121	0.401224	5.16057	5.74802	5.9277	4.17983	0.752326	3.42156	4.92607	4.19186	5.6833	0.276551	5.36416	5.83343	5.85233	4.12461	0.105911	4.17703	4.1941	4.00272	4.15282	0.06857	4.10041	4.23042	4.12763	4.17716	0.0865658	4.16087	4.0999	4.27072	4.5244	0.207271	4.7466	4.49032	4.33628	5.31065	0.239602	5.36366	5.04898	5.51931	4.55774	0.492674	4.04497	4.60077
TGGT1_200440	4.95084	0.141271	5.07415	4.98166	4.7967	4.20931	0.0844173	4.30604	4.17135	4.15053	4.70721	0.145331	4.87076	4.59289	4.65798	4.16394	0.149369	4.31418	4.01545	4.16219	5.32987	0.367154	5.75259	5.09044	5.1466	4.93221	0.371349	4.5095	5.08123	5.20591	5.08646	0.0449241	5.13043	5.08831	5.04064	4.89019	0.118464	5.02698	4.82099	4.82261	4.29024	0.203664	4.07436	4.47896	4.31741	4.55921	0.114157	4.63943	4.60968
TGGT1_200450	4.53972	0.155688	4.35995	4.63008	4.62914	4.73512	0.105166	4.61863	4.82307	4.76365	4.8027	0.106842	4.903	4.81478	4.69034	4.87062	0.134812	4.73019	4.88267	4.999	5.09758	0.140829	5.2317	5.11017	4.95088	4.8437	0.125457	4.70959	4.95819	4.86332	4.99671	0.0818587	4.97417	5.08747	4.92848	4.57379	0.196037	4.79665	4.49673	4.42799	4.73785	0.227696	4.87008	4.47493	4.86855	4.79789	0.187601	4.60771	4.80317
TGGT1_200460	4.13473	0.176564	4.33834	4.02379	4.04207	3.99862	0.167141	4.16369	3.82948	4.00269	3.83835	0.165973	3.80522	3.69144	4.01839	3.81775	0.0626699	3.88832	3.7686	3.79632	4.12321	0.355247	4.52546	3.85247	3.99169	3.84547	0.35097	3.44321	4.08931	4.00387	3.97245	0.0791451	3.93336	3.92045	4.06353	3.94543	0.133178	3.80093	3.97212	4.06325	3.91522	0.141066	3.97924	3.75349	4.01292	3.95401	0.177401	4.09568	4.0113
TGGT1_200470	5.69844	0.0335452	5.72334	5.66029	5.71167	5.45515	0.0464955	5.46036	5.49882	5.40627	5.71725	0.270544	5.8475	5.40622	5.89804	5.36215	0.02583	5.34185	5.35337	5.39122	5.72564	0.22737	5.97786	5.53641	5.66263	5.49574	0.227558	5.24351	5.55807	5.68563	5.6771	0.0966032	5.77823	5.58577	5.66728	5.83052	0.12424	5.74632	5.97321	5.77204	5.46934	0.267386	5.32651	5.3037	5.77781	5.88599	0.00315071	5.88697	5.88854
TGGT1_200590	4.54682	0.21003	4.62069	4.30983	4.70993	4.49584	0.0774142	4.44738	4.58512	4.45502	5.13505	0.2596	5.37035	4.85656	5.17822	4.52385	0.0693022	4.4779	4.49009	4.60356	4.81651	0.25481	4.55811	4.82385	5.06757	4.68962	0.228584	4.94802	4.60704	4.51381	4.70434	0.109047	4.83024	4.64325	4.63953	4.69742	0.271823	4.85832	4.85036	4.38358	4.11157	0.335645	4.16544	3.75225	4.41702	5.1415	0.144674	4.99107	5.1538
TGGT1_200595	6.38193	0.192738	6.56146	6.17826	6.40606	7.64517	0.210052	7.84098	7.67123	7.42331	7.57749	0.345878	7.91856	7.227	7.58692	7.61369	0.191511	7.82439	7.45019	7.56648	7.30388	0.326039	7.06108	7.17609	7.67445	6.97894	0.211236	7.22173	6.8373	6.87778	6.77386	0.119205	6.90963	6.7256	6.68635	6.46405	0.370202	6.66684	6.68854	6.03676	7.3175	0.0930214	7.21455	7.34245	7.3955	7.21256	0.168162	7.05297	7.19656
TGGT1_200700	3.54575	0.318262	3.1844	3.78438	3.66847	4.91581	0.20049	4.7736	4.82871	5.14512	4.98979	0.327155	5.31052	4.65657	5.00228	5.63552	0.130673	5.7433	5.67308	5.49018	4.67534	0.620212	4.0179	4.75811	5.25001	4.59193	0.584638	5.24938	4.13044	4.39599	4.37824	0.044069	4.37434	4.42413	4.33625	3.73255	0.315216	3.42381	3.71998	4.05387	4.96877	0.297762	4.80652	5.31242	4.78737	4.48738	0.107312	4.60627	4.39769
TGGT1_201100	2.28234	0.381271	2.38549	2.60142	1.86011	0.307895	0.630203	0.493824	-0.394355	0.824214	1.40835	0.604928	0.745585	1.93077	1.54868	0.297088	0.351653	0.69807	0.0411853	0.15201	1.07976	0.588716	1.43475	0.400201	1.40434	1.29338	0.315577	0.938393	1.39962	1.54213	1.89673	0.48062	2.39871	1.44078	1.85069	2.46173	0.14752	2.47229	2.60368	2.30921	0.303664	0.781991	-0.542742	0.999278	0.454456	1.82406	0.319831	2.17165	1.75832
TGGT1_201110	4.57884	0.228046	4.83405	4.39505	4.50741	4.32569	0.161871	4.39883	4.43809	4.14016	4.81194	0.208166	5.00572	4.59188	4.83821	4.39749	0.0375111	4.35418	4.41932	4.41897	4.85397	0.201166	4.85835	4.65066	5.05292	4.68752	0.0135838	4.68315	4.67666	4.70275	4.81672	0.131554	4.96777	4.75515	4.72724	4.91367	0.348743	5.31223	4.76421	4.66456	4.14978	0.379556	4.35576	3.71177	4.38182	4.90831	0.0596089	4.97347	4.85652
TGGT1_201120	7.54063	0.112765	7.66487	7.51225	7.44476	6.41353	0.344722	6.81003	6.24566	6.18489	7.16151	0.130757	7.27496	7.01851	7.19107	6.25568	0.368903	6.68159	6.04928	6.03618	7.77862	0.32959	8.13764	7.70844	7.48977	7.53755	0.311725	7.17852	7.69476	7.73936	7.62326	0.0974492	7.51079	7.6763	7.68268	7.48812	0.113576	7.46114	7.39047	7.61276	6.67997	0.270026	6.53324	6.99159	6.51507	7.15682	0.347485	7.52363	7.11425
TGGT1_201130	7.11809	0.0344369	7.08191	7.15046	7.12191	6.4488	0.159357	6.6034	6.45793	6.28508	7.04563	0.184811	7.22398	6.85497	7.05794	6.51352	0.0937212	6.61823	6.4375	6.48483	7.32007	0.297441	7.66252	7.17158	7.12611	6.95391	0.30038	6.61146	7.17282	7.07745	7.15899	0.0713895	7.12582	7.11022	7.24093	6.99945	0.178757	6.80233	7.045	7.15103	6.4773	0.0685517	6.48899	6.40365	6.53925	7.07929	0.214109	7.28628	7.09288
TGGT1_201140	4.54088	0.185518	4.74962	4.39481	4.47823	4.73613	0.147887	4.90687	4.65331	4.64821	4.70025	0.239298	4.95563	4.48119	4.66392	4.76042	0.0312556	4.72433	4.77892	4.77801	5.11906	0.111563	5.21547	4.99686	5.14485	4.85862	0.08394	4.76221	4.89817	4.91549	4.96259	0.0396699	5.00566	4.92754	4.95458	4.51365	0.0505118	4.4654	4.50939	4.56616	4.85944	0.124171	4.97474	4.87559	4.72798	4.66953	0.135658	4.82607	4.59621
TGGT1_201150	7.09176	0.0313433	7.05564	7.10783	7.1118	6.44022	0.117395	6.44134	6.32227	6.55706	7.01543	0.0436814	7.01245	6.97332	7.06053	6.37756	0.042808	6.42651	6.34712	6.35906	7.24679	0.0695664	7.29073	7.28305	7.16658	7.10065	0.0822916	7.0567	7.04966	7.19558	7.1127	0.187236	7.0507	7.32308	6.96433	7.06856	0.0121039	7.06801	7.05674	7.08093	6.38022	0.188818	6.59097	6.22647	6.3232	6.90683	0.13636	6.9876	6.98349
TGGT1_201160	2.90932	0.25585	2.74258	2.78148	3.20389	2.76761	0.268452	2.83128	2.47304	2.9985	3.35769	0.351833	3.03741	3.73428	3.30138	2.80125	0.166285	2.96295	2.63073	2.81008	3.82778	0.250451	3.88494	4.04471	3.55369	3.49994	0.0514784	3.44279	3.54266	3.51439	3.52194	0.38498	3.34491	3.96359	3.25732	2.76177	0.357347	3.16872	2.61738	2.49921	2.54482	0.528205	3.13931	2.36561	2.12954	3.25742	0.258077	3.00898	3.52416
TGGT1_201170	6.82238	0.340401	6.52718	6.74522	7.19473	7.90762	0.0950977	7.82739	7.88282	8.01267	7.65069	0.2778	7.66613	7.36549	7.92045	7.84641	0.0534174	7.90748	7.80838	7.82337	7.68521	0.246677	7.76113	7.88501	7.4095	7.40489	0.0709899	7.32897	7.41608	7.46962	7.32739	0.431275	7.23398	7.79771	6.95048	6.95317	0.131195	6.80738	7.06172	6.99041	7.92705	0.0665589	7.85482	7.94042	7.9859	7.48582	0.263667	7.2063	7.52107
TGGT1_201180A	5.08723	0.113961	4.96863	5.09715	5.19591	0.751787	1.19149	1.95386	0.730336	-0.428836	3.86407	0.944045	3.19471	4.94386	3.45365	0.729252	0.318016	0.424105	0.704913	1.05874	3.71389	0.302579	4.06285	3.55437	3.52445	4.53153	0.32162	4.18257	4.81606	4.59597	4.32184	0.258176	4.03299	4.4024	4.53013	5.04595	0.136835	4.94424	5.20152	4.99209	1.60305	0.132924	1.48831	1.74871	1.57214	3.93604	0.662906	4.24565	4.38749
TGGT1_201180B	4.34671	0.365941	4.75686	4.05361	4.22966	0.440748	1.25176	1.83202	0.0844795	-0.594258	3.05999	0.951988	2.45445	4.15729	2.56823	-0.0667677	0.716438	0.495416	0.177731	-0.87345	3.32976	0.336613	3.65777	3.34634	2.98516	4.18414	0.291867	3.85612	4.41515	4.28115	3.86732	0.12084	3.80287	3.79237	4.00672	4.34778	0.361134	4.72921	4.30302	4.01112	0.62956	0.0689858	0.656058	0.681368	0.551253	3.04435	0.669821	3.43684	3.42526
TGGT1_201190	1.69333	0.152204	1.86892	1.599	1.61207	1.55344	0.843783	0.86078	1.30636	2.49318	1.53308	0.138717	1.46247	1.44387	1.69289	1.81856	0.25861	1.53698	2.04545	1.87325	0.262207	0.126421	0.127883	0.378866	0.279871	0.765993	0.404649	0.900317	0.311264	1.0864	0.896451	0.177421	1.0968	0.759217	0.833338	1.66529	0.478847	1.22847	2.17727	1.59011	2.04389	0.488582	1.48287	2.27288	2.37592	1.84922	0.191653	1.6495	1.86651
TGGT1_201200	4.14527	0.0972032	4.25392	4.06656	4.11533	4.31489	0.0745339	4.39771	4.25322	4.29373	4.07988	0.0736475	4.08282	4.0048	4.15201	4.23801	0.1031	4.12712	4.33097	4.25594	3.82895	0.503777	3.30705	3.86738	4.3124	4.13579	0.459981	4.65769	3.78939	3.9603	3.99467	0.116712	4.07418	3.86068	4.04915	4.06078	0.0831609	3.965	4.11466	4.10267	4.10251	0.131035	3.97692	4.23839	4.09223	4.05367	0.0744733	3.96795	4.09061
TGGT1_201210	4.50853	0.186601	4.7117	4.46909	4.34481	3.54686	0.108119	3.66217	3.53066	3.44776	4.05692	0.17377	4.21209	3.86917	4.08952	3.24835	0.231261	2.99751	3.45309	3.29445	3.63806	0.393322	3.33457	3.49719	4.08242	3.84314	0.263378	4.14663	3.6744	3.70838	4.03797	0.275825	4.16234	3.72186	4.22971	4.23852	0.0217787	4.23377	4.21951	4.26228	3.52008	0.16866	3.36997	3.70259	3.48768	4.25405	0.171388	4.41231	4.27784
TGGT1_201220	5.41684	0.118127	5.28095	5.47457	5.495	6.41682	0.208785	6.18552	6.59134	6.47359	4.97034	0.356202	4.65427	5.35631	4.90042	6.51565	0.148779	6.34413	6.60986	6.59295	4.95714	0.274557	5.14649	5.08267	4.64226	5.15135	0.197538	4.962	5.35617	5.13589	5.19904	0.0702389	5.12104	5.25728	5.2188	5.26437	0.0481205	5.24386	5.22991	5.31935	6.2842	0.155403	6.39714	6.10697	6.3485	5.18868	0.278095	4.96692	5.09844
TGGT1_201230	7.36351	0.240347	7.13181	7.61166	7.34707	7.6231	0.166907	7.47841	7.8057	7.58517	5.66938	1.01444	4.70548	6.72775	5.57491	7.49002	0.153607	7.32813	7.63373	7.50819	5.58387	0.397244	5.98285	5.58038	5.18838	6.47734	0.349367	6.07836	6.7285	6.62516	6.09502	0.347688	5.72753	6.13877	6.41877	7.453	0.0746752	7.48285	7.36802	7.50814	7.60412	0.0353569	7.64106	7.6007	7.5706	5.81099	0.261024	5.71914	5.60831
TGGT1_201240	4.8107	0.227302	4.60954	5.05729	4.76528	5.58691	0.366681	5.31333	5.44384	6.00356	3.87107	0.511689	3.42731	4.43079	3.75511	5.63444	0.10189	5.73939	5.53592	5.62801	4.37413	0.651576	4.69511	4.80295	3.62434	4.8846	0.27856	4.56362	5.06312	5.02707	4.43221	0.428372	4.014	4.87007	4.41255	5.17087	0.27673	5.44904	5.16797	4.8956	5.68156	0.41252	6.12261	5.61686	5.30522	3.85775	0.400159	3.76978	3.50889
TGGT1_201250	5.75628	0.235954	5.51172	5.98256	5.77456	6.69362	0.202193	6.48272	6.71235	6.8858	5.58252	0.375789	5.29122	6.0067	5.44966	6.87435	0.0208458	6.89668	6.8554	6.87098	5.68354	0.214657	5.85084	5.75827	5.44151	5.73914	0.160578	5.57184	5.89202	5.75356	5.66562	0.167812	5.50883	5.84262	5.6454	5.80503	0.142554	5.88688	5.64042	5.88778	6.79291	0.2691	6.94433	6.95219	6.48221	5.67138	0.338995	5.39578	5.56845
TGGT1_201260	7.7903	0.0727296	7.75601	7.74106	7.87384	7.45869	0.103915	7.545	7.34335	7.48772	8.02044	0.447695	8.33158	7.50734	8.2224	7.26783	0.146125	7.43618	7.17381	7.1935	7.88814	0.158249	7.71071	7.93898	8.01471	7.94738	0.154778	8.1248	7.84004	7.87729	7.86462	0.102869	7.86643	7.96657	7.76086	7.94401	0.144086	7.80125	8.08938	7.94141	7.54583	0.10209	7.47475	7.49992	7.66281	7.9758	0.0696727	8.0432	7.98015
TGGT1_201270	6.25555	0.241593	6.51074	6.03036	6.22556	7.30357	0.17012	7.10717	7.39841	7.40513	6.71469	0.184957	6.5072	6.77463	6.86225	7.49464	0.180313	7.287	7.58505	7.61185	6.51113	0.297513	6.41463	6.27385	6.84491	6.12078	0.0872191	6.21728	6.09747	6.04758	6.27763	0.262544	6.36036	5.98368	6.48884	6.28548	0.261913	6.28215	6.54904	6.02524	7.27287	0.205854	7.32747	7.04522	7.44592	6.45588	0.177723	6.34402	6.36281
TGGT1_201380	10.1836	0.0186307	10.1631	10.1884	10.1994	9.31697	0.128504	9.17526	9.42592	9.34975	10.0933	0.105552	10.008	10.2113	10.0605	9.40773	0.101051	9.29118	9.47069	9.46134	9.57701	0.10217	9.45916	9.64073	9.63113	9.74984	0.107063	9.86768	9.65856	9.72327	9.73314	0.118585	9.63656	9.86549	9.69735	10.0991	0.189877	9.88655	10.1588	10.252	9.25363	0.0863925	9.34274	9.17024	9.24791	10.1184	0.0951884	10.2219	10.0989
TGGT1_201390	8.93715	0.32759	9.3021	8.66851	8.84085	8.78329	0.291697	9.08159	8.76961	8.49867	9.27087	0.41395	9.66316	8.83822	9.31123	8.70751	0.332159	9.09105	8.51788	8.51361	9.36112	0.274012	9.05355	9.45064	9.57918	9.61749	0.266968	9.92506	9.44581	9.48158	9.50269	0.172171	9.61493	9.58869	9.30447	9.08604	0.229908	9.33276	9.04757	8.87779	8.77862	0.215426	9.01227	8.58787	8.73571	9.21442	0.20405	9.44822	9.07228
TGGT1_201400	7.42882	0.12692	7.45804	7.53858	7.28984	6.45012	0.119652	6.57641	6.33846	6.43548	6.77616	0.199239	6.70639	6.62119	7.00091	6.45041	0.0851674	6.53721	6.36697	6.44706	7.18719	0.19008	7.27219	7.31994	6.96944	7.80838	0.174234	7.72338	7.69295	8.0088	7.30668	0.238306	7.10859	7.57113	7.24032	7.65082	0.190525	7.43878	7.80763	7.70604	6.71152	0.339168	6.58782	7.09518	6.45157	6.85742	0.276341	7.16107	6.79053
TGGT1_201520	4.94966	0.282697	4.76929	4.80422	5.27546	6.67935	0.110435	6.5779	6.79698	6.66317	5.40976	0.338562	5.50577	5.03357	5.68995	6.71807	0.0228051	6.7436	6.71089	6.69972	5.08289	0.130122	4.95231	5.21255	5.08381	5.26718	0.129242	5.39776	5.26446	5.13932	5.21713	0.20194	5.15556	5.44269	5.05314	5.20498	0.0899409	5.11088	5.29009	5.21398	6.7453	0.163402	6.55662	6.83905	6.84022	5.40764	0.477652	4.91229	5.44525
TGGT1_201630A	4.74723	0.405236	4.29477	4.87013	5.07679	5.5658	0.151014	5.46619	5.73956	5.49166	4.40954	0.0938052	4.49472	4.309	4.4249	5.50984	0.165178	5.65262	5.32894	5.54797	4.00231	0.495693	4.153	4.40518	3.44876	4.73945	0.134844	4.58876	4.84875	4.78083	4.40029	0.405749	4.21551	4.86554	4.11982	5.16961	0.336202	5.52204	4.85241	5.13438	5.4492	0.199333	5.5751	5.21938	5.55312	4.60761	0.421139	4.16139	4.66333
TGGT1_201630B	6.77	0.484455	6.233	6.90281	7.17421	7.33619	0.3474	7.04783	7.72187	7.23887	6.43143	0.156042	6.25125	6.52247	6.52057	7.44588	0.0351521	7.43164	7.42008	7.48591	6.21706	0.495497	6.36466	6.62199	5.66454	6.78864	0.13651	6.64105	6.81452	6.91036	6.50306	0.37974	6.32188	6.93946	6.24784	7.0178	0.105314	6.93943	6.97646	7.13751	7.42197	0.22571	7.23715	7.35524	7.67352	6.60033	0.589839	5.94575	6.76466
TGGT1_201640	3.38745	0.525997	3.69807	3.68414	2.78013	1.00743	0.339373	1.00548	1.34778	0.669039	2.5884	2.20218	1.44326	5.1272	1.19474	-0.0991556	0.755632	0.282153	-0.969466	0.389846	1.04689	0.332929	1.34319	1.11086	0.686615	2.11709	0.262153	1.82079	2.21158	2.31889	2.08013	0.323706	2.20139	1.71331	2.32571	3.91181	0.651422	4.65663	3.4484	3.63039	0.622265	0.681962	0.669606	1.27932	-0.0821345	1.6103	0.36695	2.01648	1.30273
TGGT1_201650	2.73032	0.489351	2.6578	3.25188	2.28127	-0.366089	1.29481	-0.470805	0.977901	-1.60536	1.76044	1.65014	0.924035	3.6613	0.695988	-0.25822	0.564805	-0.886448	-0.0957684	0.207557	0.428401	0.405279	0.462118	0.815768	0.00731711	1.31935	0.358654	1.28564	0.978749	1.69368	1.18033	0.328137	1.1706	0.857167	1.51322	3.02612	0.693746	3.74561	2.36136	2.97139	-0.321619	0.506465	-0.399872	0.219418	-0.784403	0.677096	0.996365	1.51356	0.942962
TGGT1_201670	4.0449	0.0677392	4.03366	4.11755	3.98348	4.91327	0.0817323	4.99509	4.83163	4.9131	3.82667	0.0901544	3.92208	3.7429	3.81502	4.91362	0.0365267	4.94954	4.87652	4.9148	3.8389	0.109344	3.75901	3.79417	3.96352	3.85852	0.114943	3.93841	3.72679	3.91037	3.6707	0.0859847	3.58219	3.75391	3.67599	3.93264	0.239264	3.6941	4.17262	3.93121	5.17772	0.167369	5.00874	5.34343	5.18101	3.83769	0.306928	3.82768	3.53589
TGGT1_201680	8.37174	0.0656903	8.44701	8.34224	8.32597	9.27508	0.104354	9.15619	9.35148	9.31758	8.54886	0.0879254	8.58994	8.44791	8.60873	9.3183	0.100714	9.20328	9.39069	9.36093	8.52004	0.212188	8.39477	8.40031	8.76503	8.24791	0.109996	8.37317	8.20345	8.16709	8.33022	0.198542	8.43448	8.10127	8.45492	8.26755	0.039929	8.27346	8.30419	8.22499	9.12577	0.085375	9.20825	9.03777	9.1313	8.47631	0.144517	8.4028	8.38333
TGGT1_201690	3.23847	0.208468	3.38154	3.33459	2.99929	1.89152	0.899206	1.34674	1.39842	2.9294	3.37106	1.63476	2.50817	5.25647	2.34854	0.757395	0.301325	0.781121	1.04616	0.444909	2.16373	0.293729	2.48576	2.0949	1.91052	2.92442	0.27898	2.60239	3.07829	3.09259	2.78564	0.134185	2.63901	2.90232	2.81558	3.03091	0.323449	3.3649	2.71915	3.00868	1.20595	0.0935563	1.11336	1.20405	1.30045	2.6113	0.377411	3.02748	2.51518
TGGT1_201700	7.06484	0.250138	7.35275	6.94093	6.90085	6.94096	0.225063	7.14419	6.97961	6.69907	6.63317	0.141703	6.53636	6.79581	6.56734	6.95786	0.058902	6.95998	6.89793	7.01568	7.28295	0.0359964	7.30832	7.24175	7.29878	7.18174	0.0536261	7.15637	7.14551	7.24335	7.30724	0.0804833	7.33468	7.21663	7.37042	6.96674	0.290259	7.26164	6.68136	6.95723	7.00795	0.0703873	7.08921	6.96864	6.966	6.67267	0.105745	6.79418	6.62237
TGGT1_201710	5.91158	0.0867947	5.97188	5.8121	5.95076	5.86008	0.168341	5.78353	6.05309	5.74362	5.87	0.0995658	5.9844	5.80288	5.82273	5.9723	0.184275	5.81726	6.17603	5.9236	5.23453	0.15577	5.242	5.07516	5.38643	5.37364	0.00996772	5.36617	5.38496	5.36979	5.20361	0.107627	5.2598	5.07952	5.27152	5.70766	0.125074	5.56326	5.78226	5.77746	5.8948	0.0219323	5.91952	5.87768	5.88719	5.88814	0.114123	5.89145	5.7724
TGGT1_201720	4.71873	0.0742147	4.77548	4.74597	4.63474	5.29696	0.23153	5.22581	5.10936	5.55572	4.66025	0.182486	4.6893	4.46498	4.82647	5.39816	0.177679	5.20674	5.42992	5.55781	4.34125	0.19285	4.19679	4.26671	4.56024	4.52554	0.133936	4.66999	4.40547	4.50114	4.40739	0.0850057	4.36149	4.3552	4.50548	4.73248	0.145896	4.70328	4.89077	4.60339	5.29955	0.115334	5.41492	5.18425	5.2995	4.73155	0.0270193	4.71421	4.71776
TGGT1_201730	1.80667	0.524152	1.31565	1.74574	2.35863	1.71536	0.718928	0.945342	2.36899	1.83176	1.98351	0.503326	1.41052	2.18574	2.35427	1.01266	0.593034	0.677725	1.69739	0.66288	1.7827	0.505408	1.41444	2.35891	1.57475	2.50953	0.333879	2.87779	2.22659	2.4242	1.85401	0.510384	1.71651	2.41906	1.42647	1.81472	0.532547	1.21163	2.01225	2.22028	0.809373	1.0873	-0.429567	1.2528	1.60488	2.05926	0.732687	1.24984	2.6772
TGGT1_201740	4.9592	0.214326	5.09186	4.71194	5.07381	5.0145	0.127838	5.16078	4.95849	4.92422	4.86939	0.240981	4.91699	4.60816	5.08302	4.88386	0.23625	5.13746	4.84411	4.67	4.87384	0.0461377	4.84015	4.85495	4.92643	4.92976	0.0359214	4.96345	4.89196	4.93386	5.0307	0.0660782	5.05016	5.08487	4.95708	4.85361	0.134139	4.70654	4.96923	4.88507	4.83989	0.304526	4.93916	4.49811	5.08239	5.07588	0.0332586	5.03791	5.09983
TGGT1_201760	5.06548	0.183531	4.99172	4.93031	5.27442	6.18425	0.0836141	6.17969	6.27005	6.10301	4.62161	0.247281	4.45338	4.50591	4.90553	6.27057	0.0372223	6.28939	6.2277	6.29463	4.87143	0.330953	5.18811	4.89834	4.52785	5.0213	0.276662	4.70463	5.14318	5.2161	4.89271	0.281507	4.76077	5.21596	4.70141	5.14757	0.150033	4.98142	5.27312	5.18818	6.26091	0.0681138	6.18236	6.29686	6.30352	4.75672	0.383637	4.39238	4.72067
TGGT1_201770	6.25421	0.0828077	6.27729	6.32302	6.16231	5.60893	0.0758445	5.59598	5.5404	5.69042	6.09695	0.262451	6.32629	5.81072	6.15384	5.5042	0.0269957	5.53194	5.50264	5.47802	6.16815	0.0358882	6.12676	6.18698	6.1907	6.27333	0.0562011	6.31471	6.20934	6.29592	6.18655	0.0368026	6.22782	6.17469	6.15714	6.2459	0.06728	6.17039	6.26783	6.29948	5.57094	0.132995	5.68662	5.42563	5.60056	6.09543	0.114169	6.21592	6.0815
TGGT1_201775	2.69046	0.206155	2.84765	2.76668	2.45705	-0.699548	0.77441	0.104336	-1.44066	-0.762316	1.90111	0.276957	1.70413	1.78142	2.21779	-1.04532	0.772083	-0.156094	-1.54534	-1.43452	2.49039	0.251712	2.20031	2.65115	2.61971	3.40564	0.259208	3.69572	3.19675	3.32445	3.16391	0.275372	3.41996	3.19915	2.87261	3.33939	0.426619	3.50845	3.65558	2.85416	0.245403	1.22341	0.662755	1.20553	-1.13207	2.25993	0.494084	2.71861	2.32441
TGGT1_201780	11.4497	0.107632	11.5728	11.4029	11.3733	10.286	0.402217	10.727	9.93939	10.1915	11.4323	0.36709	11.6577	11.0087	11.6306	10.138	0.207381	10.3771	10.0081	10.0286	11.3596	0.246064	11.356	11.1154	11.6075	11.1664	0.0786875	11.17	11.086	11.2432	11.1899	0.041328	11.2349	11.1814	11.1536	11.4978	0.270903	11.2007	11.731	11.5618	10.3778	0.118123	10.2524	10.3941	10.487	11.4219	0.230422	11.6461	11.4338
TGGT1_201785	4.80302	0.239257	5.0167	4.84784	4.54453	0.821138	0.888077	1.80598	0.0812412	0.576192	3.54532	0.596352	3.0147	3.43053	4.19071	-0.41254	1.42646	1.18904	-1.5465	-0.880158	4.07176	0.346746	4.41624	4.07627	3.72279	4.82362	0.342603	4.47915	4.8274	5.16433	4.04824	0.440955	3.67417	4.53443	3.93611	4.77642	0.885993	3.81091	5.55213	4.96624	2.18989	1.80332	0.661597	4.17886	1.72922	3.81908	0.374361	4.09299	3.97173
TGGT1_201790	7.02403	0.053368	7.0856	6.99545	6.99104	6.37226	0.0917776	6.46501	6.37029	6.28148	6.61563	0.145414	6.45527	6.65267	6.73894	6.37212	0.0481648	6.3213	6.37795	6.4171	6.78047	0.112507	6.9085	6.7355	6.6974	7.0344	0.114909	6.90636	7.06827	7.12857	6.81342	0.102242	6.69999	6.84179	6.89848	7.03563	0.237364	6.8434	7.30094	6.96255	6.50943	0.275775	6.27231	6.81206	6.4439	6.77668	0.0553511	6.78959	6.82443
TGGT1_201800	5.72313	0.0950563	5.81419	5.62452	5.73067	7.02227	0.319566	6.65833	7.1515	7.25699	5.84635	0.0407132	5.80102	5.87981	5.85822	7.02031	0.311263	6.66176	7.22117	7.17799	6.23361	0.228755	6.49325	6.14582	6.06175	5.85882	0.225645	5.59917	5.96983	6.00745	6.03655	0.0561767	5.97451	6.05117	6.08397	5.6688	0.0696075	5.68735	5.72725	5.5918	6.96593	0.044351	6.96724	6.92095	7.00962	5.926	0.300376	5.67215	5.84824
TGGT1_201810	4.28443	0.148446	4.38618	4.35302	4.11409	4.66095	0.445525	5.14082	4.58162	4.26043	4.24995	0.0415692	4.25357	4.20669	4.28959	4.72295	0.313435	5.08365	4.56835	4.51685	4.75689	0.0670463	4.81778	4.76785	4.68504	4.59602	0.0969658	4.53513	4.5451	4.70784	4.54525	0.0871861	4.44583	4.60867	4.58126	4.38139	0.268523	4.65269	4.37573	4.11574	4.87774	0.182863	4.80214	5.08628	4.74479	4.1407	0.141925	4.17212	3.98569
TGGT1_201820	6.62077	0.162977	6.44582	6.64821	6.76829	4.67166	0.141562	4.61681	4.56574	4.83244	6.70831	0.472156	6.43235	7.2535	6.43909	5.31059	0.147484	5.46832	5.28734	5.17611	6.90427	0.362969	7.23517	6.96159	6.51605	6.538	0.30691	6.2071	6.81332	6.59357	6.65152	0.116439	6.51799	6.73193	6.70463	6.43393	0.213895	6.45699	6.20944	6.63536	4.85817	0.265729	5.06121	4.95589	4.55742	6.17169	0.335147	6.33376	6.395
TGGT1_201830	5.53737	0.313844	5.89913	5.375	5.33797	5.34081	0.0218566	5.32526	5.3658	5.33136	5.22399	0.115585	5.10289	5.33313	5.23593	5.35326	0.0570509	5.3311	5.3106	5.41806	5.45665	0.08342	5.38431	5.43773	5.5479	5.51145	0.1291	5.58379	5.3624	5.58816	5.51183	0.0944505	5.59925	5.52458	5.41165	5.38464	0.0517467	5.40964	5.41914	5.32514	5.2283	0.118937	5.36149	5.19073	5.13269	5.26177	0.0552723	5.29452	5.29285
TGGT1_201840	5.71136	0.170953	5.61251	5.6128	5.90876	4.439	0.683872	5.17244	4.32572	3.81884	7.37379	0.22179	7.62699	7.28047	7.21391	5.36316	0.669038	6.1269	4.88062	5.08196	6.54443	0.20952	6.30481	6.69311	6.63538	6.38537	0.21194	6.62499	6.22251	6.3086	6.12751	0.234232	6.01147	6.39711	5.97395	5.9085	0.336597	6.28815	5.79079	5.64657	4.69015	0.216907	4.48925	4.66107	4.92013	6.85033	0.151597	6.6887	6.87295
TGGT1_201850	3.39783	0.284323	3.07514	3.61152	3.50684	1.84465	0.338806	1.95369	2.11551	1.46475	4.59064	1.21868	4.22226	5.95102	3.59864	1.83191	0.38379	2.17365	1.41669	1.90539	3.15529	0.327356	2.92181	3.52947	3.0146	2.98368	0.504565	3.21717	3.32921	2.40466	3.27391	0.211465	3.09489	3.21962	3.50723	3.48367	0.240578	3.73065	3.25005	3.4703	2.0222	0.486261	1.46539	2.23799	2.36323	4.07875	0.293579	3.74455	4.19662
TGGT1_201860	8.97157	0.575274	8.3181	9.19502	9.4016	11.6117	0.244678	11.3427	11.821	11.6714	9.71499	0.0720058	9.79811	9.67183	9.67502	11.8119	0.0580544	11.7915	11.7668	11.8774	9.29563	0.274829	9.1101	9.61136	9.16543	9.64052	0.240667	9.82605	9.72693	9.36858	9.27472	0.417583	8.94119	9.74306	9.13993	9.33323	0.0524577	9.37142	9.27341	9.35485	11.758	0.0461005	11.7198	11.8092	11.745	9.38986	0.799935	8.63762	9.30176
TGGT1_201870	5.88265	0.339445	5.51493	5.94897	6.18404	7.38623	0.318769	7.10344	7.73167	7.32358	6.42491	0.531343	6.00339	7.02176	6.24957	7.56546	0.244939	7.28407	7.73081	7.68151	5.94993	0.0693623	6.03002	5.91009	5.90968	5.38215	0.124687	5.30205	5.52581	5.31858	5.65472	0.0584029	5.64095	5.60444	5.71878	5.72355	0.0823521	5.70504	5.81357	5.65202	7.31562	0.158824	7.34117	7.14557	7.46012	6.2185	0.469516	5.72919	6.26099
TGGT1_201880	6.56944	0.152759	6.53453	6.43715	6.73663	7.68972	0.154441	7.51279	7.75888	7.79749	6.98672	0.186708	6.80296	7.17625	6.98095	7.84415	0.175336	7.64446	7.97289	7.91511	6.76287	0.033201	6.74042	6.74718	6.80101	6.49576	0.0398493	6.51821	6.51932	6.44975	6.63421	0.0642681	6.70143	6.62781	6.57338	6.58639	0.0768653	6.50064	6.64911	6.60942	7.73591	0.0727789	7.68683	7.81953	7.70137	6.9967	0.231697	6.75889	7.00944
TGGT1_201900	5.92732	0.0239473	5.95452	5.91806	5.90939	6.05026	0.157009	6.16198	5.87075	6.11806	6.03599	0.0841758	5.97132	6.13116	6.00548	6.04614	0.11969	6.16935	5.93031	6.03876	6.59295	0.140285	6.74961	6.47895	6.55029	6.31479	0.135677	6.15813	6.3941	6.39213	6.38589	0.026816	6.39355	6.40805	6.35608	5.88593	0.154077	6.04209	5.73402	5.88167	6.03375	0.081566	6.09837	6.06077	5.9421	5.94696	0.132042	5.88168	5.86028
TGGT1_202010	7.60959	0.0580973	7.59905	7.67224	7.55749	5.59818	0.0276739	5.56629	5.61592	5.61232	7.29366	0.473449	6.88959	7.8146	7.17679	6.02952	0.08813	5.97461	6.13118	5.98278	6.85817	0.172603	6.76731	7.05723	6.74998	7.19218	0.141907	7.28304	7.26484	7.02866	7.11295	0.0572798	7.06694	7.09481	7.17711	7.45067	0.226725	7.71167	7.30245	7.33788	5.78913	0.553777	6.40323	5.32772	5.63645	7.28643	0.110108	7.30389	7.38676
TGGT1_202020	2.18391	0.155615	2.00519	2.28939	2.25714	0.963685	0.303147	1.3135	0.799675	0.777878	3.69924	2.72181	2.11385	6.84207	2.1418	1.26251	0.405491	1.58483	1.39548	0.807235	1.70589	0.261444	1.45821	1.68025	1.97921	1.70741	0.465253	1.95509	1.99643	1.17072	1.9648	0.295164	2.02769	1.64326	2.22345	1.77071	0.362345	2.17989	1.49046	1.64177	1.24204	0.371221	0.983976	1.07466	1.66748	2.70035	0.333234	2.8602	2.92354
TGGT1_202025	-0.571346	0.470198	-1.10822	-0.232831	-0.372987	-0.687517	1.05244	-0.821156	-1.66675	0.425359	0.840507	2.42108	-0.765356	3.62524	-0.338361	-1.14074	0.596594	-1.26297	-1.66675	-0.492498	-0.606602	0.140153	-0.565157	-0.762803	-0.491845	-0.562875	0.354614	-0.60432	-0.18936	-0.894945	-0.774035	0.818948	-1.66675	-0.057552	-0.597801	-0.327293	0.227278	-0.364105	-0.0838565	-0.533918	-0.856187	0.0807172	-0.941598	-0.78117	-0.845793	-0.221893	0.424973	0.0997603	-0.0617734
TGGT1_202030	7.10582	0.0722812	7.09362	7.04041	7.18342	7.56247	0.108168	7.44555	7.65898	7.58289	7.52045	0.121374	7.65055	7.41026	7.50054	7.61344	0.106809	7.49017	7.67855	7.67159	7.39478	0.196527	7.54915	7.17355	7.46165	7.08103	0.137827	6.92666	7.19175	7.12467	7.1332	0.0555637	7.16581	7.06904	7.16473	7.15291	0.083564	7.19506	7.207	7.05666	7.48094	0.193184	7.45026	7.30494	7.68763	7.38383	0.100366	7.27191	7.41375
TGGT1_202040	7.19761	0.0395318	7.18007	7.24288	7.16989	6.86446	0.240194	7.11265	6.84758	6.63315	6.6777	0.37664	6.35556	7.09181	6.58575	6.77282	0.0989063	6.88437	6.69583	6.73826	6.51564	0.0562822	6.52388	6.56735	6.4557	6.86871	0.0475847	6.86047	6.91987	6.82578	6.6986	0.113299	6.58332	6.70268	6.80981	7.26094	0.203463	7.46033	7.05363	7.26886	6.92267	0.230989	6.66436	7.10937	6.99429	6.55159	0.0870283	6.53272	6.64651
TGGT1_202050	5.2464	0.0766854	5.33319	5.21822	5.1878	0.419786	1.2564	1.26797	-1.02361	1.015	4.22259	1.22471	3.32977	5.61878	3.71923	-0.358933	0.698775	0.289564	-1.09896	-0.267399	3.54736	0.6996	4.0448	3.84987	2.74741	4.44981	0.451775	3.95237	4.83461	4.56246	4.43867	0.295541	4.1328	4.46053	4.72267	5.23419	0.599793	5.86745	4.67469	5.16043	0.9442	0.488336	0.401056	1.34699	1.08456	3.92607	0.502007	4.14423	4.2821
TGGT1_202065	3.08834	0.190727	3.03341	3.3005	2.9311	-1.5473	1.53837e-15	-1.5473	-1.5473	-1.5473	1.87224	1.5386	1.13622	3.6406	0.839905	-0.543831	0.435518	-0.350766	-0.238219	-1.04251	1.6045	0.535628	1.96776	1.85638	0.989361	2.4253	0.342526	2.06203	2.74241	2.47145	2.44304	0.39323	1.98899	2.67281	2.66733	3.19593	0.125534	3.32496	3.07422	3.18861	-0.0940167	1.2616	0.545377	0.719874	-1.5473	1.81007	0.421575	2.10014	2.00361
TGGT1_202070	7.77404	0.22502	7.59937	8.02797	7.69478	7.8443	0.124689	7.94269	7.70407	7.88614	7.7243	0.182849	7.6869	7.92295	7.56303	7.84146	0.288311	8.16893	7.72965	7.6258	7.84144	0.0953865	7.73492	7.91895	7.87046	8.00434	0.105911	8.11086	7.89905	8.0031	7.84369	0.102503	7.73181	7.8662	7.93307	7.79685	0.143161	7.88643	7.63174	7.87238	7.83435	0.0977316	7.7775	7.9472	7.77836	7.36155	0.125667	7.48534	7.3652
TGGT1_202080	5.69754	0.204992	5.93319	5.59905	5.56037	4.8133	0.189483	4.99499	4.61688	4.82802	5.58298	0.251659	5.86279	5.37517	5.51097	4.52964	0.113014	4.66013	4.4644	4.46437	5.76175	0.0731887	5.7125	5.7269	5.84585	5.63076	0.05427	5.68001	5.57258	5.63969	5.71004	0.0558723	5.75756	5.64849	5.72406	5.66105	0.0914042	5.76585	5.61954	5.59777	4.61699	0.122132	4.60164	4.50326	4.74608	5.50916	0.189762	5.72228	5.44673
TGGT1_202090	1.17611	0.204885	0.947961	1.34439	1.236	-1.3097	1.53837e-15	-1.3097	-1.3097	-1.3097	1.97994	1.34609	0.984677	3.51152	1.44362	-1.04364	0.460836	-1.3097	-0.511511	-1.3097	0.793597	0.0675448	0.804033	0.855317	0.721442	1.42385	0.0718243	1.41342	1.35781	1.50032	1.55057	0.167	1.54128	1.72203	1.38841	1.38353	0.167695	1.47003	1.19024	1.49031	-0.866149	0.414458	-1.3097	-0.800002	-0.488743	1.54378	0.772362	0.733991	2.27229
TGGT1_202100	0.131498	0.493356	-0.370533	0.615695	0.149331	-1.44967	0.437618	-1.41826	-1.0286	-1.90214	0.808589	2.14539	-0.450207	3.28576	-0.40979	-1.61635	0.248758	-1.49836	-1.44854	-1.90214	0.0437082	0.611089	0.0873706	0.631795	-0.588041	0.124903	0.254306	0.081241	0.398213	-0.104744	0.372123	0.672413	-0.402401	0.806539	0.712233	0.188338	0.238169	0.414395	0.210951	-0.0603304	-1.33041	0.605135	-0.696651	-1.39244	-1.90214	0.402783	0.600448	0.4438	0.981671
TGGT1_202110	1.17115	0.291725	0.875412	1.45869	1.17935	-0.250191	1.53837e-15	-0.250191	-0.250191	-0.250191	1.7509	2.40894	-0.250191	4.42469	1.0782	0.203871	0.0505076	0.153592	0.203417	0.254604	0.55978	0.250274	0.720918	0.271454	0.686968	1.22922	0.162158	1.06809	1.2272	1.39238	1.38601	0.218071	1.58132	1.15071	1.426	1.9938	0.211502	2.23781	1.8629	1.88069	-0.0802901	0.294276	-0.250191	0.259511	-0.250191	1.05522	0.414675	1.51632	0.936435
TGGT1_202120	6.30272	0.152915	6.12615	6.39251	6.38949	7.46774	0.175038	7.27788	7.6227	7.50264	6.40001	0.295253	6.09199	6.68057	6.42746	7.60554	0.132369	7.45317	7.69226	7.67117	6.25927	0.0574112	6.31462	6.2	6.26319	6.0194	0.0702314	5.96405	6.0984	5.99575	6.03055	0.0345983	5.9945	6.06348	6.03366	6.35872	0.218738	6.60952	6.25918	6.20745	7.33828	0.0680771	7.37478	7.25974	7.38032	6.29527	0.360011	5.96363	6.24401
TGGT1_202140	0.690807	0.55337	1.17254	0.813495	0.086389	-0.775877	1.03012	-0.203362	-0.159185	-1.96508	2.36508	2.369	1.0246	5.10039	0.970262	-0.400384	0.0606952	-0.410333	-0.45549	-0.335329	0.270713	0.335158	0.410239	-0.111669	0.513568	0.61819	0.207012	0.478664	0.856041	0.519866	0.98039	0.246939	1.09006	0.697612	1.1535	0.676364	0.104324	0.769941	0.695271	0.563879	0.146472	0.378373	0.512995	0.169151	-0.242731	1.42318	0.532524	0.939155	1.99363
TGGT1_202160	5.50578	0.0744119	5.55596	5.5411	5.42029	5.08914	0.0795884	5.03222	5.05512	5.18008	5.23422	0.0526433	5.20273	5.29499	5.20494	5.00837	0.25402	4.71507	5.15221	5.15782	4.98818	0.209955	4.79266	4.9618	5.21008	5.08603	0.23166	5.28155	4.83017	5.14637	5.01931	0.0409854	5.06469	5.00823	4.98499	5.29004	0.150999	5.12722	5.31746	5.42546	5.16149	0.15136	4.98917	5.22238	5.27293	5.2693	0.0120856	5.25812	5.28212
TGGT1_202170	6.06117	0.0456707	6.07903	6.00927	6.09521	5.49553	0.137546	5.54189	5.60391	5.3408	5.79841	0.0790464	5.79734	5.87799	5.71991	5.54152	0.0981718	5.42819	5.59601	5.60037	5.57629	0.0894841	5.52118	5.52815	5.67954	5.63177	0.0521105	5.68687	5.58328	5.62514	5.58492	0.0615169	5.59851	5.51775	5.63851	6.02681	0.0535904	6.08868	5.99471	5.99705	5.51473	0.140541	5.50286	5.66083	5.3805	5.83697	0.0744771	5.9029	5.85183
TGGT1_202180	4.40681	0.206214	4.59773	4.18812	4.4346	4.97347	0.150992	4.88218	5.14775	4.89047	4.64498	0.156742	4.75762	4.71134	4.46597	5.00602	0.092254	4.90422	5.08408	5.02976	4.89513	0.139646	4.933	4.74046	5.01194	4.52794	0.0329163	4.49008	4.54976	4.54398	4.76755	0.0789536	4.8518	4.69526	4.75557	4.47568	0.318592	4.83751	4.23726	4.35226	4.91051	0.179879	4.95481	5.06409	4.71262	4.64763	0.0988091	4.59021	4.59096
TGGT1_202190	5.61519	0.107675	5.71101	5.49867	5.63589	6.4589	0.119542	6.48637	6.56232	6.32802	5.93447	0.11181	5.94768	6.03909	5.81665	6.3521	0.0827915	6.43998	6.34076	6.27557	5.77684	0.118849	5.74178	5.67946	5.90927	5.41105	0.0361399	5.44611	5.41314	5.37392	5.56901	0.0933839	5.67517	5.49954	5.53233	5.50964	0.0270384	5.52737	5.47852	5.52303	6.40109	0.111527	6.27288	6.45469	6.4757	5.73601	0.0837902	5.71854	5.66233
TGGT1_202200	6.60091	0.315342	6.24398	6.71698	6.84177	9.22135	0.174316	9.39636	9.21994	9.04774	6.63257	0.13191	6.71727	6.48059	6.69986	9.2014	0.20511	9.43611	9.05663	9.11145	6.75444	0.190603	6.96616	6.59652	6.70064	6.68116	0.185216	6.46944	6.76084	6.8132	6.5918	0.305495	6.38806	6.94306	6.44429	6.78964	0.220133	6.94397	6.53756	6.8874	9.21481	0.0497436	9.19848	9.27066	9.17528	6.54925	0.792776	5.82105	6.43295
TGGT1_202220	5.3087	0.115949	5.29092	5.20267	5.43252	5.98092	0.238704	6.25265	5.88508	5.80502	5.34922	0.0988978	5.40243	5.41012	5.23511	5.79156	0.316194	6.15475	5.64234	5.5776	6.13309	0.374054	6.44675	6.23342	5.7191	5.88103	0.273762	5.56738	6.0038	6.07192	6.01765	0.275682	5.96256	6.31671	5.77367	5.47455	0.24933	5.72514	5.2265	5.47201	6.16592	0.140483	6.32499	6.11392	6.05884	5.28271	0.0563334	5.21851	5.30576
TGGT1_202230	4.95331	0.0557861	4.95637	5.0075	4.89606	4.26038	0.0405231	4.30699	4.23353	4.24061	4.70337	0.0646622	4.74893	4.62936	4.73181	4.15981	0.0884865	4.25619	4.14098	4.08225	4.78677	0.15322	4.94948	4.64525	4.76558	4.66407	0.145755	4.50136	4.70818	4.78268	4.68512	0.0604222	4.62597	4.68265	4.74673	4.76945	0.217088	4.52363	4.84986	4.93487	4.38791	0.155802	4.25527	4.55949	4.34896	4.71847	0.129105	4.84525	4.72301
TGGT1_202240	4.77832	0.0422804	4.82554	4.74397	4.76545	4.37758	0.144437	4.4933	4.21571	4.42375	4.67631	0.0665103	4.651	4.62617	4.75176	4.31635	0.0343769	4.34935	4.31894	4.28075	5.01029	0.257103	5.30699	4.87083	4.85306	4.71541	0.259887	4.41871	4.8248	4.90272	4.84015	0.0157449	4.84159	4.85513	4.82374	4.77046	0.0158993	4.77731	4.78178	4.75228	4.72603	0.524058	4.42754	5.33114	4.41941	4.67491	0.0649852	4.73449	4.68464
TGGT1_202250	5.4972	0.115916	5.36966	5.5258	5.59614	5.4414	0.0750372	5.52016	5.37075	5.43329	5.70867	0.0445626	5.68334	5.76013	5.68256	5.47099	0.0586049	5.52116	5.40658	5.48522	5.80034	0.118249	5.91336	5.81018	5.67748	5.63682	0.117186	5.5238	5.62889	5.75777	5.6935	0.104492	5.59564	5.80356	5.68132	5.53771	0.0922025	5.44021	5.54941	5.6235	5.51122	0.0420798	5.51431	5.46769	5.55168	5.62158	0.0249716	5.60181	5.64964
TGGT1_202255	2.17442	0.229541	2.24616	1.91758	2.35952	1.65726	0.208687	1.89814	1.53091	1.54274	2.70545	0.412837	3.1537	2.34084	2.62181	1.909	0.274139	2.19787	1.65246	1.87667	2.79302	0.113254	2.72089	2.73461	2.92355	2.75126	0.0775888	2.82339	2.66917	2.76122	2.7207	0.0798136	2.80098	2.71976	2.64136	2.5297	0.161809	2.58139	2.65934	2.34836	1.89582	0.435803	1.48007	2.34923	1.85816	2.58828	0.194289	2.79009	2.57225
TGGT1_202280	5.32227	0.154748	5.46348	5.15684	5.34648	6.75283	0.232169	6.57943	6.66245	7.01659	5.79114	0.588557	5.39211	6.46708	5.51423	6.71247	0.338339	6.32407	6.94318	6.87015	5.46056	0.388334	5.12722	5.36748	5.88697	4.89447	0.307034	5.2278	4.62323	4.83236	5.38592	0.0960097	5.43281	5.44947	5.27547	5.01895	0.350755	4.65812	5.35868	5.04005	6.6265	0.336474	6.25104	6.72772	6.90074	5.8978	0.406524	5.43559	6.05796
TGGT1_202290	4.49076	0.222825	4.25603	4.51686	4.69938	5.21066	0.12044	5.07214	5.29068	5.26915	5.03039	0.322449	4.69033	5.33172	5.06913	5.31369	0.121236	5.18174	5.42016	5.33916	4.60567	0.157688	4.53741	4.4936	4.78598	4.36269	0.0596153	4.43094	4.32082	4.33631	4.40128	0.140828	4.55059	4.27084	4.38241	4.63106	0.255843	4.51953	4.92374	4.44992	5.0541	0.154127	5.02816	4.9146	5.21956	5.03086	0.280712	4.73618	5.06127
TGGT1_202300	3.66175	0.172561	3.57031	3.55415	3.86079	4.00266	0.141804	3.92611	3.91558	4.16629	4.5527	0.134505	4.62015	4.39781	4.64013	4.0463	0.05957	4.08903	4.0716	3.97825	4.66544	0.0896369	4.56468	4.69532	4.73632	4.39534	0.114431	4.4961	4.27093	4.41898	4.48853	0.163467	4.59309	4.57235	4.30016	3.85988	0.0465878	3.90005	3.87077	3.80881	3.77727	0.154251	3.8122	3.60856	3.91107	4.55456	0.198733	4.34321	4.58283
TGGT1_202310	5.78564	0.0895072	5.88898	5.73553	5.73241	5.93207	0.0747602	5.94907	5.85027	5.99686	6.05355	0.194467	6.17181	5.8291	6.15973	5.8255	0.0621477	5.89724	5.78805	5.79121	6.21527	0.132259	6.15231	6.12625	6.36724	6.10732	0.0567798	6.17027	6.0917	6.05998	6.08142	0.0954905	6.18434	5.9957	6.0642	5.85803	0.100844	5.81264	5.97359	5.78786	5.96991	0.160186	5.90766	6.15188	5.85019	5.96441	0.081177	6.05809	5.92055
TGGT1_202350	4.90329	0.0144391	4.90725	4.88729	4.91534	5.67907	0.23187	5.4114	5.81832	5.80748	5.29173	0.126553	5.3434	5.14751	5.38427	5.76905	0.289967	5.44175	5.99383	5.87156	5.48795	0.140995	5.64044	5.3623	5.46112	5.01582	0.132078	4.86334	5.08952	5.09461	5.14065	0.123408	5.24308	5.17524	5.00364	4.87035	0.177273	4.73393	5.07073	4.80639	5.72304	0.0879279	5.62165	5.77849	5.76897	5.24638	0.275891	5.02467	5.15913
TGGT1_202360	2.98125	0.164697	2.83937	2.94253	3.16186	4.22814	0.305965	3.94185	4.55057	4.19199	3.7545	0.175625	3.57433	3.76396	3.9252	4.41862	0.233079	4.14948	4.55343	4.55295	3.18276	0.123096	3.07629	3.31755	3.15445	2.61006	0.167478	2.71653	2.41701	2.69663	2.86616	0.0185854	2.86677	2.88444	2.84728	2.78829	0.360176	2.38632	3.08171	2.89683	4.17956	0.129148	4.03053	4.25882	4.24933	3.64603	0.370093	3.28745	3.62399
TGGT1_202370	5.31574	0.0374445	5.29046	5.35876	5.29801	7.26587	0.184805	7.07326	7.28263	7.44173	5.9554	0.141434	6.05716	5.7939	6.01514	7.43787	0.218715	7.18705	7.53768	7.58887	5.97856	0.199851	6.12525	5.75094	6.0595	5.24152	0.129355	5.09483	5.33925	5.29048	5.48821	0.07841	5.57308	5.41846	5.4731	5.28752	0.0838551	5.21556	5.37961	5.26738	7.23856	0.0512384	7.29497	7.2258	7.1949	5.93379	0.374178	5.67378	5.76496
TGGT1_202375	3.43121	0.120089	3.54698	3.43942	3.30722	3.75879	0.100416	3.86799	3.73793	3.67044	3.70848	0.0645091	3.67486	3.78285	3.66772	3.71416	0.15092	3.87915	3.58307	3.68028	3.51976	0.219765	3.40218	3.3838	3.7733	3.34786	0.123346	3.46545	3.35868	3.21947	3.59048	0.149725	3.5173	3.49143	3.76272	3.43682	0.461657	3.96878	3.14103	3.20064	3.65116	0.0607582	3.68386	3.68858	3.58106	3.72617	0.113849	3.64117	3.68182
TGGT1_202380	6.91114	0.151279	6.73755	7.01485	6.98103	8.05201	0.27816	7.74458	8.28627	8.12518	6.92688	0.0980565	6.81765	6.95567	7.00731	8.13589	0.24881	7.84869	8.28629	8.27268	6.77656	0.0851571	6.68037	6.84232	6.807	6.84289	0.0834677	6.93908	6.8	6.78959	6.78424	0.0864642	6.75565	6.88137	6.71569	7.02852	0.0496672	7.06266	6.97154	7.05136	8.01372	0.100406	7.93973	7.97342	8.12802	7.1238	0.274883	6.89992	7.04089
TGGT1_202390	6.89771	0.178365	6.69487	6.96818	7.03007	7.57664	0.108878	7.68418	7.57929	7.46647	6.88702	0.0886704	6.98821	6.84993	6.82291	7.38283	0.321727	7.75124	7.15723	7.24002	7.55572	0.331881	7.82538	7.65671	7.18508	7.4225	0.238469	7.15284	7.50906	7.6056	7.43377	0.356125	7.34001	7.82739	7.1339	6.97682	0.167881	6.99879	6.79903	7.13263	7.74504	0.0442443	7.78695	7.74939	7.69878	6.93726	0.0900342	6.83563	6.96912
TGGT1_202400	2.14338	0.283126	1.92632	2.46363	2.04019	0.636549	0.72605	-0.201727	1.06659	1.04479	1.81714	2.55432	0.404611	4.76575	0.281068	0.264822	0.859564	-0.643542	1.06542	0.372584	0.821483	0.446666	1.33329	0.620774	0.51038	1.84272	0.516387	1.33091	2.36356	1.83369	1.76404	0.421699	1.47689	2.24819	1.56705	2.20882	0.248323	2.47338	2.1723	1.98078	0.469165	0.742388	1.25089	0.382973	-0.226364	1.34932	0.510893	0.81762	1.83649
TGGT1_202410	5.14389	0.0632962	5.20718	5.1439	5.08059	5.20222	0.18087	5.41101	5.10204	5.0936	4.84854	0.187018	4.98735	4.63587	4.9224	5.1306	0.175992	5.33254	5.00993	5.04933	5.47934	0.298642	5.81961	5.35765	5.26075	5.17371	0.295688	4.83344	5.31953	5.36817	5.27138	0.0861963	5.17227	5.31304	5.32883	5.07486	0.113117	5.13581	4.94434	5.14443	5.20358	0.322241	5.22007	5.51726	4.87341	4.91021	0.150373	5.08096	4.85217
TGGT1_202420	3.1687	0.261964	2.88855	3.20999	3.40758	5.6112	0.253775	5.38064	5.88311	5.56985	3.56753	0.464741	3.14173	4.06328	3.49758	5.54452	0.144335	5.37801	5.62157	5.63397	2.94526	0.220653	3.16863	2.72743	2.93971	2.58828	0.200193	2.3649	2.64844	2.75149	2.73751	0.127462	2.5996	2.85098	2.76194	3.24803	0.1921	3.25608	3.05203	3.43598	5.45086	0.231233	5.58346	5.18385	5.58526	3.27408	0.717868	2.57461	3.23859
TGGT1_202430	4.69111	0.122949	4.81846	4.68177	4.5731	3.69619	0.794068	4.61251	3.26639	3.20965	5.54734	0.754079	5.35967	6.37753	4.90482	4.12169	0.162069	4.22338	3.93479	4.2069	4.49439	0.317395	4.62771	4.72339	4.13208	4.75169	0.14515	4.61838	4.90632	4.73038	4.6472	0.117721	4.57848	4.78313	4.57999	4.95095	0.922834	5.98553	4.21264	4.65467	3.52984	0.411629	4.00226	3.24836	3.33889	5.15292	0.62633	4.45788	5.32729
TGGT1_202440	2.75676	0.750468	1.89401	3.11773	3.25853	4.69203	0.196984	4.48638	4.87902	4.71068	4.39723	0.3459	4.00131	4.64081	4.54958	4.98366	0.133317	4.84725	5.11365	4.99008	3.54928	0.121875	3.44752	3.51597	3.68434	2.78924	0.178382	2.89099	2.58326	2.89346	3.50557	0.109818	3.56823	3.37877	3.56972	2.87588	0.0328504	2.91374	2.85496	2.85894	4.63711	0.134782	4.49397	4.65579	4.76158	4.19514	0.375518	3.76609	4.3554
TGGT1_202445	2.67344	0.696748	3.41072	2.58369	2.02592	0.0511261	1.19979	-0.174339	1.34765	-1.01994	1.54796	0.456759	1.20918	2.06742	1.36727	0.583248	0.417118	1.06062	0.289147	0.399972	1.15641	0.276347	1.35041	1.27882	0.839999	1.65143	0.413266	1.45742	2.126	1.37085	1.33025	0.0711892	1.40955	1.27184	1.30938	2.87876	1.26535	4.33843	2.0928	2.20507	0.305639	0.113188	0.185555	0.410361	0.321003	1.42758	0.312692	1.78861	1.25167
TGGT1_202450	5.53413	0.123153	5.60851	5.6019	5.39197	4.54166	0.120113	4.58987	4.40493	4.63018	5.43591	0.0874687	5.33513	5.49202	5.48059	4.56971	0.12817	4.675	4.42699	4.60715	5.53045	0.0375597	5.55842	5.48776	5.54518	5.35527	0.033404	5.3273	5.34624	5.39225	5.48019	0.0607268	5.48817	5.41587	5.53653	5.3961	0.0666984	5.31933	5.43984	5.42913	4.57874	0.178026	4.43792	4.51945	4.77884	5.45976	0.115796	5.39447	5.59346
TGGT1_202460	4.92626	0.34365	4.53024	5.14599	5.10255	6.63768	0.126823	6.59867	6.77942	6.53494	4.45302	0.558477	4.01478	5.08184	4.26242	6.79733	0.0227331	6.8044	6.81569	6.7719	4.22391	0.190812	4.43482	4.17366	4.06326	4.59462	0.182765	4.38372	4.70651	4.69364	4.47867	0.256582	4.27628	4.76725	4.39248	4.96909	0.272423	5.0812	4.6585	5.16756	6.5819	0.198927	6.80415	6.52105	6.42051	4.65911	0.534909	4.21526	4.50905
TGGT1_202470	6.18266	0.224568	6.41852	6.15805	5.97141	5.69627	0.330367	6.06002	5.61392	5.41487	5.93717	0.219245	6.17329	5.74002	5.89821	5.53664	0.102285	5.65473	5.47598	5.47921	5.90056	0.155939	6.08035	5.80207	5.81926	5.82754	0.159828	5.64775	5.88136	5.95352	5.8581	0.147978	5.92951	5.68797	5.95684	6.2288	0.266558	6.52936	6.136	6.02105	5.72242	0.0807009	5.79882	5.63802	5.73044	5.9915	0.224952	6.25075	5.8479
TGGT1_202480	6.25428	0.184316	6.4657	6.1698	6.12735	4.97747	0.0498491	5.00483	5.00765	4.91993	5.70077	0.13261	5.65279	5.59882	5.85069	4.99335	0.157164	4.81241	5.07179	5.09586	5.88046	0.100462	5.84099	5.80574	5.99467	5.9647	0.0381842	6.00418	5.92796	5.96196	6.05752	0.104259	6.08138	5.9434	6.14778	6.09784	0.194868	5.87282	6.21082	6.20986	5.20022	0.293864	4.87517	5.27842	5.44708	5.82633	0.113058	5.86436	5.91547
TGGT1_202490	6.23707	0.308759	5.98439	6.58123	6.1456	7.33117	0.165692	7.50328	7.17274	7.31749	6.42812	0.212317	6.67183	6.28318	6.32934	7.10461	0.321721	7.45393	7.03945	6.82046	6.63828	0.167579	6.74045	6.7295	6.44488	6.46518	0.102178	6.36301	6.46517	6.56736	6.39843	0.119579	6.31678	6.53568	6.34282	6.32344	0.289587	6.41976	5.99797	6.55259	7.60881	0.390311	7.33966	8.05645	7.43031	6.16112	0.263898	6.4067	5.88209
TGGT1_202500	6.97036	0.45584	6.51633	6.96676	7.42799	9.34598	0.246807	9.06882	9.54202	9.42709	7.15286	0.318235	7.2642	6.79391	7.40046	9.34041	0.117458	9.20487	9.41262	9.40372	7.64313	0.332216	7.85418	7.81502	7.26019	7.52732	0.183298	7.31626	7.64663	7.61906	7.51816	0.426693	7.42624	7.98332	7.14492	7.13003	0.173185	6.96018	7.12352	7.30637	9.3308	0.103096	9.44445	9.2433	9.30464	7.43462	0.530313	6.95732	7.34105
TGGT1_202510	5.02645	0.0219889	5.03734	5.04087	5.00114	6.60416	0.108267	6.48884	6.62001	6.70363	5.7204	0.240931	5.49464	5.97407	5.69248	6.9248	0.208111	6.68484	7.03359	7.05597	5.6348	0.0985107	5.58996	5.56669	5.74775	5.14107	0.0869548	5.18592	5.19645	5.04085	5.29599	0.17822	5.33622	5.10109	5.45065	5.02027	0.102992	5.10474	5.05054	4.90554	6.68895	0.112653	6.81686	6.64552	6.60448	5.59317	0.266765	5.32729	5.59141
TGGT1_202520	7.97762	0.330362	8.33867	7.90374	7.69046	6.50226	0.280777	6.82352	6.30382	6.37943	7.30989	0.0387053	7.32662	7.26563	7.33742	6.24454	0.169792	6.43495	6.18982	6.10886	7.5898	0.135249	7.72789	7.45758	7.58392	7.46553	0.120029	7.32744	7.52432	7.54483	7.70185	0.187609	7.75435	7.49358	7.85761	7.79383	0.0881693	7.74666	7.73929	7.89555	6.41992	0.117441	6.31697	6.39497	6.54784	7.41587	0.396813	7.82714	7.38519
TGGT1_202530	8.06387	0.18555	8.2666	8.02255	7.90247	7.75419	0.154498	7.60035	7.75289	7.90934	7.66616	0.271422	7.37391	7.91032	7.71424	7.8857	0.249321	7.59811	8.04101	8.01797	7.92183	0.168479	7.88813	7.77275	8.10461	7.81736	0.0453663	7.85106	7.83524	7.76578	7.92203	0.184311	7.99298	7.71278	8.06032	7.97863	0.0852818	8.0617	7.98289	7.89129	7.71185	0.233025	7.82443	7.44391	7.8672	7.6737	0.0730416	7.75683	7.6445
TGGT1_202540	7.48616	0.105195	7.46586	7.60003	7.3926	6.9203	0.10752	7.04266	6.87732	6.84092	7.06048	0.233672	7.25561	6.80153	7.1243	6.7258	0.229907	6.99112	6.58537	6.60091	7.17825	0.0753483	7.24122	7.09477	7.19876	7.14393	0.0576098	7.08096	7.15685	7.19399	7.12112	0.100001	7.05986	7.06699	7.23652	7.42682	0.109675	7.31976	7.42178	7.53894	7.02511	0.215937	6.82876	7.25638	6.99018	7.10119	0.238274	7.34785	7.08344
TGGT1_202550	5.64391	0.264453	5.38348	5.91221	5.63603	7.23858	0.123591	7.36405	7.11696	7.23472	6.15283	0.309279	6.48699	5.87663	6.09487	7.06343	0.256728	7.35918	6.933	6.89809	6.48951	0.265259	6.32059	6.79525	6.3527	6.47188	0.157397	6.6408	6.32934	6.44549	6.28744	0.432036	6.30846	6.70858	5.84528	5.72518	0.277094	5.88534	5.40522	5.88497	7.51224	0.214256	7.74529	7.46762	7.32381	5.80787	0.177168	5.80104	5.63421
TGGT1_202568	4.93242	0.297069	5.27166	4.80678	4.71881	5.56501	0.272162	5.87497	5.45496	5.36511	5.27605	0.631684	5.92567	4.66398	5.2385	5.38884	0.329242	5.7601	5.13234	5.27407	4.78329	0.0722673	4.70248	4.80567	4.84171	4.88944	0.16321	4.97025	4.99648	4.7016	4.92263	0.102691	4.99508	4.80511	4.9677	5.03979	0.43844	5.54487	4.81725	4.75726	5.41946	0.339832	5.81064	5.25071	5.19703	5.26281	0.332677	5.60474	4.94023
TGGT1_202572	4.36139	0.252377	4.21933	4.65278	4.21207	5.81125	0.250271	5.52228	5.95268	5.95878	4.40451	0.18255	4.32244	4.6137	4.27741	6.09281	0.104993	5.9726	6.13928	6.16654	4.46893	0.263586	4.33636	4.77249	4.29795	4.84291	0.124757	4.97548	4.72781	4.82545	4.47224	0.367091	4.26665	4.89606	4.25401	4.37963	0.0593295	4.32193	4.44047	4.37649	5.92381	0.173417	5.98268	6.06012	5.72862	4.47286	0.504128	4.16263	4.2014
TGGT1_202580	6.84844	0.0624003	6.81525	6.80965	6.92042	6.03921	0.100887	6.12441	6.06542	5.92781	7.1007	0.338462	6.97646	7.48372	6.84191	6.30491	0.138273	6.14954	6.35074	6.41445	7.33744	0.0785257	7.26662	7.32381	7.42189	7.11466	0.0615082	7.18548	7.07458	7.08392	7.00452	0.168513	6.90306	7.19904	6.91146	6.65544	0.336342	7.01315	6.60756	6.3456	5.54926	0.17019	5.431	5.47246	5.74431	6.80278	0.27548	6.52162	7.0722
TGGT1_202590	5.05789	0.114845	5.18879	5.01085	4.97403	4.80901	0.129291	4.94929	4.69463	4.7831	5.03997	0.175097	5.16775	4.84038	5.11177	4.74829	0.10741	4.62671	4.83031	4.78784	4.93536	0.143543	4.95344	4.78363	5.06901	4.86283	0.0196391	4.84475	4.88372	4.86001	5.00009	0.161393	5.09071	4.81375	5.09581	5.05776	0.0784987	5.02822	5.14674	4.99832	4.97226	0.241327	4.71074	5.18636	5.01969	5.11804	0.0818395	5.03976	5.20303
TGGT1_202610	7.54568	0.225628	7.79824	7.47478	7.36401	7.0207	0.345407	7.41902	6.80384	6.83924	7.49538	0.149066	7.659	7.36729	7.45985	6.97985	0.221103	7.23378	6.82997	6.87579	7.73495	0.0974455	7.7037	7.65697	7.84419	7.63633	0.0320864	7.66759	7.63794	7.60348	7.63596	0.0665502	7.67064	7.55923	7.678	7.56141	0.150984	7.71583	7.55427	7.41412	7.15554	0.0949127	7.08551	7.26357	7.11755	7.32204	0.238366	7.58871	7.24772
TGGT1_202620	7.9157	0.385979	8.26691	7.50246	7.97772	7.50492	0.484671	8.05493	7.14033	7.31951	8.41647	0.597619	8.83563	7.73215	8.68162	7.28646	0.173742	7.48596	7.20497	7.16843	8.93677	0.224934	8.85026	8.76793	9.19211	8.62539	0.0749207	8.71189	8.58121	8.58306	8.68877	0.0920106	8.79433	8.64641	8.62556	8.11281	0.160721	8.07951	8.28757	7.97135	7.59529	0.159428	7.45896	7.55632	7.77059	8.23148	0.183779	8.424	8.21252
TGGT1_202630	7.63112	0.0920524	7.73629	7.56517	7.59191	7.77444	0.0463523	7.72255	7.78901	7.81175	7.78395	0.199798	8.0122	7.69891	7.64074	7.79576	0.107293	7.89285	7.81386	7.68056	7.55251	0.117134	7.49907	7.47162	7.68683	7.60338	0.0463798	7.65682	7.57975	7.57358	7.52065	0.035521	7.53521	7.48016	7.54658	7.66805	0.22168	7.92385	7.53203	7.54828	7.72189	0.269284	8.0173	7.49013	7.65824	7.5001	0.0536491	7.51395	7.44088
TGGT1_202640	5.32059	0.280103	5.16466	5.64396	5.15316	6.03872	0.284038	5.78821	5.98064	6.34731	4.89233	0.160777	4.72345	5.04355	4.90998	6.1165	0.295451	5.77865	6.32645	6.24441	4.72627	0.390886	4.3056	5.07827	4.79495	5.6631	0.378385	6.08377	5.35053	5.55499	5.24625	0.0670973	5.18308	5.31668	5.23898	5.54883	0.175339	5.75127	5.45034	5.44489	6.19191	0.248759	6.44277	6.18764	5.94531	4.94453	0.213231	4.92358	4.74255
TGGT1_202650	7.46237	0.0432192	7.41281	7.49222	7.48209	6.70837	0.0824114	6.61792	6.7792	6.728	6.87285	0.406242	6.46075	7.27296	6.88485	6.68321	0.0360818	6.65483	6.72381	6.67099	6.87354	0.0724423	6.91613	6.9146	6.7899	7.15941	0.0413862	7.11683	7.19949	7.16192	7.1276	0.0595788	7.12444	7.06967	7.1887	7.44929	0.0892595	7.55223	7.40226	7.39337	6.62784	0.171688	6.62998	6.45509	6.79844	6.9992	0.148939	6.83387	7.12287
TGGT1_202680	7.63774	0.00741541	7.6311	7.64574	7.63637	8.31106	0.131488	8.16961	8.42957	8.334	7.59387	0.130684	7.49764	7.54131	7.74265	8.41768	0.183846	8.20642	8.54138	8.50525	7.65464	0.0808385	7.74333	7.58509	7.63549	7.44688	0.0779889	7.35819	7.47771	7.50473	7.53298	0.0298924	7.55834	7.50003	7.54059	7.52348	0.0792763	7.43633	7.59132	7.54278	8.26957	0.0961873	8.35941	8.1681	8.2812	7.74622	0.203157	7.57013	7.70005
TGGT1_202690	4.87669	0.00371248	4.8806	4.87627	4.87321	5.16648	0.221112	4.91354	5.2629	5.32302	4.94738	0.112182	5.03456	4.82082	4.98677	5.23793	0.112689	5.11043	5.32418	5.27918	4.69446	0.0945576	4.70662	4.59441	4.78235	4.74772	0.0225595	4.73556	4.73385	4.77375	4.65623	0.124522	4.79766	4.56309	4.60794	4.82613	0.18357	4.7092	5.03771	4.73149	5.11569	0.186266	5.17955	4.9059	5.26164	4.9786	0.259876	4.78483	4.87706
TGGT1_202700	5.38051	0.153506	5.53599	5.37651	5.22905	4.74265	0.21592	4.89362	4.49533	4.83901	5.20333	0.185235	5.32648	4.9903	5.29321	4.69674	0.0346708	4.6634	4.73261	4.69421	5.04889	0.100757	5.03838	4.95381	5.1545	5.17329	0.0494082	5.18381	5.11947	5.2166	5.05062	0.0193435	5.04913	5.03207	5.07067	5.33933	0.0905098	5.24851	5.42952	5.33995	4.79444	0.235365	4.5246	4.90135	4.95739	5.25617	0.165177	5.44506	5.13883
TGGT1_202720	4.87849	0.209974	5.0975	4.85905	4.6789	4.51555	0.321461	4.59177	4.16283	4.79205	4.70774	0.15899	4.82253	4.52626	4.77442	4.46959	0.0963524	4.57814	4.3942	4.43643	4.91119	0.24199	4.67535	4.89934	5.15889	4.94167	0.21809	5.17751	4.74728	4.90021	4.9965	0.0787887	5.07593	4.91836	4.9952	4.80281	0.0193961	4.81851	4.80878	4.78113	4.58287	0.0998903	4.54141	4.69681	4.51039	4.63009	0.202858	4.82666	4.64213
TGGT1_202730	4.09909	0.0593469	4.03063	4.13603	4.13061	6.89381	0.116122	6.76525	6.99108	6.92509	3.41209	0.724433	2.62017	4.04139	3.57471	7.00578	0.073926	6.92266	7.06418	7.0305	3.66971	0.298614	3.81842	3.32594	3.86477	3.5162	0.147882	3.36748	3.51787	3.66323	3.1916	0.360985	2.79341	3.49744	3.28396	4.04388	0.100054	4.15841	3.97346	3.99977	7.13485	0.223593	7.02248	7.39234	6.98973	3.45507	1.22701	2.75091	2.74241
TGGT1_202740	4.06908	0.0808218	4.01893	4.16232	4.02599	4.06913	0.154511	4.14363	3.89149	4.17228	4.14381	0.0201679	4.15059	4.12113	4.15972	4.14647	0.130509	3.99918	4.2477	4.19254	4.19172	0.0221492	4.18017	4.17774	4.21726	4.1807	0.109316	4.19225	4.06606	4.28378	4.04862	0.171632	3.94484	4.24673	3.9543	4.10654	0.250212	3.91897	4.39064	4.01002	4.09022	0.290336	3.8374	4.40731	4.02595	4.18325	0.164814	4.00913	4.20379
TGGT1_202750	4.46817	0.12274	4.36978	4.42903	4.60571	3.95366	0.0584556	4.01647	3.94365	3.90085	4.18142	0.137943	4.0555	4.1599	4.32886	4.00613	0.175502	3.85628	3.96292	4.19921	4.06145	0.0621948	4.1093	3.99115	4.08391	4.08509	0.052741	4.03724	4.14164	4.07639	4.10209	0.0227957	4.09256	4.08561	4.12811	4.35334	0.282736	4.03153	4.5619	4.46658	4.0575	0.0806878	4.03561	4.14687	3.99001	4.3692	0.008877	4.37911	4.36197
TGGT1_202760	4.99381	0.131618	4.89855	4.93889	5.14399	4.69823	0.148017	4.60754	4.61811	4.86903	5.0758	0.0218866	5.05721	5.07026	5.09992	4.44014	0.203333	4.21942	4.61983	4.48117	4.9424	0.142942	4.82399	4.90203	5.10119	5.03306	0.128944	5.15147	5.05203	4.89568	5.06856	0.13852	5.17607	4.91224	5.11737	4.96855	0.170966	4.99819	5.12276	4.7847	4.47392	0.227777	4.54931	4.218	4.65444	5.14281	0.0484558	5.0933	5.14499
TGGT1_202770	7.57629	0.0582689	7.51547	7.63162	7.5818	7.17114	0.0390337	7.20468	7.18044	7.12829	7.50299	0.429569	7.84927	7.02229	7.63742	7.12494	0.0797982	7.21189	7.10789	7.05505	7.15372	0.160735	7.1745	6.9836	7.30305	7.13124	0.0181771	7.11045	7.13908	7.14417	6.9847	0.0311896	6.97784	6.9575	7.01874	7.5917	0.293483	7.25761	7.70953	7.80795	7.16984	0.131305	7.01823	7.24441	7.24688	7.56794	0.192472	7.78805	7.48454
TGGT1_202780	6.97168	0.180711	7.17939	6.85059	6.88505	5.84141	0.372803	6.22738	5.8135	5.48334	6.81046	0.279237	7.11337	6.5633	6.75471	5.67799	0.374623	6.11029	5.47523	5.44844	7.41487	0.16154	7.56915	7.24694	7.42851	7.09155	0.144664	6.93727	7.11324	7.22415	7.21616	0.0663562	7.28535	7.15305	7.21009	6.99416	0.0368687	6.96587	6.98075	7.03585	5.97573	0.0759867	5.88832	6.02602	6.01285	6.71445	0.409925	7.15448	6.64548
TGGT1_202790	5.19649	0.0782226	5.12233	5.27823	5.18891	4.62505	0.0395422	4.65263	4.57974	4.64276	4.97573	0.134691	4.9395	4.86287	5.12484	4.57584	0.110713	4.44843	4.64857	4.63052	4.67481	0.0881332	4.59249	4.76779	4.66415	4.89599	0.095122	4.97831	4.79186	4.91781	4.65055	0.053474	4.61215	4.71163	4.62788	5.14106	0.265178	4.85757	5.38302	5.1826	4.90466	0.0789265	4.81595	4.96712	4.93091	5.01611	0.100977	4.89974	5.0679
TGGT1_202800	5.10622	0.0839634	5.19483	5.09599	5.02784	5.04775	0.179825	4.94369	4.94417	5.2554	4.9544	0.204039	4.93715	5.16651	4.75953	5.059	0.0792441	4.97319	5.12942	5.07439	5.20448	0.0702553	5.12336	5.24415	5.24592	5.27354	0.0748917	5.35465	5.20702	5.25893	5.25875	0.0755054	5.28789	5.31535	5.17302	5.03272	0.309598	5.38896	4.82864	4.88057	5.00963	0.0937124	5.09212	5.02903	4.90773	4.91306	0.116979	4.80401	4.89856
TGGT1_202810	4.02049	0.182767	4.21961	3.86038	3.98149	4.10896	0.28829	3.85462	4.42213	4.05014	3.87782	0.131525	3.918	3.73089	3.98457	4.43982	0.145341	4.27202	4.52583	4.52162	4.14643	0.137668	4.11557	4.02682	4.29691	4.09572	0.116359	4.12659	3.96704	4.19354	3.96592	0.0520989	3.91863	3.95736	4.02177	4.04573	0.124244	3.90643	4.14511	4.08565	4.38857	0.233966	4.59569	4.13479	4.43522	4.02287	0.0352816	4.0636	4.0029
TGGT1_202820	6.32989	0.193035	6.53187	6.14726	6.31052	6.97903	0.0713556	6.89664	7.01951	7.02094	6.44129	0.289484	6.5914	6.10759	6.6249	7.09707	0.0676198	7.02743	7.10131	7.16246	6.70753	0.252354	6.47896	6.66529	6.97833	6.52643	0.210066	6.755	6.34183	6.48246	6.576	0.0301168	6.60619	6.54596	6.57583	6.33444	0.0380573	6.33543	6.29589	6.37198	7.0566	0.143357	7.07412	6.90528	7.19038	6.46984	0.0204262	6.45378	6.49283
TGGT1_202830	7.64352	0.253487	7.67819	7.37448	7.87789	8.13291	0.0440394	8.16876	8.08375	8.14621	8.49544	0.505088	8.77298	7.91243	8.80089	8.03029	0.0993848	8.14229	7.95262	7.99596	8.41852	0.12525	8.36207	8.33143	8.56206	8.03383	0.0841635	8.09028	7.9371	8.07412	8.15481	0.133662	8.2239	8.23978	8.00074	7.97354	0.202061	7.87713	8.20575	7.83775	8.0433	0.150586	7.91111	8.01156	8.20722	8.42829	0.127396	8.31896	8.39771
TGGT1_202840	8.21783	0.255402	8.5008	8.00441	8.14826	8.0851	0.262868	8.34503	8.09087	7.81939	8.00875	0.630005	8.53195	7.30943	8.18487	7.98273	0.317296	8.34887	7.81122	7.78809	8.72976	0.0388374	8.69126	8.7291	8.76893	8.66173	0.137723	8.70023	8.50885	8.7761	8.67236	0.183595	8.72103	8.82671	8.46933	8.35048	0.0917192	8.40401	8.24458	8.40286	8.25824	0.106068	8.34948	8.28338	8.14186	8.08193	0.297677	8.42541	7.89894
TGGT1_202850	5.55138	0.185257	5.49747	5.75761	5.39905	4.32071	0.0983208	4.42721	4.2334	4.30152	4.45683	0.395495	4.03161	4.8137	4.52517	4.49839	0.0273014	4.46688	4.51343	4.51486	4.58546	0.260445	4.85575	4.5645	4.33612	5.01025	0.264813	4.73996	5.02156	5.26922	4.72102	0.256036	4.42647	4.84628	4.8903	5.54815	0.1681	5.35723	5.67395	5.61326	4.59589	0.463742	4.41794	5.12225	4.24748	4.67169	0.262672	4.89208	4.74196
TGGT1_202870	3.96286	0.204905	4.19114	3.90259	3.79485	4.53029	0.0893218	4.58637	4.42728	4.5772	3.7865	0.272903	4.04047	3.49796	3.82108	4.52075	0.0381129	4.52498	4.55657	4.4807	4.33295	0.168289	4.46229	4.14268	4.39388	3.94996	0.113329	3.82062	4.03186	3.99739	4.20218	0.169822	4.35646	4.02022	4.22987	3.99616	0.223328	4.25158	3.83772	3.89917	4.52875	0.0837986	4.58686	4.56671	4.43269	3.92102	0.219465	4.17053	3.75791
TGGT1_202880	5.17468	0.114623	5.0772	5.30095	5.14588	4.95959	0.149878	4.81927	4.94201	5.11748	5.25042	0.154887	5.1461	5.42839	5.17677	5.03966	0.0893786	5.10242	4.93733	5.07923	5.37464	0.105002	5.41589	5.45276	5.25528	5.33446	0.0439394	5.29322	5.3295	5.38067	5.36959	0.227461	5.40867	5.57498	5.12512	5.2524	0.289019	5.58539	5.06664	5.10517	4.95822	0.179219	5.00123	4.76141	5.11202	5.19117	0.190931	4.99841	5.19489
TGGT1_202890	6.7469	0.0735858	6.83135	6.69651	6.71286	6.42584	0.203655	6.66067	6.29766	6.31918	6.7856	0.131297	6.91092	6.64905	6.79682	6.41584	0.163163	6.60297	6.30333	6.34121	7.03258	0.214019	7.24397	6.81603	7.03775	6.76005	0.200406	6.54866	6.94728	6.7842	6.93611	0.139949	6.96416	6.78426	7.05991	6.85677	0.162018	6.98966	6.90437	6.67629	6.36769	0.168445	6.56217	6.27323	6.26768	6.79077	0.0931164	6.89257	6.7099
TGGT1_202900	5.36332	0.152635	5.46907	5.43255	5.18834	5.58461	0.180594	5.65326	5.37976	5.72081	5.44712	0.434189	5.85452	4.99036	5.49648	5.64073	0.100161	5.75603	5.57523	5.59093	5.68205	0.34863	5.60198	5.38042	6.06375	5.26402	0.09385	5.34409	5.16074	5.28723	5.19063	0.195344	5.23847	4.97581	5.35761	5.27986	0.121771	5.15647	5.39994	5.28316	5.73123	0.0676031	5.70511	5.80799	5.68058	5.09734	0.141055	5.24216	5.08947
TGGT1_202910	3.07659	0.279108	2.75812	3.19301	3.27865	2.32713	0.454611	2.04873	2.85174	2.08091	3.8105	0.298537	4.05466	3.89918	3.47767	3.04341	0.335422	2.74665	3.40733	2.97625	3.59577	0.450077	3.08878	3.75029	3.94823	3.74744	0.453892	4.25442	3.37887	3.60903	3.58512	0.0937298	3.673	3.48647	3.5959	3.25813	0.235273	3.52777	3.15196	3.09465	2.70996	0.420042	2.61169	3.17042	2.34775	3.37047	0.290754	3.41605	3.63575
TGGT1_202920	6.56874	0.0451217	6.61826	6.55801	6.52995	7.3365	0.113715	7.20534	7.40735	7.39683	6.92788	0.0251126	6.91119	6.95676	6.9157	7.33311	0.0217418	7.31679	7.32475	7.35779	6.55069	0.0989282	6.51097	6.47779	6.6633	6.32396	0.0348605	6.36368	6.29844	6.30977	6.35633	0.0539288	6.3793	6.29472	6.39496	6.59011	0.156353	6.75619	6.56837	6.44576	7.20694	0.102371	7.24895	7.09024	7.28162	6.79559	0.234815	6.5532	6.81153
TGGT1_202930	5.22695	0.144322	5.25193	5.07177	5.35715	3.79064	0.455059	3.684	3.39837	4.28955	4.33911	0.890808	3.45792	5.23924	4.32018	3.6372	0.230957	3.90356	3.51537	3.49266	4.37168	0.0582734	4.43493	4.35994	4.32017	4.6986	0.0553965	4.63535	4.73849	4.72195	4.77364	0.0452816	4.73177	4.76746	4.8217	5.10413	0.188768	5.10779	5.29104	4.91356	3.8188	0.246514	4.08246	3.7799	3.59406	4.49242	0.217802	4.55478	4.67225
TGGT1_202940	4.88509	0.143155	5.0455	4.77031	4.83947	5.58575	0.0920744	5.6532	5.6232	5.48085	4.98781	0.115702	5.1188	4.89953	4.94511	5.57852	0.120774	5.70908	5.55567	5.4708	5.0374	0.0321762	5.04161	5.00332	5.06726	4.77431	0.0329527	4.7701	4.80917	4.74367	4.83579	0.108873	4.93779	4.72114	4.84844	4.83288	0.0706155	4.89154	4.7545	4.85261	5.60517	0.121543	5.49927	5.73788	5.57835	4.90742	0.0430943	4.94385	4.85985
TGGT1_202950	6.16247	0.198994	5.93789	6.23268	6.31684	7.17642	0.174762	6.98112	7.31808	7.23004	6.34969	0.183775	6.21541	6.55913	6.27452	7.24971	0.122114	7.11046	7.33856	7.3001	6.48443	0.221669	6.69772	6.50034	6.25524	6.23705	0.186151	6.02376	6.32057	6.3668	6.32701	0.146299	6.28816	6.48881	6.20406	6.14915	0.128175	6.06361	6.08731	6.29652	7.20322	0.0805411	7.29324	7.17843	7.13799	6.33975	0.211315	6.13892	6.32015
TGGT1_202960	3.53841	0.0628121	3.48084	3.6054	3.529	3.8548	0.423371	3.39038	3.95482	4.21921	3.27002	0.304826	3.11322	3.62132	3.0755	3.719	0.358453	3.3096	3.97645	3.87094	3.02252	0.132727	3.15754	2.89222	3.01779	2.6647	0.212202	2.52968	2.90929	2.55514	2.89156	0.110915	2.83831	2.81732	3.01906	3.37028	0.309842	3.03674	3.42495	3.64914	3.61105	0.125409	3.47895	3.6257	3.72849	3.47763	0.0640398	3.53736	3.41001
TGGT1_202970	5.3966	0.140278	5.23625	5.45693	5.49662	4.164	0.6191	4.06241	3.60198	4.82762	5.86679	0.122901	5.80193	5.78991	6.00854	4.55135	0.231321	4.29467	4.61567	4.7437	6.87621	0.274796	6.60428	6.87057	7.15378	5.86652	0.244331	6.13845	5.66546	5.79564	6.2723	0.173317	6.42624	6.08458	6.30609	5.39071	0.30373	5.12002	5.71918	5.33294	4.2437	0.408827	3.835	4.65265	4.24346	5.75764	0.317891	5.44523	6.08074
TGGT1_202975	0.481352	0.628091	-0.203942	1.02961	0.618382	-1.49806	1.07281	-1.28591	-0.547186	-2.6611	0.598453	0.88498	0.0224245	1.61745	0.155486	-1.75498	0.467197	-1.27436	-2.20749	-1.78308	0.790661	0.365224	0.935814	1.06099	0.375176	1.11346	0.212728	0.968309	1.01442	1.35765	1.2328	0.228023	1.08628	1.1166	1.49551	0.443608	0.266373	0.284781	0.751134	0.29491	-1.66712	0.873781	-2.6611	-1.02011	-1.32016	0.42819	0.5613	0.746153	0.758322
TGGT1_202980	6.59874	0.0885004	6.66861	6.49922	6.62838	7.44483	0.118454	7.30934	7.49632	7.52882	7.10845	0.0824689	7.03005	7.10084	7.19446	7.61828	0.178273	7.41415	7.74337	7.69732	7.23621	0.175518	7.13881	7.13099	7.43883	6.86559	0.0863836	6.96299	6.79827	6.83552	6.9129	0.0775064	6.94833	6.82402	6.96637	6.73094	0.219537	6.75267	6.93881	6.50135	7.51265	0.135913	7.63496	7.36633	7.53665	6.90997	0.141412	6.79848	6.8624
TGGT1_203010	6.33404	0.124377	6.19416	6.37577	6.43218	7.50448	0.0935016	7.60737	7.4247	7.48136	6.07272	0.167673	5.91625	6.24971	6.05219	7.56343	0.209464	7.80527	7.4453	7.43971	6.54487	0.224597	6.75483	6.57173	6.30805	6.53245	0.181962	6.32249	6.63049	6.64437	6.55018	0.137183	6.43584	6.70229	6.51241	6.49549	0.18141	6.65897	6.30033	6.52717	7.53398	0.291733	7.85545	7.28607	7.46042	6.04322	0.126406	5.91027	6.05753
TGGT1_203020	5.66241	0.182549	5.85628	5.63713	5.49382	5.54134	0.0393302	5.51861	5.58675	5.51865	5.99626	0.0767833	5.98945	6.07623	5.92312	5.54393	0.066406	5.48988	5.61806	5.52385	5.93178	0.0805587	5.96977	5.83925	5.98632	5.50416	0.0634318	5.46617	5.57739	5.46893	5.75352	0.179114	5.75806	5.57218	5.93032	5.64566	0.104904	5.73582	5.67064	5.53052	5.4235	0.163357	5.32587	5.33253	5.61209	5.86726	0.0271315	5.89858	5.85212
TGGT1_203030	5.9564	0.125432	5.8816	5.88639	6.10121	7.1319	0.119446	7.00453	7.14974	7.24141	6.5016	0.391551	6.77911	6.05373	6.67196	7.15075	0.0674705	7.07911	7.16005	7.21309	6.61923	0.17248	6.43075	6.65774	6.7692	6.56686	0.164901	6.75534	6.44919	6.49604	6.46599	0.180104	6.47097	6.64355	6.28345	6.13239	0.200867	5.90053	6.25369	6.24296	7.25189	0.0849836	7.23762	7.17495	7.34311	6.50293	0.150182	6.43388	6.39969
TGGT1_203040	4.64143	0.0232316	4.66015	4.64871	4.61543	5.24286	0.145027	5.40054	5.11519	5.21285	5.01204	0.332824	5.11386	4.6402	5.28205	5.27481	0.232696	5.53316	5.0817	5.20955	5.44894	0.1979	5.2298	5.61462	5.5024	5.70508	0.193558	5.92421	5.55744	5.63357	5.35777	0.197862	5.29376	5.57972	5.19984	4.67615	0.327667	4.31852	4.96194	4.74799	5.25304	0.228081	5.46972	5.01506	5.27436	4.92006	0.0706961	4.84295	4.93538
TGGT1_203050	7.08323	0.320468	7.44278	6.97922	6.82768	4.66331	0.493281	5.2301	4.42878	4.33105	6.6772	0.45199	7.07434	6.18536	6.7719	4.42549	0.441325	4.9213	4.07564	4.27952	6.76688	0.151358	6.87215	6.59343	6.83507	6.68326	0.0911811	6.57799	6.73749	6.73431	6.80721	0.221552	6.85299	6.56635	7.0023	7.15876	0.0347728	7.19871	7.13532	7.14224	4.93552	0.178277	4.99613	4.73484	5.07559	6.6286	0.556665	7.21491	6.56359
TGGT1_203060	8.99704	0.0645473	9.06963	8.94612	8.97535	7.63372	0.176041	7.83623	7.51715	7.54779	9.22722	0.496475	9.58258	8.65996	9.43913	7.4166	0.239196	7.69014	7.2467	7.31298	9.07182	0.080821	9.02823	9.02216	9.16508	8.99806	0.0403953	9.04165	8.96189	8.99063	9.01485	0.141002	9.10534	9.08682	8.85239	9.14641	0.187122	8.95589	9.32993	9.1534	7.75643	0.198297	7.54023	7.79921	7.92984	9.1627	0.176803	9.33154	9.17768
TGGT1_203070	1.28723	1.03236	0.095411	1.90408	1.86221	-2.3895	0.49647	-2.11695	-2.08901	-2.96255	0.648636	1.11617	-0.488415	0.691647	1.74267	-2.20242	0.238591	-1.98515	-2.16436	-2.45775	1.97693	0.38822	2.21809	2.1836	1.52909	2.25844	0.290242	2.01728	2.17747	2.58057	1.77638	0.340422	1.55693	2.16854	1.60366	1.49027	0.934123	0.420051	1.90893	2.14183	-1.30138	1.51283	-2.96255	-0.00276272	-0.938824	0.728582	0.676607	0.156372	1.47537
TGGT1_203080	4.97381	0.140262	5.11713	4.83682	4.96749	5.62567	0.119889	5.51692	5.60585	5.75423	5.22608	0.255222	5.46363	4.95626	5.25836	5.74772	0.0289373	5.72103	5.77847	5.74364	5.23756	0.22844	5.46308	5.00631	5.24329	4.93605	0.207826	4.71053	5.11985	4.97777	5.07302	0.0706091	5.08647	4.99665	5.13593	5.09081	0.122615	5.21455	5.08852	4.96936	5.60802	0.120142	5.73447	5.49538	5.59422	5.28357	0.109451	5.27414	5.17913
TGGT1_203090	1.91408	0.359438	1.50181	2.16166	2.07879	-0.923003	0.47045	-0.546557	-1.4504	-0.772051	1.27451	0.386245	0.828851	1.51234	1.48235	-2.18065	0.214406	-2.14525	-2.41056	-1.98615	1.21329	0.0569922	1.21035	1.15782	1.27169	1.92052	0.13639	1.92346	2.05541	1.78268	1.60872	0.047816	1.56027	1.65587	1.61003	2.28885	0.101444	2.31389	2.17722	2.37542	-1.23646	0.783582	-2.13901	-0.729928	-0.840439	1.65193	0.494797	2.16752	1.60734
TGGT1_203120	3.02859	0.362298	2.67241	3.01664	3.39671	3.79243	0.3278	3.43317	3.86886	4.07526	3.69247	0.165285	3.65659	3.54807	3.87275	3.74074	0.140033	3.72565	3.88771	3.60887	2.989	0.358529	2.64008	2.9705	3.35643	2.90069	0.305878	3.24961	2.67877	2.77369	2.94378	0.206177	3.17297	2.88496	2.7734	3.11483	0.343038	2.72339	3.25804	3.36306	3.62641	0.124119	3.4956	3.64108	3.74253	3.71227	0.284197	3.38656	3.84047
TGGT1_203135	3.93772	0.256378	3.78168	4.23361	3.79788	1.26998	0.544751	0.647097	1.50546	1.65737	3.16044	2.26892	1.53739	5.75305	2.19088	0.843186	0.480669	0.391471	1.34834	0.789744	3.07526	0.927398	3.686	3.53167	2.00811	3.86439	0.531384	3.25365	4.22088	4.11864	3.4682	0.289268	3.19659	3.77237	3.43564	3.92406	0.0833593	3.99813	3.83379	3.94026	1.29605	0.764697	0.757174	2.17127	0.959707	2.72256	0.535332	3.19764	2.82754
TGGT1_203150	7.04758	0.210866	7.25047	7.0627	6.82955	6.09223	0.314041	6.45463	5.92198	5.90007	6.53379	0.0121685	6.52143	6.53419	6.54575	6.03467	0.194915	6.22004	5.83144	6.05252	6.9276	0.101256	7.00942	6.95901	6.81436	6.94283	0.0828893	6.86101	7.02675	6.94074	7.07138	0.136438	7.00542	6.98046	7.22827	6.98617	0.226583	7.22293	6.77136	6.96422	6.23695	0.145384	6.28398	6.35299	6.07387	6.59916	0.256526	6.88676	6.51674
TGGT1_203160	5.43131	0.1552	5.5834	5.27317	5.43737	4.73006	0.191111	4.93939	4.68587	4.56491	5.44614	0.342439	5.72868	5.06531	5.54444	4.6453	0.144688	4.79547	4.63365	4.5068	5.6246	0.136955	5.7804	5.52321	5.57019	5.5079	0.136204	5.3521	5.60442	5.56719	5.51803	0.0644075	5.49326	5.59114	5.46968	5.63458	0.0279322	5.66651	5.62258	5.61465	4.8491	0.148947	4.69093	4.86969	4.98668	5.45886	0.185745	5.66209	5.41663
TGGT1_203170	6.11712	0.385214	5.68204	6.25456	6.41477	8.7329	0.161561	8.55353	8.867	8.77817	6.5801	0.579638	6.06386	7.20714	6.46929	8.96492	0.219307	8.71193	9.08175	9.10107	6.17024	0.0562338	6.10531	6.20225	6.20316	5.91886	0.0566007	5.98379	5.89285	5.87995	5.99709	0.0980287	5.88849	6.02373	6.07904	6.15201	0.222548	6.40128	5.97327	6.08149	8.6449	0.104482	8.76438	8.57072	8.59959	6.41722	0.812595	5.7419	6.19071
TGGT1_203175	1.08445	0.287802	0.806947	1.38155	1.06485	1.58328	0.303332	1.63154	1.85959	1.25871	0.365078	0.934662	-0.305284	1.43276	-0.0322386	1.4215	0.159665	1.56803	1.44513	1.25133	0.0912702	0.191751	0.234071	-0.126671	0.166411	0.529286	0.282643	0.386485	0.346534	0.854839	0.287036	0.144417	0.226935	0.182375	0.451798	1.02607	0.314652	1.04925	0.700464	1.32849	1.48254	0.156626	1.32812	1.47824	1.64128	0.432294	0.0308997	0.430437	0.402365
TGGT1_203180	6.18782	0.196911	5.96101	6.31508	6.28736	6.60297	0.094308	6.59799	6.51124	6.69966	5.68541	0.525912	5.26618	6.27551	5.51454	6.56554	0.0931602	6.6644	6.55283	6.47938	5.80153	0.0637975	5.82276	5.852	5.72982	6.07517	0.0783124	6.05394	6.16191	6.00966	5.9753	0.200322	5.75422	6.02692	6.14476	6.12912	0.204668	6.13455	5.9218	6.33102	6.59884	0.0284753	6.57662	6.63094	6.58897	5.57392	0.126608	5.42963	5.66646
TGGT1_203200	4.71848	0.250255	4.66031	4.9927	4.50244	1.97134	0.813061	2.91006	1.51487	1.48907	4.59551	1.35111	4.04075	6.13569	3.61008	2.41037	0.339757	2.12988	2.31306	2.78816	4.12372	0.261311	4.37106	3.85038	4.14972	4.32434	0.218985	4.077	4.40249	4.49353	4.20553	0.116493	4.13489	4.14172	4.33999	4.79631	0.125279	4.72676	4.94094	4.72124	2.41478	0.332929	2.11682	2.3534	2.77413	4.00447	0.404709	4.32245	4.14206
TGGT1_203220	6.38729	0.0653276	6.43814	6.41012	6.31361	5.50817	0.114385	5.64016	5.44656	5.4378	6.0433	0.0734184	6.122	5.97666	6.03123	5.34551	0.0390144	5.38628	5.34174	5.30852	5.79221	0.0721118	5.84038	5.7093	5.82695	5.9346	0.0461522	5.88643	5.97843	5.93894	5.89549	0.0864467	5.94956	5.79579	5.94111	6.31912	0.0904536	6.21501	6.36385	6.37849	5.41292	0.0651457	5.33783	5.45428	5.44666	6.05791	0.196245	6.27919	5.9896
TGGT1_203230	3.41775	0.460492	2.89336	3.75622	3.60365	-0.975351	1.21754	-0.032246	-0.543953	-2.34985	3.10351	0.966616	2.78207	4.18989	2.33856	-0.924776	0.49513	-0.795101	-0.507388	-1.47184	2.02174	0.453736	2.05516	2.45784	1.55222	2.76337	0.34832	2.72996	3.1272	2.43296	2.87605	0.184902	2.71783	2.83102	3.07931	3.36439	0.197156	3.44952	3.13897	3.50467	0.0724763	0.345588	0.288136	0.255421	-0.326128	3.5397	0.166895	3.34861	3.65688
TGGT1_203240	5.08051	0.0163944	5.09744	5.07938	5.06471	4.7903	0.12577	4.76636	4.67822	4.92632	5.14665	0.230889	5.37161	4.91025	5.1581	4.60996	0.0472586	4.66424	4.57798	4.58765	5.67762	0.129526	5.8201	5.56699	5.64576	5.39792	0.140204	5.25544	5.40259	5.53573	5.47986	0.121294	5.56619	5.53221	5.34118	5.12765	0.0332685	5.16376	5.09824	5.12095	4.74835	0.0637483	4.78411	4.78618	4.67475	5.20514	0.0419302	5.2531	5.18691
TGGT1_203250	3.01522	0.458038	3.06727	3.445	2.53337	-0.51896	1.07772	0.16042	0.0442994	-1.7616	2.87003	2.74404	1.18813	6.03653	1.38544	0.488426	0.16933	0.425119	0.680288	0.35987	1.43766	0.879712	1.97834	1.91206	0.422575	2.57226	0.489027	2.03158	2.70153	2.98366	1.92011	0.349061	1.63143	2.30805	1.82085	3.03055	0.895985	2.18874	3.97232	2.9306	0.649453	1.33126	-0.196375	2.18398	-0.0392462	2.1711	0.321593	1.80038	2.37513
TGGT1_203260	5.4009	0.124031	5.2579	5.47923	5.46556	5.02017	0.120249	4.9366	4.96593	5.15799	5.12784	0.0396264	5.12951	5.08741	5.16661	4.8795	0.160859	5.06518	4.79075	4.78257	5.35355	0.13547	5.45997	5.39962	5.20105	5.46553	0.0931398	5.35911	5.50531	5.53218	5.35067	0.181213	5.26245	5.5591	5.23046	5.31498	0.112164	5.20328	5.31405	5.42761	4.95027	0.242876	5.09687	5.08403	4.66992	5.07098	0.0533917	5.01933	5.12596
TGGT1_203270	4.48616	0.0688516	4.45738	4.43637	4.56473	4.50668	0.110849	4.42192	4.63212	4.46601	4.16528	0.159527	4.08089	4.34927	4.06567	4.41105	0.230251	4.14672	4.56794	4.5185	4.05173	0.071725	3.96943	4.08492	4.10086	4.15294	0.0927329	4.23525	4.1711	4.05247	4.16035	0.123959	4.30215	4.10641	4.07251	4.41306	0.316126	4.77429	4.18695	4.27793	4.51787	0.144226	4.61427	4.35207	4.58728	4.34074	0.111779	4.22431	4.4472
TGGT1_203280	5.04188	0.180427	5.24866	4.91647	4.96051	4.8991	0.0351713	4.86752	4.89277	4.937	4.72826	0.194351	4.59813	4.63499	4.95167	4.89229	0.176414	4.68869	4.99959	4.9886	4.10607	0.0930049	4.19566	4.00999	4.11256	4.17172	0.0919488	4.08213	4.26586	4.16717	4.08963	0.0970103	4.17367	3.98347	4.11175	4.95596	0.0525929	4.91594	5.01553	4.93641	4.85729	0.103765	4.95933	4.86065	4.75188	4.92628	0.0613169	4.86027	4.93711
TGGT1_203290	6.90469	0.22697	7.16423	6.74339	6.80645	6.70656	0.0423817	6.72077	6.6589	6.74001	7.16109	0.316635	7.52399	6.94109	7.01819	6.6257	0.0947174	6.71197	6.52435	6.64079	7.35863	0.286214	7.05752	7.39121	7.62716	7.55323	0.262511	7.85434	7.37249	7.43286	7.3933	0.132901	7.53784	7.36567	7.27639	7.16553	0.272115	7.16676	7.43702	6.89279	6.79824	0.239472	6.75125	7.05772	6.58574	6.9633	0.238209	7.19348	6.9786
TGGT1_203300	11.2552	0.414369	11.0844	11.7276	10.9534	7.5202	0.706526	8.31691	7.27389	6.9698	10.4167	0.195625	10.403	10.6188	10.2282	7.05013	0.091316	7.15555	6.99945	6.9954	9.91181	0.29579	9.97394	10.1716	9.58989	10.9466	0.153664	10.8844	10.8337	11.1216	10.3958	0.25515	10.1012	10.5389	10.5473	11.1762	0.467508	10.6364	11.4428	11.4494	8.58334	1.09965	7.49079	9.68997	8.56927	10.1031	0.791084	10.8918	10.1079
TGGT1_203310	11.936	0.212982	12.0786	11.6912	12.0382	11.477	0.273343	11.7908	11.2907	11.3496	12.5107	0.456276	12.8999	12.0085	12.6236	11.3275	0.200717	11.5518	11.1648	11.2658	12.4086	0.244899	12.2148	12.3273	12.6838	12.5183	0.167992	12.7121	12.4156	12.427	12.3972	0.104452	12.4742	12.4391	12.2783	12.305	0.183576	12.2969	12.4925	12.1256	11.4751	0.107269	11.3783	11.4566	11.5904	12.3258	0.194154	12.5497	12.2029
TGGT1_203320	8.75285	0.161916	8.69985	8.93462	8.62408	7.61607	0.165395	7.79816	7.47515	7.57489	7.9452	0.11629	8.00977	8.01487	7.81095	7.46735	0.261893	7.74691	7.42744	7.22771	8.32746	0.0493188	8.34229	8.36766	8.27243	8.67241	0.0615838	8.65758	8.61959	8.74005	8.44516	0.099075	8.35847	8.42385	8.55316	8.84134	0.0857276	8.74553	8.86769	8.9108	7.8319	0.174905	7.84943	7.99738	7.64889	7.85943	0.361489	8.22878	7.84316
TGGT1_203330	3.99233	0.297036	4.31186	3.9405	3.72461	0.917437	0.416279	1.054	0.45003	1.24828	2.99731	1.38432	1.87608	4.54457	2.57127	0.640034	0.352025	0.416682	1.04583	0.45759	2.32825	0.296677	2.21478	2.10506	2.66492	2.53669	0.243477	2.65016	2.70272	2.25719	2.62917	0.347208	3.02875	2.45769	2.40106	4.24745	0.730986	3.6722	5.07002	4.00014	0.972924	0.514473	0.4288	1.03852	1.45145	3.08583	0.258001	3.24627	3.223
TGGT1_203340	3.75055	0.11796	3.62211	3.77551	3.85403	2.06532	1.36817	1.50302	1.06789	3.62504	3.38889	1.27476	2.77401	4.85453	2.53812	1.22121	0.432624	0.78086	1.23709	1.64567	2.33314	0.0954823	2.22403	2.37396	2.40142	2.87118	0.0946868	2.98028	2.82272	2.81053	2.97465	0.0523533	2.99637	3.01265	2.91493	3.73791	0.0775408	3.65286	3.75619	3.80468	2.28931	0.321033	2.57948	1.94444	2.34401	3.56672	0.0186134	3.58721	3.56207
TGGT1_203350	4.71468	0.138996	4.55447	4.80314	4.78643	5.16759	0.0882906	5.23465	5.20055	5.06756	4.7726	0.211435	4.57048	4.99226	4.75505	5.21009	0.122591	5.31074	5.07356	5.24596	4.87058	0.110701	4.99839	4.80868	4.80468	4.67194	0.12136	4.54413	4.78562	4.68607	4.68854	0.0595699	4.64136	4.75548	4.66878	4.64761	0.142319	4.80565	4.52959	4.60758	5.28891	0.124755	5.28446	5.41583	5.16644	4.55697	0.182062	4.36383	4.58163
TGGT1_203358	6.22071	0.0576058	6.1705	6.2836	6.20802	5.5818	0.174877	5.3911	5.61966	5.73465	5.82199	0.0238988	5.82293	5.8454	5.79763	5.53254	0.117997	5.4019	5.63137	5.56435	5.95068	0.327929	6.32633	5.72157	5.80414	5.76766	0.328557	5.39201	6.00149	5.90947	5.90914	0.0240644	5.93611	5.88987	5.90143	6.04142	0.263621	5.74368	6.13545	6.24513	5.4822	0.126938	5.36394	5.46633	5.61632	5.93682	0.114606	6.01992	5.98447
TGGT1_203362	4.51797	0.10302	4.62049	4.41446	4.51897	3.98737	0.325743	3.97067	4.32115	3.67031	4.41081	0.102541	4.29617	4.49379	4.44246	4.13384	0.285043	3.81762	4.37103	4.21287	3.8727	0.163382	3.71877	3.85521	4.04413	3.72297	0.213353	3.87691	3.81259	3.47943	3.81552	0.165605	3.70948	3.73073	4.00635	4.39872	0.309984	4.08315	4.7028	4.41022	3.9983	0.112423	3.95594	3.91321	4.12575	4.54225	0.165752	4.35497	4.6017
TGGT1_203370	6.29931	0.153891	6.45343	6.14565	6.29883	6.30002	0.113643	6.24845	6.2213	6.4303	6.21132	0.0963714	6.23709	6.10469	6.29219	6.1608	0.150855	6.02837	6.32502	6.12902	5.78163	0.249561	5.76684	5.5398	6.03827	5.50448	0.0499455	5.51928	5.54535	5.44881	5.66655	0.305207	5.72311	5.33701	5.93951	6.1662	0.173596	5.9845	6.33036	6.18374	6.1629	0.264221	6.32735	5.85812	6.30322	6.2071	0.107948	6.31657	6.20399
TGGT1_203375	0.964307	0.64255	0.278319	1.55212	1.06248	-1.89566	0.793965	-0.978872	-2.35406	-2.35406	0.598688	0.413123	0.228562	1.04438	0.523125	-1.09644	0.403546	-0.799309	-1.55587	-0.934152	0.960951	0.435966	1.38223	0.988979	0.511646	1.00609	0.426457	0.584818	1.43755	0.995914	0.596082	0.576283	-0.0259643	1.11179	0.702419	0.902203	0.456095	0.380965	1.22806	1.09758	-0.234174	2.33327	-1.6289	2.45948	-1.5331	0.638529	0.219169	0.724405	0.801757
TGGT1_203380	6.5038	0.0843905	6.59864	6.47575	6.437	6.49705	0.0755671	6.54079	6.54057	6.40979	6.56002	0.200101	6.63269	6.33373	6.71362	6.55142	0.0334947	6.56358	6.51355	6.57714	6.50246	0.105515	6.38768	6.52444	6.59524	6.4626	0.102443	6.57737	6.43	6.38042	6.47886	0.0700952	6.53125	6.39923	6.50609	6.37823	0.026789	6.38551	6.40063	6.34855	6.42022	0.0537287	6.35929	6.46082	6.44054	6.59838	0.0702781	6.57213	6.545
TGGT1_203390	7.40591	0.326018	7.05831	7.45453	7.70488	7.90659	0.21894	7.72262	8.14874	7.84841	7.59669	0.175341	7.4391	7.56539	7.78557	7.7064	0.0445572	7.66957	7.75593	7.69371	7.3692	0.228899	7.47679	7.52448	7.10633	7.36954	0.129628	7.26195	7.51346	7.33322	7.46438	0.195821	7.34587	7.6904	7.35686	7.29895	0.288927	6.98208	7.36695	7.54781	7.82319	0.156568	7.84315	7.6576	7.96882	7.71735	0.173014	7.5261	7.76294
TGGT1_203400	4.30735	0.221347	4.55763	4.13734	4.22707	5.3263	0.126691	5.45334	5.3256	5.19996	4.65215	0.504864	5.14365	4.13491	4.6779	5.44563	0.0372605	5.48817	5.42995	5.41877	4.83872	0.119583	4.70717	4.86818	4.94083	4.64238	0.113938	4.77394	4.57772	4.57547	4.76146	0.0422106	4.80252	4.76368	4.71819	4.22667	0.147212	4.39373	4.17038	4.11592	5.38557	0.170907	5.58089	5.26347	5.31235	4.77028	0.0828396	4.80312	4.67605
TGGT1_203420	4.15986	0.0580309	4.21822	4.15919	4.10217	4.63482	0.059992	4.69408	4.57413	4.63624	4.71426	0.578357	5.29914	4.14266	4.70098	4.48357	0.124948	4.6276	4.40429	4.41882	4.87725	0.248	4.59248	4.99356	5.04572	4.81656	0.279414	5.10134	4.54284	4.80551	4.81559	0.120894	4.8513	4.91461	4.68086	4.2216	0.174859	4.38595	4.03785	4.24101	4.5692	0.102855	4.49347	4.6863	4.52784	4.6544	0.0199139	4.67618	4.63713
TGGT1_203430	3.72375	0.269467	3.4265	3.95202	3.79275	4.44634	0.255421	4.15248	4.57157	4.61498	4.44864	0.525683	4.94788	3.9	4.49804	4.46987	0.0771663	4.46461	4.54953	4.39547	4.11602	0.0969923	4.00469	4.18229	4.16107	3.7199	0.0965225	3.83123	3.65959	3.66888	3.92198	0.10701	3.88763	4.04195	3.83637	3.66961	0.29482	3.46428	3.53712	4.00743	4.51827	0.0442307	4.52193	4.56056	4.47233	4.36411	0.134801	4.32553	4.2528
TGGT1_203440	3.82987	0.0445341	3.81382	3.88021	3.79559	4.53299	0.0958956	4.42737	4.55701	4.6146	3.99894	0.107071	4.04721	4.07339	3.87624	4.58965	0.083087	4.49961	4.66335	4.60601	4.00087	0.0527213	3.95517	3.98889	4.05855	3.79767	0.0532293	3.84337	3.81041	3.73923	3.95585	0.0768541	3.93713	4.04033	3.89008	3.81258	0.0485377	3.86714	3.79644	3.77418	4.51939	0.182343	4.56102	4.67731	4.31983	3.95406	0.0970363	3.8864	3.91054
TGGT1_203450	4.40366	0.145554	4.23762	4.46411	4.50925	6.85089	0.273065	6.53624	6.99057	7.02586	5.25289	0.0441402	5.22354	5.30365	5.23147	7.01364	0.241526	6.73725	7.11956	7.18411	5.53228	0.23688	5.27003	5.59608	5.73072	5.13801	0.232463	5.40026	4.9573	5.05648	5.32216	0.130032	5.43919	5.3451	5.18218	4.43624	0.453923	4.94178	4.30331	4.06362	6.67744	0.164762	6.86442	6.5535	6.61442	5.28337	0.585484	4.77885	5.1459
TGGT1_203460	3.57284	0.248674	3.83609	3.34191	3.54051	3.66294	0.223694	3.41026	3.74289	3.83567	3.40188	0.298985	3.68524	3.0894	3.43099	3.59384	0.212626	3.47252	3.46964	3.83935	3.41812	0.417592	2.93611	3.67057	3.64769	3.52675	0.421487	4.00876	3.22744	3.34404	3.46153	0.234951	3.37337	3.28342	3.72782	3.58488	0.110106	3.71051	3.53894	3.50517	3.57307	0.05081	3.6288	3.52933	3.56109	3.477	0.140264	3.63873	3.3886
TGGT1_203470	2.12773	0.233648	2.39007	2.05113	1.942	1.3715	0.341518	1.76415	1.14345	1.20691	1.77909	0.105223	1.89286	1.75914	1.68527	1.3695	0.10891	1.42066	1.44341	1.24443	2.0193	0.365277	1.61566	2.11513	2.32711	2.25895	0.383965	2.66259	1.89828	2.21599	2.2414	0.11241	2.30084	2.11175	2.3116	1.96682	0.0609863	1.89703	1.99352	2.00989	1.62966	0.190249	1.78354	1.6885	1.41694	1.81384	0.329819	2.09557	1.89491
TGGT1_203480	5.6762	0.0401143	5.69718	5.70148	5.62995	5.23525	0.245651	5.48939	5.21729	4.99908	5.68288	0.291059	6.00561	5.44028	5.60275	5.04	0.0312781	5.03714	5.07261	5.01025	5.69908	0.214841	5.53211	5.62369	5.94146	5.74091	0.146297	5.90788	5.67959	5.63524	5.70974	0.0394905	5.69665	5.67846	5.75412	5.53258	0.172637	5.35886	5.53478	5.70411	5.38807	0.242401	5.24059	5.66783	5.25577	5.58507	0.265435	5.85218	5.58168
TGGT1_203490	4.94694	0.219516	5.15503	4.71755	4.96822	5.28286	0.148722	5.31766	5.4111	5.11982	5.12735	0.14196	5.14636	5.25885	4.97685	5.21107	0.0167396	5.22013	5.22133	5.19176	4.96541	0.141121	4.91241	4.85846	5.12536	4.63667	0.084487	4.68966	4.53924	4.6811	4.68577	0.0374457	4.7286	4.65924	4.66946	4.80233	0.0508815	4.83954	4.82309	4.74435	5.14375	0.362186	5.46396	4.75067	5.21662	5.04816	0.0958505	4.97937	5.00747
TGGT1_203500	1.32225	0.515548	1.03876	1.91733	1.01066	-0.0124155	0.652929	-0.748021	0.212281	0.498494	1.31521	3.02566	-1.07364	4.71749	0.301765	-0.496006	0.704814	-1.18984	-0.517483	0.219301	0.503666	0.355614	0.560382	0.827513	0.123102	0.262758	0.418513	0.206042	0.706737	-0.124504	0.303609	0.749126	-0.525463	0.504439	0.931851	1.07541	0.40586	0.722918	1.51912	0.984205	0.28632	0.191225	0.499061	0.231163	0.128735	0.184456	0.518909	0.450076	0.516782
TGGT1_203510	6.68737	0.0707227	6.60806	6.71016	6.74388	6.40403	0.0741417	6.32239	6.42252	6.46717	6.31199	0.145191	6.17927	6.46706	6.28965	6.39547	0.108784	6.27839	6.49342	6.41459	6.4641	0.125546	6.59698	6.34747	6.44785	6.27674	0.120461	6.14386	6.30757	6.37879	6.29615	0.083361	6.24124	6.25514	6.39207	6.50166	0.175099	6.30071	6.58277	6.62149	6.40202	0.11232	6.32105	6.53025	6.35476	6.40599	0.0401098	6.36049	6.43626
TGGT1_203520	5.92807	0.0660249	5.95148	5.9792	5.85353	5.43873	0.108166	5.54005	5.32482	5.45132	5.58787	0.0557031	5.63194	5.52526	5.60642	5.38628	0.109674	5.51279	5.31803	5.32802	5.95679	0.137382	6.06069	6.00865	5.80102	5.89631	0.102904	5.79241	5.99819	5.89833	5.97004	0.0257182	5.97426	5.94248	5.99339	5.84733	0.0637853	5.92043	5.803	5.81856	5.32438	0.0482852	5.34186	5.26979	5.3615	5.59992	0.0317429	5.56391	5.61196
TGGT1_203540	8.98394	0.127256	8.99601	9.10473	8.85108	7.31925	0.253909	7.60483	7.11898	7.23395	8.55914	0.297943	8.74718	8.21562	8.71462	7.13733	0.345851	7.53667	6.94039	6.93494	8.84506	0.0590206	8.82193	8.8011	8.91214	8.88164	0.0457054	8.90476	8.82899	8.91116	8.85522	0.0451119	8.87826	8.80324	8.88416	8.90325	0.252922	8.63246	8.94389	9.13339	7.3377	0.171195	7.14007	7.4325	7.44052	8.5763	0.382734	8.92503	8.63705
TGGT1_203560	7.23285	0.135518	7.15708	7.38931	7.15215	5.65602	0.241473	5.80569	5.37745	5.78492	6.96974	0.361288	7.17082	6.55265	7.18575	5.5053	0.304546	5.8517	5.27963	5.38457	6.7169	0.0700487	6.65436	6.70374	6.79259	6.84157	0.0570833	6.9041	6.79226	6.82834	6.72632	0.0640649	6.76663	6.75987	6.65244	7.26735	0.175588	7.07544	7.30664	7.41996	5.70356	0.199261	5.50461	5.90314	5.70294	7.01754	0.371466	7.37866	7.03743
TGGT1_203570	0.87247	0.71565	0.709027	1.6557	0.252679	0.409404	0.624068	-0.19549	0.372676	1.05102	1.83161	1.98844	0.520955	4.11958	0.854296	0.252374	0.187508	0.155448	0.468507	0.133168	0.522064	0.199181	0.751908	0.414332	0.399951	0.962771	0.269427	0.732926	1.25927	0.896118	0.742852	0.163912	0.931484	0.661974	0.635098	1.18621	0.515494	0.772247	1.76361	1.02278	-0.564322	0.825782	-1.04109	0.38921	-1.04109	0.97557	0.303691	0.725426	0.887807
TGGT1_203580	0.502652	0.498011	0.0649339	1.04449	0.398529	-0.131976	0.934803	-0.411353	0.910661	-0.895238	1.91428	2.41458	0.307532	4.69097	0.744327	-0.726973	0.291443	-0.895238	-0.895238	-0.390443	-0.228518	0.126462	-0.170383	-0.373593	-0.141578	0.101352	0.258794	0.0432173	0.38427	-0.12343	-0.193202	0.221615	-0.44572	-0.0310364	-0.102849	0.367745	0.501408	-0.191575	0.517863	0.776947	-0.358325	0.471848	-0.170082	-0.00965457	-0.895238	0.901376	0.238705	0.651642	1.12726
TGGT1_203590	2.92463	0.686367	2.13324	3.35743	3.28322	-0.473846	1.61377	0.299036	0.608126	-2.3287	3.06264	0.892927	2.14787	3.93199	3.10807	-0.295512	0.805074	0.631516	-0.819106	-0.698945	2.95143	0.50097	3.20966	3.2706	2.37403	3.35045	0.299203	3.09222	3.2808	3.67834	2.57928	0.723228	2.07096	3.40726	2.25963	2.89	0.823564	1.98302	3.59108	3.09589	1.40621	1.92705	-0.0304904	3.5961	0.653011	2.48853	0.357685	2.37085	2.89023
TGGT1_203600	5.12328	0.249844	5.40129	5.05103	4.91753	6.63298	0.0958971	6.65946	6.52662	6.71285	5.72612	0.249503	5.93636	5.45041	5.79158	6.80215	0.0342037	6.83595	6.76755	6.80296	5.54059	0.190762	5.40611	5.45675	5.75892	5.01656	0.127711	5.15104	5.00172	4.89691	5.06238	0.088485	5.15593	4.98002	5.0512	5.01171	0.0278787	4.99929	4.9922	5.04364	6.51031	0.374779	6.13329	6.88281	6.51483	5.45268	0.194531	5.40994	5.28308
TGGT1_203610	4.50839	0.129449	4.46176	4.40872	4.6547	4.53278	0.0629049	4.53803	4.59289	4.46741	4.58914	0.455827	4.86243	4.06292	4.84206	4.63314	0.196015	4.4084	4.76875	4.72227	4.32221	0.474389	3.81956	4.385	4.76208	4.64788	0.437577	5.15054	4.44101	4.3521	4.43097	0.0297073	4.42479	4.40485	4.46329	4.53076	0.339837	4.14194	4.77104	4.6793	4.72738	0.144283	4.56096	4.80382	4.81736	4.75714	0.108182	4.63234	4.82426
TGGT1_203620	5.8894	0.0635062	5.962	5.86203	5.84416	5.87797	0.246998	5.67502	5.80592	6.15299	5.96451	0.502153	5.41318	6.39569	6.08465	5.95258	0.166611	5.76087	6.03447	6.0624	6.23116	0.122452	6.10019	6.2505	6.3428	5.9249	0.114675	6.05587	5.84252	5.87632	6.12899	0.133076	6.09531	6.01599	6.27567	5.68674	0.116341	5.7747	5.73068	5.55482	5.84491	0.144192	5.67918	5.91392	5.94162	5.89222	0.293368	5.57094	5.95983
TGGT1_203630	9.23117	0.328618	8.94996	9.15114	9.59241	10.216	0.218241	9.96423	10.3513	10.3324	10.012	0.268728	9.77446	10.3037	9.95777	10.3407	0.185165	10.1326	10.4872	10.4024	9.24618	0.213495	9.01607	9.28465	9.43783	9.3617	0.201572	9.59181	9.27693	9.21636	9.13385	0.0215295	9.14566	9.14689	9.109	9.49668	0.11904	9.46723	9.62769	9.39514	10.195	0.0728819	10.1908	10.2699	10.1243	9.79692	0.274994	9.50087	9.84548
TGGT1_203665	6.53795	0.244254	6.65308	6.70335	6.2574	6.05006	0.316258	5.90858	5.82924	6.41236	5.87446	0.192632	5.87004	6.06926	5.68408	6.16859	0.0680046	6.23866	6.16425	6.10286	6.13541	0.114971	6.19087	6.00322	6.21213	6.33774	0.0981676	6.28228	6.27985	6.45108	6.29785	0.188115	6.23719	6.14756	6.50882	6.55732	0.11617	6.51538	6.68863	6.46794	6.10033	0.201895	6.29802	6.10848	5.89448	5.61791	0.2256	5.83215	5.63912
TGGT1_203682	5.76831	0.237596	5.70511	5.5687	6.03111	3.40872	0.941354	4.48249	2.7255	3.01817	5.38006	0.407211	5.47791	5.72943	4.93284	3.21446	0.163405	3.39246	3.17965	3.07126	3.92902	0.302308	4.06332	3.58283	4.1409	4.7009	0.116393	4.5666	4.77241	4.7637	4.11778	0.142004	4.05947	4.01421	4.27965	6.02363	0.359666	6.17701	6.28117	5.6127	3.66259	0.622622	3.09349	3.56666	4.3276	4.9412	0.345284	4.61357	5.30177
TGGT1_203685	4.52454	0.303335	4.69507	4.17432	4.70424	2.13933	0.976683	3.22155	1.87301	1.32344	4.04324	0.281555	4.10794	4.28682	3.73497	1.93678	0.215126	2.16369	1.91086	1.73579	3.59752	0.21411	3.67335	3.35581	3.7634	4.28628	0.197162	4.21045	4.13829	4.51009	3.72307	0.104727	3.66185	3.844	3.66336	4.75072	0.193427	4.8688	4.85587	4.52749	2.43411	0.497025	2.14066	2.1537	3.00798	3.69678	0.268832	3.52524	4.0066
TGGT1_203688	2.92364	0.414605	2.55287	2.84673	3.37131	0.381596	0.907353	0.803738	1.00097	-0.659919	2.42261	0.55272	2.46651	2.95207	1.84924	0.220852	0.115638	0.208185	0.11207	0.342303	1.17154	0.226328	1.38782	1.19044	0.936349	1.60147	0.302723	1.38518	1.94743	1.47179	1.02792	0.366376	0.640998	1.36953	1.07324	2.97742	0.429361	2.48333	3.25987	3.18907	0.759085	0.928963	-0.273952	1.02541	1.5258	1.85169	0.641979	1.14844	2.40633
TGGT1_203690	6.65212	0.0768592	6.74042	6.61562	6.60031	6.29153	0.204809	6.42266	6.05552	6.39641	6.4156	0.372337	6.6818	5.99012	6.57489	6.23907	0.195729	6.46428	6.11002	6.14291	7.10721	0.180972	7.3152	6.98571	7.02073	6.82391	0.182142	6.61592	6.90086	6.95495	6.88809	0.0672055	6.91229	6.93984	6.81213	6.68253	0.0944884	6.57373	6.72989	6.74398	6.41973	0.184621	6.37423	6.62285	6.26211	6.41678	0.16348	6.56884	6.43763
TGGT1_203700	4.21524	0.288718	4.1229	3.984	4.53884	5.50217	0.351176	5.0995	5.66209	5.74493	4.76046	0.23331	4.49898	4.94738	4.835	5.6985	0.317632	5.33257	5.9029	5.86004	4.41657	0.228788	4.47763	4.16345	4.60863	3.92	0.0562916	3.85894	3.93124	3.96982	4.19524	0.18102	4.35649	3.99943	4.22981	4.39459	0.266946	4.1856	4.69531	4.30288	5.47677	0.223754	5.21842	5.60876	5.60312	4.73013	0.360061	4.39447	4.68549
TGGT1_203705	0.160257	0.296031	0.277287	0.379883	-0.176399	2.99594	0.393289	3.17285	2.54527	3.26971	0.0199387	0.928007	-0.551558	1.0907	-0.479323	3.10836	0.404175	3.55515	2.76817	3.00176	0.736206	0.236717	0.518612	0.988267	0.70174	0.369942	0.240615	0.587536	0.111528	0.410762	-0.239427	0.330377	-0.561632	0.0985559	-0.255204	-0.0435886	0.223102	-0.292677	0.024025	0.137886	3.15818	0.4212	3.45679	3.34135	2.67641	-0.303717	1.21816	-0.823587	-1.17569
TGGT1_203710	7.47074	0.161974	7.4545	7.64022	7.3175	8.36959	0.245596	8.28197	8.17982	8.64698	7.23282	0.47641	6.74127	7.69249	7.2647	8.50927	0.180746	8.71405	8.44178	8.37199	7.57722	0.115433	7.51503	7.71041	7.50621	7.55289	0.0856211	7.61508	7.58836	7.45524	7.50673	0.144074	7.3931	7.45832	7.66878	7.34162	0.10512	7.45364	7.24512	7.32611	8.46627	0.186053	8.62593	8.51092	8.26195	7.1818	0.131562	7.17882	7.05175
TGGT1_203720	2.23171	0.241777	2.12388	2.06261	2.50864	3.22342	0.458862	2.74737	3.25999	3.66291	2.9762	0.790033	2.32297	3.85428	2.75135	3.58147	0.243519	3.41327	3.47042	3.86072	1.93514	0.190266	1.71659	2.02499	2.06385	2.46673	0.266735	2.68528	2.5454	2.16951	2.06821	0.220196	1.83925	2.27844	2.08693	2.14368	0.258708	1.92907	2.43095	2.07103	3.27662	0.208676	3.46037	3.31972	3.04975	2.671	0.165679	2.84465	2.51465
TGGT1_203730	6.26952	0.0895865	6.29857	6.34098	6.16902	6.61356	0.0636376	6.55327	6.60731	6.68008	6.34913	0.228755	6.56933	6.11268	6.36536	6.67054	0.0502516	6.61439	6.68594	6.71128	6.59675	0.219863	6.34662	6.68421	6.75943	6.55234	0.242322	6.80247	6.31867	6.53588	6.47014	0.133867	6.57005	6.52234	6.31804	6.28022	0.087183	6.37405	6.26487	6.20172	6.59416	0.12261	6.47851	6.72271	6.58127	6.26287	0.0905773	6.16572	6.27788
TGGT1_203735	1.37923	0.288155	1.71014	1.24393	1.18362	1.28769	0.299126	1.61332	1.02513	1.22461	1.18018	0.198403	1.32851	1.25723	0.954815	1.02407	0.340075	1.36881	1.01453	0.688858	1.36804	0.305124	1.01749	1.5128	1.57385	1.50898	0.34452	1.85954	1.17083	1.49656	1.36878	0.0518482	1.31171	1.38163	1.41299	1.40244	0.546514	2.03122	1.13452	1.04159	1.47097	0.104796	1.57207	1.36283	1.478	1.09413	0.322465	1.43642	0.796053
TGGT1_203740	6.27614	0.219777	6.0239	6.42644	6.37808	6.67762	0.236534	6.4126	6.75296	6.86731	6.67714	0.264771	6.5154	6.9827	6.53333	6.80347	0.183565	6.59404	6.93648	6.87989	5.98201	0.145703	5.83658	5.98147	6.12798	5.97989	0.128716	6.12532	5.93373	5.88061	6.10167	0.0661828	6.13727	6.0253	6.14243	6.17722	0.142567	6.01664	6.22608	6.28893	6.72236	0.0698879	6.65838	6.71177	6.79694	6.60211	0.217456	6.35345	6.69617
TGGT1_203750	5.29744	0.24772	5.0422	5.53689	5.31323	5.28678	0.160629	5.11565	5.31041	5.43429	5.47364	0.0775274	5.5136	5.52302	5.38428	5.32899	0.274694	5.01464	5.52287	5.44944	5.47103	0.0135379	5.4842	5.47174	5.45716	5.25801	0.0713932	5.24484	5.19411	5.33507	5.28943	0.145973	5.31392	5.42161	5.13276	5.26768	0.113093	5.14183	5.36081	5.30039	5.31332	0.0429015	5.36225	5.28219	5.29551	5.38951	0.11978	5.26741	5.3943
TGGT1_203760	5.61331	0.0713556	5.60612	5.54582	5.68798	5.54957	0.0894513	5.56645	5.45288	5.62937	5.8242	0.0775306	5.83846	5.74053	5.89361	5.54034	0.0342586	5.50094	5.5631	5.55698	6.07757	0.199167	6.19415	5.8476	6.19096	5.78048	0.114418	5.6639	5.78494	5.8926	5.91469	0.067021	5.98338	5.84947	5.91122	5.71017	0.125289	5.71846	5.8311	5.58094	5.57044	0.120294	5.70757	5.52101	5.48273	5.80362	0.0254529	5.77625	5.82657
TGGT1_203770	3.39405	0.421415	2.90918	3.67203	3.60095	0.139813	0.440425	0.00328188	-0.216179	0.632335	2.85797	1.44173	1.67713	4.46466	2.43213	0.627021	0.187242	0.821615	0.448118	0.611331	2.41909	0.533183	2.81023	2.63526	1.81176	3.1126	0.347374	2.72145	3.38513	3.23121	3.1369	0.240183	2.98471	3.01222	3.41379	3.31634	0.259992	3.56344	3.34046	3.04513	0.302257	0.533914	-0.161454	0.885955	0.182269	2.98679	0.485618	2.50203	3.47326
TGGT1_203780	7.59351	0.160069	7.74449	7.61035	7.42568	6.81598	0.153593	6.99208	6.70972	6.74614	7.17462	0.0428703	7.1455	7.15451	7.22385	6.98569	0.0990335	7.08413	6.88607	6.98685	7.71797	0.0922631	7.82174	7.64518	7.68699	7.53382	0.0914377	7.43006	7.6026	7.56881	7.65119	0.115334	7.66289	7.53045	7.76023	7.45664	0.0337967	7.48554	7.46488	7.41948	6.9657	0.0824709	7.06093	6.91719	6.91899	7.22753	0.129614	7.35818	7.22543
TGGT1_203790	7.93763	0.22009	7.72368	7.92583	8.16338	9.04436	0.239744	9.29548	9.01971	8.81789	8.60669	0.074665	8.65076	8.52048	8.64883	9.03507	0.403996	9.49538	8.73934	8.87051	8.79851	0.238849	8.55204	8.81456	9.02893	8.7482	0.213825	8.99466	8.61226	8.63766	8.74512	0.112476	8.61909	8.8353	8.78097	8.31606	0.371585	8.74486	8.11484	8.08848	9.10045	0.0921201	8.99442	9.16079	9.14615	8.16982	0.410642	7.71408	8.2843
TGGT1_203800	7.05434	0.340446	6.84458	7.44715	6.87128	2.68697	0.654115	3.14355	1.93761	2.97976	5.54928	1.67325	4.35127	7.46105	4.83552	2.14461	0.232879	2.29626	1.87647	2.26109	4.36555	0.429155	4.75755	4.43208	3.90701	5.38515	0.372523	4.99314	5.73452	5.42778	5.29703	0.298738	5.30551	4.99414	5.59143	7.3007	0.444607	7.74163	6.85251	7.30797	3.0846	0.219158	2.8398	3.15148	3.26253	5.16745	0.570801	5.66063	5.29954
TGGT1_203810	7.60784	0.0582527	7.54141	7.65021	7.63191	7.16348	0.0336381	7.18797	7.12512	7.17733	7.45306	0.228478	7.19402	7.6259	7.53925	7.34536	0.102323	7.22721	7.40471	7.40416	7.42269	0.166304	7.39249	7.60202	7.27355	7.58221	0.0504432	7.61241	7.61024	7.52398	7.559	0.0872371	7.48018	7.65273	7.54409	7.60615	0.0416052	7.6317	7.62862	7.55814	7.18826	0.18937	7.33792	6.97537	7.2515	7.59702	0.129653	7.44788	7.66029
TGGT1_203820	7.07785	0.0646638	7.03722	7.04392	7.15242	7.14619	0.103281	7.21928	7.02803	7.19126	7.00258	0.179894	6.95197	6.8534	7.20235	7.23708	0.176233	7.43911	7.11489	7.15725	7.52308	0.172245	7.52452	7.6946	7.35012	7.65277	0.0480269	7.65134	7.60548	7.7015	7.60613	0.132301	7.55329	7.75669	7.50842	7.17956	0.10558	7.06156	7.26509	7.21204	7.22519	0.213779	7.46897	7.0697	7.1369	7.10773	0.0237102	7.08407	7.13149
TGGT1_203830	4.26473	0.206916	4.15307	4.50349	4.13762	5.39294	0.27	5.08133	5.53994	5.55754	3.81194	0.366101	3.47962	4.20438	3.75181	5.85943	0.0600305	5.81207	5.92694	5.83928	4.29882	0.300285	4.34169	4.57537	3.97941	4.31848	0.0739882	4.27561	4.27591	4.40392	4.08511	0.262484	3.79837	4.31353	4.14343	4.2282	0.108681	4.34964	4.19488	4.14008	5.55549	0.339522	5.94217	5.30618	5.41812	3.83302	0.377212	3.70552	3.53608
TGGT1_203840	6.57784	0.282848	6.88642	6.51621	6.33088	5.57293	0.241362	5.85111	5.41913	5.44855	5.88114	0.160892	6.02096	5.91716	5.70529	5.51112	0.143566	5.67683	5.42415	5.43238	6.17678	0.197935	6.2284	5.95815	6.3438	6.1361	0.0630607	6.08449	6.20639	6.11742	6.31346	0.320697	6.40688	5.95642	6.57707	6.47768	0.181271	6.68686	6.36655	6.37964	5.60927	0.106616	5.67338	5.66823	5.4862	5.81317	0.401462	6.22027	5.80164
TGGT1_203860	5.61995	0.205745	5.8571	5.48905	5.51371	4.92892	0.138985	4.97797	4.77206	5.03672	5.41406	0.110277	5.44601	5.50484	5.29134	4.85366	0.112103	4.96996	4.74629	4.84472	5.51391	0.241206	5.30401	5.4603	5.77741	5.35877	0.222528	5.56866	5.38219	5.12546	5.4853	0.246287	5.60043	5.20253	5.65294	5.50496	0.218786	5.70439	5.53955	5.27094	4.86874	0.16998	5.05066	4.84162	4.71396	5.29284	0.141692	5.38203	5.36704
TGGT1_203870	5.24502	0.146726	5.17381	5.14749	5.41376	5.17583	0.228017	4.92882	5.22038	5.37828	5.27284	0.100287	5.31532	5.15831	5.3449	5.07932	0.0844814	4.9917	5.086	5.16026	5.08586	0.0689908	5.16416	5.03403	5.05937	5.25623	0.117047	5.17792	5.39078	5.19998	5.16961	0.094074	5.21649	5.0613	5.23102	5.2096	0.182465	5.04833	5.40765	5.17281	5.05223	0.0876822	4.96087	5.1357	5.06012	5.34764	0.0214483	5.35128	5.3246
TGGT1_203875	2.90981	0.168976	3.10462	2.82186	2.80296	2.25166	0.410996	2.35698	1.79825	2.59974	2.66308	0.189944	2.68821	2.46182	2.83921	2.14719	0.0499228	2.09193	2.16058	2.18905	2.39744	0.149172	2.56576	2.28161	2.34495	2.1461	0.197717	1.97778	2.09669	2.36384	2.28952	0.0572707	2.2779	2.23896	2.35172	3.06769	0.224394	2.85155	3.29951	3.052	2.43484	0.319203	2.17613	2.79155	2.33683	2.78156	0.156117	2.86131	2.8817
TGGT1_203880	6.08009	0.320006	6.44233	5.83579	5.96215	5.92394	0.254296	6.15257	5.65006	5.9692	6.09798	0.444986	6.47221	5.60595	6.21579	5.82244	0.208201	6.06092	5.67685	5.72955	6.5601	0.0758571	6.55926	6.48466	6.63637	6.41407	0.0432103	6.41491	6.37045	6.45686	6.51099	0.070995	6.59147	6.45726	6.48422	6.29024	0.143642	6.43611	6.2857	6.14893	6.02937	0.139995	6.18657	5.9834	5.91815	6.09994	0.178663	6.29524	6.05983
TGGT1_203890	2.69757	0.103112	2.66714	2.81247	2.6131	-0.0375416	0.692669	0.489427	-0.822101	0.220049	1.14204	0.606355	0.978829	0.634002	1.8133	-1.21393	0.470191	-0.693884	-1.60902	-1.33887	2.01419	0.814132	2.70384	2.22263	1.1161	2.9066	0.610653	2.21695	3.1242	3.37864	2.28999	0.47707	1.83473	2.78622	2.24901	2.84296	0.331597	2.46423	3.08111	2.98353	0.202053	1.21671	-1.11487	1.28438	0.436646	1.7201	0.454942	2.21474	1.62599
TGGT1_203900	3.17922	0.28133	3.15704	3.47099	2.90964	-0.637397	1.37324	-1.17589	0.923484	-1.65978	1.38017	1.16305	0.189668	2.51367	1.43718	-0.309515	0.246791	-0.105028	-0.583645	-0.239872	0.844831	0.395051	1.3003	0.638972	0.595225	2.60814	0.487904	2.15267	2.54871	3.12304	1.6886	0.515971	1.11619	2.11792	1.83171	3.4717	0.310901	3.26319	3.82904	3.32287	0.247299	0.809907	-0.454288	1.13361	0.0625738	1.48226	0.694061	2.16933	1.49604
TGGT1_203910	7.05611	0.0325897	7.09297	7.04426	7.03111	7.28014	0.15515	7.45471	7.22771	7.15799	7.09826	0.0369087	7.07552	7.14084	7.07841	7.28948	0.190075	7.50846	7.16711	7.19288	7.54532	0.0600197	7.60732	7.4875	7.54113	7.36386	0.0568573	7.30186	7.41356	7.37617	7.34099	0.0468237	7.28824	7.37762	7.35712	7.08071	0.0452689	7.1263	7.08006	7.03577	7.3545	0.0374837	7.32895	7.39753	7.33703	6.95303	0.076703	7.03813	6.88924
TGGT1_203930	5.96963	0.244166	5.734	5.95338	6.22152	8.58733	0.154101	8.41155	8.69915	8.6513	5.30102	0.214594	5.14125	5.21687	5.54493	8.17879	0.0324128	8.14325	8.20672	8.1864	5.5314	0.211275	5.72191	5.56813	5.30417	5.80415	0.171236	5.61364	5.94526	5.85354	5.76425	0.278969	5.65532	6.08125	5.55618	6.23386	0.233	6.41365	5.97063	6.31729	8.54793	0.102693	8.55434	8.44219	8.64728	5.58013	0.864971	4.86704	5.33103
TGGT1_203940	4.64852	0.0287557	4.68077	4.63922	4.62556	4.43143	0.0612586	4.4772	4.36184	4.45525	4.77238	0.0887286	4.87282	4.70464	4.73969	4.53031	0.116066	4.40699	4.54653	4.63742	4.96227	0.247471	4.67761	5.08294	5.12626	4.94649	0.257045	5.23115	4.73136	4.87696	5.02322	0.100437	5.13685	4.98648	4.94632	4.59044	0.0622115	4.65291	4.52849	4.58992	4.52543	0.0211074	4.50805	4.51933	4.54892	4.75956	0.0721172	4.68035	4.82142
TGGT1_203950	7.18755	0.0541355	7.15278	7.24992	7.15994	6.98575	0.234755	7.19689	7.0274	6.73295	6.95878	0.20046	7.18371	6.89363	6.799	6.99201	0.09891	7.09594	6.98106	6.89903	7.01499	0.104087	6.97691	6.93531	7.13276	6.99383	0.0365916	7.03191	6.99064	6.95893	6.94299	0.0795225	6.95462	6.8583	7.01606	7.13658	0.126069	7.20282	6.9912	7.21573	7.11314	0.0940049	7.1737	7.16088	7.00485	6.85322	0.133699	6.99545	6.8341
TGGT1_203960	5.29623	0.0626258	5.27036	5.36765	5.25069	5.39638	0.0628217	5.46871	5.3554	5.36503	5.54555	0.0998596	5.65373	5.52602	5.45689	5.34946	0.0663729	5.30277	5.32018	5.42544	5.41965	0.0438071	5.4121	5.46674	5.38011	5.3524	0.0334814	5.35995	5.38147	5.31579	5.36801	0.08338	5.27497	5.43597	5.3931	5.29662	0.0623424	5.36673	5.24743	5.2757	5.30609	0.0868201	5.34768	5.36429	5.2063	5.41616	0.0618324	5.40286	5.36205
TGGT1_203970	4.54761	0.27179	4.39898	4.38254	4.8613	5.39406	0.199201	5.1675	5.54176	5.47291	5.14933	0.128225	5.28425	5.02906	5.13469	5.5163	0.0467844	5.46747	5.56072	5.5207	5.03696	0.183775	4.83143	5.094	5.18545	4.95986	0.197073	5.16539	4.94169	4.77251	5.05423	0.107167	5.17434	4.96838	5.01996	4.59717	0.159772	4.77821	4.53742	4.4759	5.37073	0.162306	5.51179	5.19334	5.40705	5.13615	0.196354	4.92051	5.18329
TGGT1_203980	9.04834	0.103507	9.16044	9.0282	8.95638	7.73521	0.262075	7.99021	7.74883	7.46659	8.60829	0.0499633	8.66261	8.59796	8.56429	7.64991	0.155421	7.82512	7.59597	7.52865	8.43502	0.156023	8.25488	8.52279	8.52738	8.73462	0.163616	8.91476	8.69386	8.59523	8.6691	0.122813	8.65613	8.55328	8.79788	8.97098	0.097232	8.95989	8.87976	9.07328	7.79415	0.111469	7.6748	7.89555	7.81211	8.60078	0.38597	8.99323	8.58749
TGGT1_203985	2.21093	0.307363	2.28728	2.47292	1.87259	1.66476	0.497023	1.4283	1.33011	2.23586	2.04159	0.535654	2.54594	2.09948	1.47934	1.05631	0.241237	1.33355	0.941063	0.894304	2.02772	0.354901	1.85031	2.43634	1.7965	2.46923	0.277064	2.64664	2.61109	2.14996	2.18448	0.240185	2.1415	2.44325	1.96868	2.38718	0.266299	2.50991	2.56999	2.08165	1.41609	1.0717	1.38971	2.50074	0.357824	1.56975	0.48098	1.94765	1.73326
TGGT1_203990	4.47303	0.398405	4.08969	4.44444	4.88496	7.9093	0.171036	7.71241	7.99432	8.02117	5.39691	0.0946526	5.34734	5.33734	5.50605	8.03785	0.0357994	8.02436	8.01076	8.07844	6.10128	0.352538	5.86381	6.50635	5.93368	6.05885	0.208306	6.29632	5.907	5.97322	5.95925	0.493757	5.81417	6.50929	5.55429	4.74435	0.0591845	4.77874	4.67601	4.77829	7.95043	0.139344	8.10998	7.85266	7.88865	5.35759	0.779531	4.62977	5.26284
TGGT1_204000	3.94496	0.102915	3.97287	4.03103	3.83096	0.711141	0.809288	1.44885	0.839062	-0.154489	3.2476	0.88024	3.06157	4.20599	2.47524	1.33174	0.489499	1.79802	0.821932	1.37526	3.30092	0.263411	3.5169	3.37839	3.00746	3.91931	0.188881	3.70333	4.05356	4.00105	3.89776	0.12257	3.76712	4.01023	3.91593	3.84622	0.287763	4.12361	3.5491	3.86597	1.58177	0.599986	1.09583	2.25239	1.39711	3.59623	0.438	3.66261	3.99724
TGGT1_204010	4.61059	0.438003	5.11218	4.41599	4.30362	2.65218	0.881899	3.54824	2.62314	1.78516	4.18991	0.221662	4.24326	4.38003	3.94644	3.17795	0.306307	3.52498	3.06358	2.94528	4.19573	0.129707	4.31724	4.05914	4.2108	4.47875	0.12418	4.35724	4.47357	4.60543	4.57155	0.192476	4.7612	4.37636	4.57708	4.59608	0.370572	4.99513	4.26279	4.53031	3.25855	0.167896	3.23677	3.43627	3.1026	4.3778	0.262817	4.60255	4.44203
TGGT1_204020	10.335	0.103338	10.2323	10.3337	10.439	11.268	0.154816	11.0902	11.3728	11.3411	11.1775	0.123784	11.0706	11.3131	11.1486	11.448	0.0924301	11.3493	11.5324	11.4624	10.5693	0.162477	10.3953	10.5957	10.717	10.3666	0.150846	10.5406	10.2735	10.2856	10.2978	0.0484757	10.3534	10.2643	10.2757	10.411	0.132687	10.4054	10.5463	10.2811	11.2682	0.0250163	11.2393	11.2841	11.2811	10.9109	0.160309	10.7679	10.8807
TGGT1_204040	6.93608	0.0911388	6.85038	7.03182	6.92605	5.92674	0.0810055	6.01985	5.87244	5.88794	6.80746	0.216488	6.6341	7.05011	6.73815	5.9375	0.197947	6.15153	5.76102	5.89994	6.87919	0.170121	6.68925	6.93074	7.01757	6.98073	0.172594	7.17066	6.93803	6.83349	6.93443	0.0269201	6.94012	6.95804	6.90511	6.92546	0.190375	7.12384	6.90829	6.74425	5.95911	0.0845624	5.92281	5.89876	6.05576	6.68503	0.0673605	6.61616	6.75077
TGGT1_204045	5.02442	0.613531	4.35048	5.55053	5.17225	2.93542	0.495081	2.37888	3.10057	3.32683	4.40964	0.695649	3.74152	5.12988	4.35753	2.73446	0.151768	2.728	2.88936	2.58603	3.51281	0.362702	3.55723	3.85125	3.12994	4.3651	0.0467717	4.32067	4.41391	4.36072	3.99058	0.161405	3.80505	4.09865	4.06804	4.99007	0.192377	4.76863	5.08552	5.11606	2.92883	0.371059	2.51703	3.23721	3.03226	4.50136	0.150758	4.42759	4.67479
TGGT1_204050	11.6199	0.373259	12.0497	11.4328	11.3773	10.0142	0.652117	10.748	9.794	9.50076	11.6414	0.576594	12.1149	10.9993	11.81	9.94298	0.346587	10.3393	9.69689	9.7927	12.6594	0.212413	12.6001	12.4829	12.8951	12.6321	0.146425	12.6914	12.4654	12.7397	12.6537	0.156084	12.8171	12.638	12.5061	11.8989	0.223945	12.1429	11.8511	11.7027	10.0845	0.395718	9.63194	10.2559	10.3656	11.5884	0.445776	12.0648	11.519
TGGT1_204055	6.25978	0.373702	5.82949	6.44685	6.50301	5.05874	0.30836	4.83153	5.40976	4.93493	5.68986	0.273188	5.39035	5.92535	5.75388	5.0217	0.314318	4.70709	5.33573	5.02228	4.97906	0.124177	4.85025	4.98891	5.09802	5.34547	0.1335	5.47427	5.20772	5.35441	5.15716	0.0752185	5.08615	5.14936	5.23598	5.92747	0.551918	5.29946	6.14756	6.33538	5.18495	0.438884	4.6858	5.51037	5.35869	5.85399	0.21587	5.74725	6.10244
TGGT1_204060	6.44519	0.0446029	6.47914	6.46174	6.39467	5.84111	0.171629	5.91052	5.96715	5.64564	6.10339	0.2204	6.35782	5.98129	5.97107	5.65575	0.106224	5.77631	5.5759	5.61505	6.12986	0.136646	6.25195	5.98225	6.15539	6.09753	0.114699	5.97544	6.20304	6.1141	6.09101	0.112351	6.16961	5.96233	6.1411	6.31283	0.0733401	6.29686	6.24879	6.39284	5.77412	0.0746557	5.84533	5.69644	5.78059	6.14599	0.208577	6.35913	6.13655
TGGT1_204070	7.92976	0.195236	8.15338	7.84273	7.79318	6.11368	0.428095	6.57535	6.03583	5.72985	7.57636	0.122564	7.64595	7.6483	7.43485	5.82873	0.229885	6.09334	5.6782	5.71465	7.45016	0.228217	7.69918	7.40033	7.25098	7.52246	0.229682	7.27344	7.72601	7.56792	7.66421	0.118719	7.71798	7.52812	7.74654	7.87637	0.29598	8.21038	7.64666	7.77209	6.02264	0.117556	6.06128	5.89062	6.11601	7.71339	0.195558	7.89276	7.74249
TGGT1_204080	6.87635	0.190639	7.09609	6.77781	6.75515	6.22907	0.307114	6.58357	6.05977	6.04386	6.66926	0.18573	6.7444	6.45774	6.80565	5.99526	0.324113	6.36749	5.84278	5.77549	7.06985	0.0408434	7.03964	7.0536	7.11632	7.00627	0.035812	7.03649	7.01561	6.96672	7.05915	0.0397275	7.07033	7.01503	7.09209	6.87967	0.0585641	6.9467	6.85387	6.83844	6.29369	0.0684096	6.27311	6.23793	6.37002	6.5808	0.302415	6.90212	6.53855
TGGT1_204090	2.91927	0.405281	2.99583	3.28081	2.48117	1.47132	1.17379	2.64388	1.47379	0.296294	2.69052	0.235579	2.88843	2.42995	2.75319	2.05305	0.544435	2.66075	1.88859	1.6098	2.91473	0.10531	2.81046	3.02105	2.91268	3.13691	0.0903134	3.24118	3.08326	3.08629	2.98093	0.0854749	2.9003	2.97195	3.07054	3.05064	0.131939	3.14979	2.90089	3.10125	2.26029	0.225758	2.18207	2.51475	2.08404	2.48836	0.374231	2.90218	2.38923
TGGT1_204100	7.68799	0.0777229	7.69396	7.76256	7.60745	6.67339	0.268126	6.95345	6.64768	6.41905	7.34721	0.257486	7.62023	7.10874	7.31267	6.59926	0.288244	6.92933	6.47136	6.39711	7.47801	0.0672696	7.51537	7.5183	7.40035	7.6311	0.04352	7.59373	7.62068	7.67888	7.50994	0.0601454	7.4405	7.54591	7.5434	7.63449	0.153664	7.6137	7.49229	7.7975	6.85036	0.156498	6.85101	7.00654	6.69355	7.24776	0.44419	7.73987	7.12694
TGGT1_204110	6.38241	0.148297	6.22878	6.52473	6.3937	5.33039	0.0882336	5.34718	5.40903	5.23497	5.92843	0.276633	5.82299	5.72002	6.24228	5.36211	0.108979	5.38721	5.45635	5.24277	5.7962	0.0392735	5.82132	5.81634	5.75094	6.03447	0.0224118	6.00935	6.05241	6.04164	5.84838	0.12252	5.83565	5.97676	5.73271	6.31547	0.185947	6.1115	6.35937	6.47554	5.60133	0.344949	5.25602	5.94592	5.60203	6.03362	0.202	6.22063	6.06084
TGGT1_204120	5.73473	0.157429	5.90923	5.69159	5.60336	5.31004	0.08007	5.3789	5.32904	5.22217	5.5149	0.176095	5.59709	5.63487	5.31274	5.26724	0.0577232	5.28008	5.31746	5.20418	5.32356	0.0663743	5.29155	5.27925	5.39987	5.47984	0.0898396	5.51184	5.54929	5.37838	5.38822	0.11012	5.40289	5.2715	5.49027	5.7041	0.193597	5.92762	5.59495	5.58972	5.17	0.218905	5.42268	5.03791	5.04941	5.49667	0.0572563	5.56274	5.46156
TGGT1_204130	9.55328	0.078196	9.5347	9.48605	9.63909	9.01216	0.200256	9.23034	8.83674	8.96938	9.34848	0.28785	9.47005	9.01979	9.5556	8.85586	0.100979	8.97237	8.79372	8.80149	9.66101	0.0334994	9.69968	9.6423	9.64104	9.74731	0.0506824	9.70864	9.72861	9.80469	9.71853	0.122024	9.71743	9.8411	9.59706	9.71775	0.0634871	9.64817	9.73254	9.77254	9.03631	0.0248763	9.01367	9.06294	9.03231	9.52008	0.0976587	9.58196	9.57078
TGGT1_204140	5.08604	0.192172	4.9344	5.30216	5.02155	4.46687	0.124815	4.59638	4.34734	4.45689	4.09544	0.49826	3.59156	4.58788	4.10689	4.45152	0.128927	4.59628	4.34905	4.40922	4.43917	0.447231	4.82433	4.54449	3.94867	5.34015	0.362961	4.95498	5.38964	5.67582	4.68259	0.406263	4.22743	5.00852	4.81181	5.11379	0.468125	4.60422	5.52475	5.21241	4.60878	0.16856	4.6386	4.76044	4.4273	4.23353	0.11538	4.36358	4.14344
TGGT1_204150	1.7976	0.610104	2.49315	1.54671	1.35294	1.32951	0.468219	1.86737	1.10812	1.01305	1.33402	0.46139	1.86576	1.09686	1.03945	1.23426	0.313944	1.58838	0.990034	1.12437	1.81743	0.252787	2.06136	1.55663	1.83432	1.49624	0.215897	1.25232	1.57361	1.6628	1.61039	0.126002	1.57931	1.50284	1.74902	1.76734	0.704322	2.57026	1.25382	1.47793	1.55478	0.215081	1.69241	1.66501	1.30693	1.28805	0.538787	1.90707	1.03239
TGGT1_204160	6.83923	0.0925536	6.94272	6.81057	6.76439	6.31662	0.130247	6.3843	6.39909	6.16647	6.59988	0.299755	6.94563	6.41303	6.44097	6.15502	0.125323	6.28132	6.15305	6.0307	6.42751	0.277079	6.73582	6.19932	6.34739	6.20178	0.268086	5.89347	6.37998	6.33189	6.24739	0.13451	6.26345	6.10557	6.37315	6.74516	0.24019	6.56955	6.64705	7.01887	6.44187	0.201687	6.32607	6.67476	6.32479	6.50344	0.328712	6.86567	6.42052
TGGT1_204270	5.01356	0.294226	4.69137	5.0813	5.268	5.61897	0.211597	5.3979	5.81961	5.63941	4.16804	0.606048	3.47709	4.6096	4.41744	5.61473	0.191152	5.39401	5.72375	5.72642	4.4205	0.348223	4.80909	4.31569	4.13672	4.58151	0.336695	4.19292	4.78637	4.76524	4.61616	0.236825	4.39647	4.86703	4.58498	4.91281	0.225691	4.65229	5.03751	5.04864	5.59913	0.146329	5.45974	5.75153	5.58611	4.59306	0.294414	4.25842	4.70854
TGGT1_204280	6.53926	0.0604597	6.50437	6.60907	6.50433	5.88111	0.151358	5.9149	6.01272	5.71571	6.06592	0.202149	6.28101	5.87985	6.0369	5.90138	0.137895	6.04841	5.88079	5.77494	6.01464	0.264775	6.30749	5.94428	5.79216	5.90683	0.287564	5.61398	6.1888	5.91771	5.90892	0.122457	5.80916	5.87201	6.04558	6.40735	0.283828	6.10987	6.43698	6.6752	5.99814	0.143459	5.91072	6.1637	5.91999	6.15467	0.257982	6.43795	6.09286
TGGT1_204290	2.89851	0.345224	2.97592	3.19845	2.52115	0.223051	0.712419	-0.295394	-0.0708567	1.0354	1.16806	0.879286	0.652642	2.18333	0.668206	-0.647325	0.788845	-1.47297	-0.567673	0.0986719	1.00905	0.614626	1.45234	1.26739	0.307419	2.00759	0.547762	1.5643	1.83851	2.61996	1.25481	0.376531	0.820074	1.4778	1.46654	2.84488	0.412844	2.43497	2.83908	3.26059	0.905614	0.840192	0.761233	1.80864	0.146969	0.938696	1.01468	1.77068	1.23714
TGGT1_204300	1.32714	0.378322	1.17193	1.75838	1.0511	-0.54863	1.02212	-0.636049	-1.52423	0.514388	0.118022	1.1146	-0.548323	1.40478	-0.502388	-0.86741	0.510571	-1.42037	-0.413845	-0.768015	-0.19169	0.41438	0.241691	-0.232751	-0.584012	0.704908	0.413454	0.271526	0.748165	1.09503	-0.249153	0.915335	-1.09774	-0.370531	0.720816	1.69034	0.235055	1.45131	1.92121	1.69849	-0.218945	1.05944	-1.19228	0.909492	-0.374046	0.204075	0.379423	0.410772	0.43527
TGGT1_204310	9.34866	0.0568908	9.36423	9.39614	9.2856	9.43083	0.0931189	9.33652	9.52272	9.43325	9.19797	0.207329	9.4069	8.99228	9.19473	9.26475	0.056033	9.20045	9.3031	9.2907	9.20938	0.104474	9.1358	9.16337	9.32896	9.18927	0.0728468	9.26284	9.11717	9.18778	9.12149	0.047706	9.15423	9.06675	9.14348	9.32655	0.0103989	9.31792	9.32363	9.33809	9.21892	0.0500311	9.25273	9.16144	9.24257	9.15056	0.177964	9.34693	9.10481
TGGT1_204315	4.19748	0.223919	4.44357	4.14313	4.00573	4.2929	0.0914614	4.25787	4.22414	4.3967	4.01465	0.170513	4.09771	3.81852	4.12771	4.26742	0.257227	3.97835	4.35286	4.47106	4.3916	0.158575	4.25259	4.3579	4.56432	4.28521	0.181965	4.42422	4.07925	4.35214	4.30741	0.0471293	4.35865	4.29766	4.26592	4.20446	0.0207589	4.18729	4.22753	4.19856	4.16853	0.14818	4.00325	4.2128	4.28952	4.02082	0.148505	4.17867	3.99991
TGGT1_204320	5.78994	0.264538	6.09304	5.67122	5.60556	4.63157	0.403063	5.09561	4.4305	4.36859	5.85021	0.217134	6.03683	5.61189	5.9019	4.56786	0.254001	4.85057	4.49415	4.35887	5.66796	0.193058	5.46951	5.67924	5.85513	5.71357	0.175963	5.91202	5.6521	5.57659	5.65278	0.075863	5.58847	5.63343	5.73645	5.67147	0.107756	5.65634	5.57208	5.786	4.61861	0.281627	4.46816	4.44415	4.94351	5.87199	0.253195	6.10275	5.91208
TGGT1_204325	3.3685	0.246696	3.09882	3.42388	3.5828	-0.0722522	0.497876	-0.110456	0.443626	-0.549926	2.71648	0.31498	2.61793	2.46256	3.06895	-0.0835898	0.0290433	-0.0949398	-0.105244	-0.0505854	3.70197	0.334261	3.77486	3.99377	3.33728	4.50627	0.12658	4.43338	4.433	4.65243	4.29627	0.130975	4.23148	4.44701	4.21032	3.40425	0.211881	3.16276	3.49104	3.55896	1.06794	0.911846	0.390745	2.10476	0.708313	3.11613	0.484973	3.57268	3.16871
TGGT1_204330	6.27321	0.164045	6.46176	6.16321	6.19466	4.55211	0.440217	5.05931	4.26931	4.32772	5.85026	0.262616	5.87931	5.57432	6.09714	4.51856	0.0594007	4.55762	4.54785	4.4502	5.98157	0.0691507	5.9814	5.91251	6.05081	6.23651	0.118595	6.23669	6.11783	6.35502	6.15216	0.102774	6.21294	6.21004	6.0335	6.29976	0.165396	6.11235	6.36165	6.42529	4.76561	0.214802	4.52137	4.92513	4.85033	6.16833	0.375079	6.52913	6.19543
TGGT1_204340	9.19973	0.15971	9.38345	9.09398	9.12176	8.3568	0.209501	8.57206	8.15358	8.34475	9.05927	0.379207	9.21054	8.62777	9.33949	8.37116	0.023123	8.34539	8.3901	8.37799	9.3179	0.164099	9.40635	9.12855	9.4188	9.19258	0.0911956	9.10413	9.18732	9.2863	9.24711	0.06945	9.32323	9.23092	9.18719	9.24394	0.252661	8.96809	9.46413	9.29959	8.52065	0.0810679	8.43415	8.53292	8.59488	9.1968	0.153202	9.35107	9.19465
TGGT1_204350	4.39552	0.138183	4.31212	4.31942	4.55503	4.83252	0.0540267	4.7806	4.88843	4.82853	4.34385	0.102578	4.33214	4.24762	4.45177	4.8196	0.077333	4.84901	4.73188	4.87791	4.57713	0.165154	4.74802	4.56497	4.41839	4.46443	0.160242	4.29354	4.61131	4.48846	4.57203	0.0895282	4.4772	4.58379	4.6551	4.46314	0.153257	4.63915	4.35926	4.391	4.72155	0.195466	4.94318	4.57376	4.64772	4.53666	0.206809	4.33535	4.52606
TGGT1_204360	5.54692	0.18099	5.75282	5.41297	5.47497	2.67406	0.620562	3.38801	2.26408	2.37011	5.0641	0.795148	4.76196	5.96603	4.46431	2.81362	0.0381633	2.78284	2.80169	2.85632	4.68629	0.109509	4.81259	4.6284	4.61788	4.99908	0.141109	4.87277	5.15138	4.97308	4.95412	0.197574	4.79956	5.17672	4.88608	5.3013	0.19003	5.49366	5.11369	5.29655	2.20749	0.264423	2.44542	2.25423	1.92281	5.43871	0.257851	5.29333	5.73643
TGGT1_204370	5.55566	0.202676	5.33736	5.73785	5.59178	5.69194	0.315533	5.33822	5.79313	5.94446	5.56899	0.368515	5.21087	5.94708	5.54903	5.78543	0.353076	5.37787	5.99826	5.98017	4.8725	0.178693	5.07848	4.75904	4.77997	4.62953	0.221325	4.42354	4.86352	4.60151	4.71945	0.0754236	4.73769	4.63658	4.78408	5.35382	0.355624	4.94522	5.5227	5.59354	5.68523	0.361758	5.28952	5.7672	5.99897	5.62791	0.281373	5.30438	5.76383
TGGT1_204380	6.87082	0.224382	6.64503	7.09376	6.87367	7.27431	0.089133	7.21764	7.22825	7.37705	6.62579	0.218384	6.64864	6.83184	6.39687	7.32248	0.185871	7.53585	7.23587	7.19571	6.93476	0.305885	7.21317	6.98379	6.60732	6.83261	0.241123	6.5542	6.96927	6.97437	6.79761	0.19411	6.67796	7.02158	6.69331	6.88961	0.320402	7.18053	6.54621	6.94208	7.28069	0.209928	7.49196	7.27798	7.07213	6.53556	0.10499	6.50613	6.44843
TGGT1_204390	4.87884	0.243697	4.68402	5.1521	4.8004	4.75756	0.248854	4.47025	4.90532	4.89712	4.5506	0.0876609	4.47475	4.53048	4.64657	4.63172	0.170301	4.47968	4.81574	4.59972	4.30362	0.0896127	4.26877	4.40542	4.23666	4.63773	0.0665633	4.67258	4.56098	4.67964	4.29994	0.179514	4.1164	4.47513	4.30828	4.7946	0.367394	4.37048	5.01521	4.9981	4.58805	0.186226	4.43072	4.79366	4.53978	4.61399	0.0946293	4.69878	4.51191
TGGT1_204395	4.17189	0.222212	4.30694	4.29331	3.91542	2.84233	0.449703	3.2811	2.38244	2.86344	3.6054	0.197962	3.65541	3.38723	3.77357	3.03944	0.441808	3.5339	2.90093	2.68348	4.02171	0.21776	4.26525	3.95414	3.84575	4.35798	0.303503	4.11445	4.26151	4.698	4.08029	0.236936	3.81343	4.26593	4.16152	4.13978	0.319148	3.89899	4.50178	4.01858	3.42495	0.261831	3.25104	3.72608	3.29774	3.59975	0.25232	3.88713	3.49758
TGGT1_204400	9.19805	0.031279	9.19216	9.17014	9.23186	9.78169	0.200204	9.55401	9.93022	9.86084	9.29027	0.103817	9.2298	9.41014	9.23085	9.9254	0.188842	9.70889	10.0561	10.0112	9.00851	0.0738387	8.96478	8.967	9.09376	8.83543	0.0523313	8.87917	8.84967	8.77745	8.89111	0.0316053	8.86391	8.88366	8.92578	9.046	0.0814067	8.96303	9.04924	9.12574	9.76705	0.126499	9.90413	9.65482	9.74219	9.38285	0.0299541	9.38439	9.35216
TGGT1_204410	7.35098	0.0473869	7.38623	7.3696	7.29711	6.67347	0.191474	6.7991	6.7682	6.45309	6.82909	0.108049	6.87213	6.90899	6.70616	6.55582	0.102349	6.67345	6.50687	6.48714	6.94923	0.159963	6.76464	7.04729	7.03575	7.27262	0.159887	7.45721	7.18332	7.17734	7.16874	0.0576189	7.10241	7.19742	7.2064	7.19934	0.119699	7.27166	7.06117	7.26517	6.73282	0.167284	6.91775	6.59204	6.68867	6.94644	0.205724	7.15282	6.9451
TGGT1_204420	6.57464	0.208148	6.33528	6.71323	6.6754	5.46603	0.0643891	5.40948	5.53611	5.4525	6.51231	0.33363	6.50797	6.84809	6.18087	5.59819	0.158496	5.77212	5.56056	5.4619	6.08716	0.129254	6.06774	6.22503	5.96872	6.22875	0.156503	6.24817	6.37463	6.06344	6.30555	0.123666	6.30793	6.18071	6.42801	6.38057	0.0904529	6.30965	6.34963	6.48244	5.56112	0.0251254	5.54091	5.5532	5.58925	6.46234	0.118355	6.40505	6.59844
TGGT1_204440	6.44632	0.222916	6.56021	6.18947	6.58928	3.69784	0.840652	4.5694	3.63215	2.89195	7.06307	0.23646	7.13919	7.25209	6.79792	4.863	0.183925	5.05952	4.69501	4.83447	6.96435	0.257393	6.80042	6.83162	7.26102	7.15873	0.151995	7.32266	7.13106	7.02247	6.59665	0.101514	6.59735	6.69781	6.49478	6.47467	0.408235	6.76668	6.64915	6.00819	4.2305	0.398653	3.98687	4.01406	4.69055	6.76703	0.320153	7.0398	6.84674
TGGT1_204460	2.03941	0.617039	1.33192	2.32014	2.46616	-0.203673	0.491516	-0.746638	-0.0752972	0.210916	3.00578	1.84659	1.73732	5.12431	2.1557	-0.560595	0.836664	0.404402	-1.083	-1.00318	2.9693	0.238579	3.07698	3.13506	2.69586	3.56552	0.141768	3.45783	3.51258	3.72614	2.55233	0.773165	2.24406	3.43207	1.98085	1.88772	0.477759	1.34867	2.25884	2.05565	-0.308571	0.146169	-0.315971	-0.450899	-0.158843	1.91522	0.551832	1.49301	2.53963
TGGT1_204480	6.9987	0.125993	7.12129	6.86956	7.00525	7.41672	0.0122523	7.42236	7.42514	7.40267	6.77848	0.0163571	6.76057	6.78227	6.79262	7.53985	0.223738	7.28262	7.64765	7.68928	6.95444	0.165248	7.02239	6.76605	7.07488	6.84606	0.0625647	6.77812	6.90129	6.85879	6.93282	0.102913	6.92999	6.83135	7.03712	7.10484	0.106899	7.05711	7.22728	7.03011	7.38188	0.0420212	7.38828	7.33703	7.42033	6.88589	0.0425232	6.89576	6.8393
TGGT1_204490	6.37512	0.286702	6.70515	6.23259	6.18761	5.34869	0.137031	5.47349	5.37054	5.20205	6.2654	0.351079	6.48515	5.8605	6.45055	5.5572	0.0949909	5.64213	5.45462	5.57484	6.45109	0.107927	6.32689	6.50428	6.52209	6.74821	0.11541	6.87241	6.72795	6.64427	6.57757	0.0801397	6.66115	6.50139	6.57016	6.51974	0.160485	6.61614	6.60861	6.33448	5.50514	0.0668819	5.58141	5.45648	5.47755	6.3242	0.199411	6.55161	6.24176
TGGT1_204500	4.98867	0.232966	5.25582	4.82778	4.88241	2.41543	0.245043	2.68307	2.20208	2.36116	4.51326	0.568412	4.07797	5.15633	4.30547	2.9325	0.227878	2.67095	3.08826	3.03828	4.58855	0.30288	4.89974	4.57119	4.29472	4.72978	0.288057	4.4186	4.98711	4.78365	4.82915	0.110734	4.83105	4.71748	4.93893	5.04363	0.495153	5.57925	4.94905	4.60258	2.44046	0.600064	3.04137	1.84124	2.43876	4.77629	0.157687	4.62218	4.93733
TGGT1_204510	6.97569	0.0972645	7.08394	6.9475	6.89564	6.48549	0.113162	6.61487	6.40494	6.43667	7.03157	0.222875	7.22468	6.78769	7.08232	6.34865	0.0361633	6.39038	6.32639	6.32919	6.9205	0.0611215	6.86287	6.91404	6.9846	6.87749	0.0566295	6.93513	6.82192	6.87543	6.89541	0.093336	6.99679	6.81305	6.87639	7.10594	0.0804922	7.1979	7.07165	7.04827	6.32635	0.188037	6.1967	6.24034	6.54201	7.07572	0.104533	7.19587	7.00567
TGGT1_204520	6.93473	0.136864	7.0916	6.83971	6.87288	4.47433	0.367079	4.89085	4.33413	4.19802	6.21862	0.30106	6.44514	5.87699	6.33374	4.53081	0.11407	4.58673	4.39957	4.60613	6.30746	0.288782	5.99782	6.3551	6.56946	7.01678	0.275138	7.32642	6.92356	6.80036	6.97503	0.171032	7.04403	6.78027	7.10078	7.10515	0.136791	7.21463	6.95181	7.14901	4.64481	0.1089	4.56129	4.60516	4.76798	6.51376	0.422348	6.87951	6.61024
TGGT1_204530	10.7346	0.354579	10.4566	10.6133	11.1339	10.5701	0.349631	10.1721	10.71	10.828	11.0681	0.271216	11.0258	10.8205	11.358	10.428	0.248572	10.156	10.6434	10.4845	10.2121	0.158767	10.1435	10.0992	10.3937	10.3675	0.0811121	10.4362	10.3884	10.278	10.2731	0.105643	10.2442	10.3901	10.1848	10.86	0.642442	10.1182	11.2382	11.2236	10.4828	0.268446	10.1739	10.6156	10.659	11.1372	0.0652357	11.0642	11.1899
TGGT1_204540	8.07517	0.235157	7.85016	8.05603	8.3193	7.07027	0.0545576	7.02881	7.13208	7.04993	8.24558	0.100881	8.24864	8.1432	8.34489	6.84429	0.184983	7.05274	6.78044	6.69969	7.13075	0.0544829	7.08917	7.11065	7.19242	7.33779	0.0627741	7.37937	7.36842	7.26558	7.21829	0.0438246	7.21258	7.2647	7.17761	8.24274	0.279292	7.92412	8.44523	8.35887	7.22563	0.454158	6.72346	7.6076	7.34581	8.18593	0.167797	8.36454	8.16165
TGGT1_204550	5.91707	0.0507436	5.86536	5.91908	5.96679	6.0172	0.228761	5.75579	6.11504	6.18078	5.87955	0.0659802	5.87412	5.81645	5.94807	6.1792	0.123694	6.04262	6.28366	6.21133	5.70979	0.283663	5.38225	5.87531	5.8718	5.91048	0.289141	6.23802	5.69067	5.80276	5.77898	0.0123044	5.77378	5.79303	5.77013	5.91943	0.0722573	5.86479	6.00136	5.89214	5.99115	0.121958	6.08279	5.85273	6.03794	5.9275	0.0825843	5.87917	5.88047
TGGT1_204560	0.911902	0.317951	0.547005	1.05927	1.12943	-0.0105008	0.403242	-0.262334	-0.223759	0.45459	1.3629	1.92133	0.375961	3.57712	0.135615	-0.707096	0.404197	-0.660121	-0.328439	-1.13273	-0.358624	0.436339	0.120316	-0.733572	-0.462614	0.251259	0.419621	-0.22768	0.554325	0.427131	0.438414	0.710595	1.05931	0.592524	-0.336591	0.759953	0.411824	0.552227	1.23427	0.493363	-1.16076	0.825782	-1.63752	-0.207225	-1.63752	-0.0083171	0.428614	-0.499262	0.291372
TGGT1_204870	1.34572	0.589457	0.729208	1.40419	1.90376	-0.385925	1.08463	-1.21503	-0.784315	0.841564	-0.116941	0.434554	-0.57673	-0.0610631	0.286972	-1.63263	0.210755	-1.39368	-1.79202	-1.7122	0.494134	0.750518	0.980936	0.871654	-0.370189	1.61158	0.421621	1.12477	1.84938	1.86057	0.960542	0.439579	0.946079	1.40717	0.528373	1.9234	0.173737	1.82432	1.82187	2.12401	-1.7565	1.44403	-2.59021	-0.0890775	-2.59021	0.312634	0.111709	0.21833	0.436002
TGGT1_204880	4.58746	0.383897	4.14645	4.76915	4.84679	5.51288	0.0558207	5.52363	5.56254	5.45247	3.6217	0.397542	3.20666	3.99906	3.65939	5.40797	0.201739	5.6398	5.31187	5.27225	4.31376	0.57199	4.79647	4.46282	3.682	4.53424	0.419811	4.05154	4.73703	4.81416	4.54159	0.362074	4.28451	4.95566	4.38459	4.72436	0.219055	4.75668	4.49094	4.92546	5.62092	0.0970289	5.73295	5.56629	5.56352	3.97008	0.344693	3.61535	3.99114
TGGT1_205000	6.50491	0.0399927	6.55108	6.48278	6.48088	5.87113	0.140377	5.77127	5.81048	6.03163	6.43055	0.182238	6.22031	6.54349	6.52784	5.87517	0.0758236	5.78829	5.90918	5.92803	6.40811	0.186044	6.61223	6.36405	6.24805	6.16541	0.17853	5.96129	6.29246	6.24247	6.35538	0.068048	6.37704	6.27914	6.40996	6.44051	0.108909	6.31533	6.51352	6.49269	5.8968	0.052987	5.8494	5.887	5.95401	6.45085	0.0462228	6.39773	6.47285
TGGT1_205010	7.22727	0.0389941	7.25897	7.18373	7.23912	7.46791	0.185251	7.25514	7.5934	7.55518	7.23215	0.132614	7.35855	7.0941	7.2438	7.42788	0.0964745	7.37053	7.53926	7.37384	6.98612	0.161162	7.17151	6.90751	6.87936	6.66967	0.165494	6.48429	6.80253	6.7222	6.72275	0.0427579	6.74292	6.67364	6.7517	7.16675	0.161355	6.98398	7.2268	7.28946	7.42174	0.0933627	7.52905	7.37705	7.35913	7.23963	0.148041	7.40851	7.17812
TGGT1_205020	5.88002	0.386446	5.43384	6.10869	6.09753	3.50285	0.340466	3.17524	3.85486	3.47844	5.19055	0.57299	4.54465	5.63773	5.38926	3.64621	0.665359	2.89077	4.14512	3.90275	4.37686	0.200659	4.6035	4.30526	4.22182	4.68469	0.199798	4.45805	4.83537	4.76065	4.57257	0.0308154	4.60058	4.53956	4.57755	5.65731	0.677389	4.87521	6.05837	6.03834	3.58191	0.648288	2.83411	3.9854	3.92622	5.34052	0.268909	5.29355	5.62982
TGGT1_205030	5.8354	0.0196822	5.82219	5.82598	5.85802	5.44976	0.374668	5.09132	5.83878	5.41917	5.59107	0.207261	5.46691	5.47596	5.83034	5.72495	0.407657	5.25738	6.00585	5.91162	4.9259	0.185541	5.04073	4.71184	5.02512	4.85646	0.106701	4.74163	4.95254	4.87522	4.97715	0.14478	5.08176	4.81191	5.03778	5.77964	0.313136	5.45156	6.07531	5.81205	5.36039	0.235778	5.09187	5.4557	5.53359	5.77774	0.0969942	5.7264	5.7172
TGGT1_205040	8.11567	0.194753	8.32349	8.08615	7.93736	7.86464	0.0928798	7.95864	7.77292	7.86235	7.80351	0.356707	8.11552	7.41464	7.88038	7.89268	0.0041031	7.89657	7.88839	7.89308	8.09289	0.185033	8.19805	7.87924	8.20138	7.85432	0.115469	7.74916	7.83591	7.97788	7.91347	0.0540554	7.96006	7.8542	7.92614	8.03806	0.0677904	7.96631	8.04683	8.10103	7.80274	0.080348	7.84674	7.71001	7.85148	7.82955	0.200459	8.05514	7.76165
TGGT1_205050	8.99008	0.191967	9.21107	8.86465	8.89452	4.29673	1.80944	6.26173	3.92918	2.69929	8.60292	0.291208	8.93804	8.4592	8.4115	4.32995	0.365911	4.75105	4.08943	4.14937	8.9657	0.216332	8.92329	8.77372	9.2001	9.00335	0.0559356	9.04577	8.93996	9.02433	9.00795	0.0909911	9.08376	8.90705	9.03305	8.9834	0.113155	9.10747	8.95681	8.8859	5.16032	0.595612	4.50103	5.65954	5.32039	8.86113	0.448682	9.18953	9.04396
TGGT1_205060	5.92673	0.063138	5.89912	5.88209	5.99897	5.68153	0.0837837	5.67619	5.76785	5.60054	6.03889	0.27057	6.20816	5.72683	6.18167	5.62795	0.298358	5.97239	5.44944	5.46202	5.3778	0.174081	5.17679	5.4773	5.47931	5.57231	0.175247	5.77331	5.4516	5.492	5.34053	0.109655	5.26813	5.46669	5.28677	6.07837	0.160161	5.959	6.26038	6.01572	5.58446	0.279123	5.4437	5.40375	5.90594	6.05132	0.0749615	6.02342	5.99431
TGGT1_205070	2.63154	0.437333	2.14794	2.74744	2.99926	2.20532	0.559957	1.60801	2.28959	2.71837	2.56927	0.105219	2.67929	2.46962	2.5589	2.16071	0.196315	2.30659	1.93751	2.23803	2.65531	0.208394	2.50981	2.89404	2.56207	3.48476	0.167561	3.63026	3.30156	3.52247	2.68258	0.417291	2.47711	3.16277	2.40787	2.6486	0.737493	1.84807	3.30038	2.79735	2.34417	0.66798	1.63067	2.95466	2.44719	2.71602	0.062081	2.65718	2.7809
TGGT1_205080	0.789547	0.442943	0.438941	1.28735	0.642352	-1.44517	0.49647	-1.17261	-1.14467	-2.01821	0.70214	0.593638	0.276168	1.38023	0.450027	-1.22795	0.684479	-0.821676	-2.01821	-0.843957	0.260198	0.674261	0.677911	0.620346	-0.517662	1.48222	0.361799	1.06451	1.69705	1.6851	0.284885	0.551488	-0.343072	0.690469	0.507257	0.929603	1.33254	-0.388064	2.27653	0.900347	-0.757963	1.52801	-2.01821	0.941575	-1.19725	0.0145766	0.0835998	0.0254822	0.0921884
TGGT1_205090	2.87593	0.592663	2.79525	3.5048	2.32774	2.28065	0.142212	2.13814	2.28125	2.42256	3.24792	1.62596	2.0398	5.0966	2.60736	2.62015	0.311372	2.6399	2.29937	2.92117	2.15151	0.315665	2.05225	2.50488	1.89741	2.59395	0.239834	2.69322	2.76822	2.32042	2.24987	0.590143	1.61146	2.77546	2.36269	3.20557	0.638668	2.60524	3.87668	3.13479	2.45967	0.53788	1.98848	3.04569	2.34484	2.93876	0.30316	2.58886	3.12281
TGGT1_205100	4.99976	0.0418442	5.04807	4.97494	4.97627	6.18527	0.150689	6.05656	6.35103	6.14822	5.00765	0.326903	4.73232	5.36895	4.92169	6.21032	0.144376	6.05465	6.23647	6.33983	4.999	0.152199	4.87786	4.9493	5.16984	4.97007	0.110112	5.09121	4.94295	4.87605	5.01655	0.110632	4.92634	4.98333	5.13999	4.93345	0.265918	5.21895	4.88859	4.69282	6.00929	0.25897	6.27807	5.98839	5.7614	5.05621	0.251385	4.83246	5.00794
TGGT1_205110	5.00708	0.267524	5.23999	4.71489	5.06636	5.27592	0.689453	4.48798	5.76839	5.5714	4.83221	0.406531	4.39519	5.19913	4.90233	5.44868	0.449817	4.94059	5.79609	5.60936	4.86042	0.0666169	4.7845	4.90911	4.88763	5.05209	0.0831718	5.12801	4.96319	5.06508	5.14235	0.0861308	5.07502	5.11263	5.23941	5.02578	0.338083	5.40161	4.92933	4.7464	5.3344	0.245294	5.06203	5.5379	5.40326	5.09867	0.260512	4.89307	5.01132
TGGT1_205120	4.89435	0.250283	5.12863	4.92374	4.63066	3.20651	0.477274	3.75761	2.93341	2.92851	4.34831	0.183851	4.53761	4.17045	4.33686	3.07766	0.304048	3.39489	3.04931	2.78878	4.71118	0.0645585	4.65131	4.70264	4.77958	4.84832	0.0520289	4.90818	4.81401	4.82276	4.82569	0.186911	4.78164	4.66474	5.03069	4.86518	0.0726352	4.91539	4.78189	4.89826	3.12619	0.181188	3.21282	2.91795	3.2478	4.39024	0.460301	4.87748	4.33054
TGGT1_205130	8.70642	0.0230244	8.68012	8.71614	8.72298	8.22643	0.119763	8.3647	8.1593	8.1553	8.35842	0.114227	8.47245	8.35881	8.24399	8.14827	0.0587962	8.20825	8.14581	8.09074	8.65042	0.124547	8.77958	8.64059	8.53107	8.75138	0.112615	8.62221	8.80297	8.82896	8.81879	0.0747504	8.76338	8.78917	8.90381	8.77989	0.0976366	8.77297	8.6859	8.8808	8.27764	0.121604	8.41736	8.19572	8.21983	8.50094	0.220659	8.72995	8.48318
TGGT1_205140	2.92013	0.485809	3.32955	3.04751	2.38332	0.585268	0.57549	-0.000166413	0.605701	1.15027	2.29877	2.26405	0.767509	4.89944	1.22936	-0.526425	0.230256	-0.784488	-0.452806	-0.341981	1.38997	0.430181	1.74171	1.51785	0.91035	2.67744	0.445797	2.3257	2.52782	3.1788	1.64968	0.702191	0.851212	1.92683	2.17101	3.01162	1.25694	1.70515	4.21234	3.11736	0.417391	1.54753	0.0910352	2.10207	-0.940929	1.01271	0.904485	1.85762	1.12192
TGGT1_205150	4.29927	0.11335	4.29354	4.41537	4.18889	3.9839	0.0661896	4.00323	4.03828	3.9102	4.23191	0.22946	4.39256	3.96912	4.33405	3.82285	0.0424303	3.77534	3.85697	3.83625	3.9106	0.0942697	3.80354	3.94711	3.98116	4.18477	0.121317	4.29183	4.053	4.20947	3.91537	0.00623067	3.91584	3.90892	3.92136	4.21248	0.447738	3.69942	4.5242	4.41382	4.27492	0.710521	3.85601	5.0953	3.87345	4.35352	0.113503	4.46454	4.35832
TGGT1_205160	6.96774	0.276067	7.16396	7.08721	6.65207	5.39581	0.304034	5.73448	5.1464	5.30654	6.03035	0.105144	5.91772	6.0474	6.12592	5.21086	0.0796985	5.30285	5.16709	5.16265	6.26555	0.158635	6.33714	6.37577	6.08374	6.91006	0.0899614	6.83847	6.88067	7.01104	6.47229	0.171502	6.27742	6.60025	6.5392	6.94517	0.348483	6.59575	7.29271	6.94704	5.89673	0.830036	5.34329	6.85112	5.49578	6.11057	0.382783	6.52486	6.03682
TGGT1_205170	9.22098	0.230597	9.43948	9.24352	8.97994	8.37581	0.108031	8.41899	8.45557	8.25286	8.81238	0.427109	9.06782	8.3193	9.05001	8.24244	0.0766639	8.28945	8.28389	8.15397	8.07177	0.27567	8.02831	7.82041	8.36659	8.2652	0.0383404	8.30866	8.25079	8.23616	8.23414	0.150344	8.27179	8.06856	8.36209	9.01301	0.202099	8.78289	9.09452	9.16164	8.38345	0.362484	8.05566	8.32195	8.77276	8.8707	0.399522	9.31789	8.74523
TGGT1_205180	8.58565	0.253976	8.86945	8.50777	8.37973	8.30294	0.0934833	8.40803	8.22903	8.27176	8.42531	0.022173	8.45011	8.4074	8.41842	8.39044	0.0630278	8.33316	8.38019	8.45796	8.52574	0.0652476	8.45226	8.54806	8.57689	8.64425	0.105254	8.71773	8.69135	8.52367	8.64932	0.139724	8.66517	8.50235	8.78045	8.64095	0.184139	8.84379	8.59476	8.4843	8.34111	0.0364014	8.35922	8.29921	8.3649	8.43919	0.137655	8.5974	8.34678
TGGT1_205190	6.14361	0.116653	6.27436	6.10629	6.05018	4.96286	0.249023	5.16274	4.6839	5.04195	5.71887	0.199609	5.81273	5.48964	5.85426	4.79731	0.209607	5.03777	4.70092	4.65323	6.42024	0.315727	6.78054	6.19192	6.28825	6.05174	0.312811	5.69144	6.20982	6.25396	6.1975	0.107245	6.24861	6.07426	6.26962	6.02621	0.144771	5.85993	6.12419	6.09452	4.9908	0.0316163	5.01548	4.95517	5.00177	5.81319	0.199287	5.97972	5.86747
TGGT1_205200	6.52692	0.137642	6.66713	6.52161	6.392	4.37316	0.283378	4.69902	4.23607	4.1844	6.00479	0.135212	5.85136	6.0565	6.10652	4.24383	0.117552	4.37917	4.16724	4.18507	6.30286	0.212068	6.54535	6.21119	6.15206	6.06849	0.211618	5.826	6.21588	6.16358	6.28459	0.114152	6.29275	6.16657	6.39444	6.39837	0.142259	6.2724	6.37004	6.55266	4.33297	0.384547	4.3186	3.95581	4.7245	6.10138	0.286914	6.32901	6.19604
TGGT1_205210	3.6193	0.262772	3.41191	3.53119	3.9148	1.25002	0.295756	1.34864	1.48387	0.917556	2.73271	1.2544	1.46341	3.97167	2.76304	1.55435	0.0476151	1.50189	1.59482	1.56635	2.01457	0.230176	2.27844	1.91021	1.85505	2.81737	0.239055	2.5535	3.0195	2.87911	2.46835	0.288779	2.13703	2.66665	2.60136	3.48352	0.473712	2.96427	3.89211	3.59419	1.60188	0.579584	2.02212	1.84282	0.940685	2.5564	0.279669	2.66823	2.76285
TGGT1_205220	7.29042	0.15757	7.47233	7.19652	7.2024	7.08217	0.055852	7.04973	7.05012	7.14666	7.06371	0.0684395	7.13123	6.99438	7.06553	6.95194	0.0304211	6.91722	6.96467	6.97393	6.93745	0.0642016	6.93976	6.87212	7.00046	6.98144	0.0422879	6.97913	7.02484	6.94036	6.98248	0.0925329	6.94882	6.9115	7.08713	7.19897	0.0663576	7.12767	7.25893	7.21031	7.09921	0.0238818	7.07565	7.1234	7.0986	7.12161	0.12599	7.26585	7.03309
TGGT1_205230	3.44976	0.243353	3.19407	3.67854	3.47668	1.30809	0.532183	1.29687	0.781604	1.84579	2.93523	0.259836	2.78865	3.23523	2.7818	0.566923	0.417098	0.699612	0.0996228	0.901535	2.34013	0.118702	2.29791	2.47417	2.24831	2.84222	0.213986	2.88444	3.03194	2.61027	2.84548	0.231504	3.10665	2.66553	2.76426	3.51894	0.22282	3.26549	3.68401	3.60731	0.899668	0.393154	0.506693	1.293	0.899308	3.33885	0.231271	3.55777	3.36182
TGGT1_205240	5.38809	0.0573391	5.40032	5.43833	5.32562	6.63896	0.219535	6.41135	6.65613	6.84941	5.73872	0.207733	5.84482	5.49936	5.87197	6.72499	0.120466	6.58612	6.78744	6.80141	5.53147	0.153953	5.39848	5.4958	5.70012	5.23849	0.116284	5.37147	5.15594	5.18804	5.25701	0.0262242	5.2356	5.24919	5.28626	5.40515	0.0903114	5.41625	5.48939	5.3098	6.54975	0.133484	6.6184	6.39591	6.63494	5.68904	0.277956	5.50262	5.55599
TGGT1_205250	8.30474	0.271116	8.04439	8.28435	8.58547	10.8447	0.104072	10.7422	10.8416	10.9503	8.23754	0.103842	8.29414	8.11769	8.30077	10.9946	0.0319381	10.9722	10.9805	11.0312	8.36784	0.0244026	8.3899	8.34163	8.37201	8.65773	0.0880648	8.63567	8.75472	8.58278	8.45883	0.254659	8.24694	8.74135	8.3882	8.64624	0.372864	9.06926	8.36531	8.50415	10.771	0.282396	11.0944	10.6457	10.573	8.16619	0.71184	7.61084	7.91908
TGGT1_205265	6.75642	0.155463	6.57901	6.86884	6.82141	5.94224	0.132386	6.08967	5.83353	5.90351	6.63022	0.489727	6.22103	7.17283	6.49679	6.53107	0.0480161	6.57799	6.48203	6.53318	6.23587	0.0290477	6.23615	6.26478	6.20669	6.19584	0.0434796	6.19556	6.1525	6.23946	6.04658	0.183881	5.84557	6.20631	6.08788	7.02181	0.179691	6.87735	6.96506	7.22303	6.18695	0.415728	5.90425	6.66429	5.99231	6.25094	0.290826	5.92768	6.49136
TGGT1_205280	6.03299	0.127796	6.12366	5.88683	6.08848	5.13134	0.203874	5.33749	4.92982	5.12672	5.27035	0.471614	5.37023	4.7568	5.68403	5.05875	0.0386926	5.04747	5.02694	5.10182	5.99273	0.236249	6.22387	5.75169	6.00263	5.69174	0.213323	5.4606	5.73358	5.88104	5.91272	0.0656188	5.90534	5.98172	5.8511	6.01643	0.27031	5.70449	6.16286	6.18193	5.24969	0.079346	5.31085	5.16003	5.27819	5.79654	0.20356	5.9276	5.89999
TGGT1_205290	6.12257	0.0571705	6.05831	6.16779	6.14161	4.98416	0.181203	5.18869	4.92013	4.84367	5.63964	0.0935332	5.54111	5.65061	5.72721	5.06216	0.135718	5.21512	5.01523	4.95614	6.00112	0.249808	6.2728	5.94923	5.78133	5.77995	0.241537	5.50828	5.86117	5.97042	5.88114	0.0798676	5.79675	5.95554	5.89114	6.07978	0.0417005	6.11399	6.09202	6.03333	5.16531	0.0821849	5.21054	5.21496	5.07045	5.77134	0.106205	5.71542	5.89382
TGGT1_205300	5.11171	0.0408764	5.06565	5.14369	5.12579	4.58009	0.203118	4.78287	4.58077	4.37664	4.5153	0.17884	4.30984	4.6	4.63605	4.5534	0.00686362	4.5591	4.54578	4.55531	4.90722	0.283589	5.22688	4.80893	4.68585	4.85313	0.283897	4.53347	5.07591	4.95001	4.95577	0.138624	4.94032	4.82552	5.10147	5.17647	0.069116	5.2093	5.22305	5.09706	4.49244	0.0740178	4.501	4.41451	4.5618	4.83766	0.0167443	4.82716	4.85697
TGGT1_205320	8.58884	0.0447692	8.64044	8.56031	8.56577	8.57308	0.0758186	8.6449	8.49381	8.58052	8.21647	0.0476715	8.17936	8.19981	8.27023	8.51812	0.124551	8.65771	8.41833	8.47832	8.3604	0.149729	8.30344	8.53025	8.24752	8.7117	0.102198	8.76866	8.77272	8.59371	8.62312	0.0384279	8.5936	8.66657	8.60918	8.77303	0.17303	8.96741	8.63583	8.71584	8.65982	0.152095	8.83453	8.55692	8.58802	8.29124	0.0565245	8.35485	8.27211
TGGT1_205330	8.58434	0.189424	8.36579	8.7011	8.68614	8.60449	0.169673	8.42553	8.76303	8.62491	8.16592	0.22783	7.98773	8.42263	8.08741	8.51192	0.11696	8.37762	8.56675	8.5914	7.79244	0.145696	7.84034	7.90815	7.62882	8.15905	0.0960237	8.11116	8.26961	8.0964	8.13827	0.0746009	8.12067	8.07404	8.2201	8.74006	0.0367207	8.71179	8.72684	8.78157	8.72157	0.116079	8.76882	8.58932	8.80657	8.40702	0.0373684	8.39339	8.37839
TGGT1_205340	10.4372	0.453366	9.91841	10.636	10.7572	10.9621	0.562042	10.3135	11.3057	11.2671	10.8843	0.363401	10.4816	11.1879	10.9832	11.1771	0.546751	10.5562	11.5869	11.388	9.44134	0.264046	9.15757	9.48662	9.67981	9.60254	0.246039	9.8863	9.4727	9.44862	9.37725	0.0294801	9.40062	9.387	9.34413	10.4192	0.675594	9.66512	10.9693	10.6232	11.0111	0.435355	10.5085	11.2698	11.255	10.843	0.413117	10.3781	10.9826
TGGT1_205350	7.45034	0.228318	7.68309	7.22673	7.44119	7.66387	0.0168139	7.64772	7.66261	7.68128	7.41721	0.365918	7.64059	6.99492	7.61611	7.82795	0.0801499	7.74303	7.83855	7.90228	7.78215	0.279334	7.54234	7.71526	8.08886	7.78441	0.227911	8.02422	7.57063	7.75837	7.77987	0.103452	7.87953	7.78706	7.67301	7.60311	0.0885856	7.58571	7.6991	7.52452	7.81589	0.067766	7.88337	7.74785	7.81644	7.53128	0.0594252	7.59413	7.476
TGGT1_205360	6.18704	0.304535	5.87901	6.48796	6.19414	7.40996	0.0743197	7.47564	7.42495	7.32928	5.23709	0.118412	5.11442	5.24613	5.35073	7.37519	0.049249	7.431	7.3567	7.33785	5.55206	0.270625	5.86433	5.38581	5.40604	5.93655	0.278088	5.62427	6.0279	6.15747	5.52399	0.304227	5.21134	5.81903	5.54159	6.25642	0.256265	6.27769	5.99018	6.50138	7.4605	0.205491	7.41378	7.68532	7.28239	5.09747	0.376253	4.80376	4.96708
TGGT1_205370	5.35525	0.244174	5.07624	5.45961	5.5299	6.43012	0.0627115	6.44359	6.36176	6.485	4.18311	0.23807	3.94757	4.17812	4.42363	5.79639	0.530623	6.39939	5.40079	5.58898	4.77453	0.407147	5.08189	4.92895	4.31277	5.33209	0.266464	5.02473	5.47338	5.49814	5.14249	0.324332	4.98461	5.51553	4.92733	5.51813	0.126486	5.62932	5.38052	5.54454	6.53939	0.245216	6.82239	6.38992	6.40586	4.40645	0.169445	4.22469	4.43461
TGGT1_205380	6.06416	0.0712317	6.08626	6.12173	5.9845	7.19253	0.289488	6.91374	7.17221	7.49165	6.2026	0.204848	6.17663	6.01198	6.4192	7.42747	0.380003	6.98915	7.62901	7.66425	5.94166	0.305059	5.64492	5.92565	6.25441	5.81645	0.266936	6.11319	5.59587	5.7403	5.76252	0.0646235	5.82347	5.76933	5.69477	5.99193	0.169179	5.79755	6.10599	6.07224	7.29221	0.345675	6.94655	7.6379	7.29217	6.282	0.352202	5.99715	6.17305
TGGT1_205390	5.65692	0.16066	5.84141	5.54777	5.58159	5.475	0.182711	5.45193	5.30492	5.66815	6.10321	0.128137	6.15906	5.95663	6.19395	5.49469	0.259779	5.79464	5.34789	5.34155	6.04837	0.261737	5.7696	6.08665	6.28886	6.07414	0.256926	6.35291	6.02266	5.84685	6.14331	0.0698657	6.22395	6.10125	6.10471	5.88848	0.430465	6.37645	5.72647	5.56253	5.46704	0.200784	5.56617	5.23597	5.59898	5.99546	0.140435	5.85289	5.99981
TGGT1_205410	2.19764	0.81709	1.25474	2.63994	2.69823	4.12841	0.477413	3.59145	4.28879	4.50498	3.81203	0.197803	3.6887	4.04018	3.70721	4.44971	0.0573695	4.38406	4.49019	4.47489	3.27319	0.160159	3.18558	3.17595	3.45804	2.95281	0.0857341	3.04042	2.94892	2.86909	3.0002	0.429241	3.2243	3.271	2.50529	2.55866	0.187474	2.53915	2.75513	2.38171	4.34286	0.198437	4.11373	4.4588	4.45605	3.38458	0.569425	2.73005	3.6576
TGGT1_205420	0.441924	0.804743	-0.487201	0.893996	0.918978	1.09997	0.413384	0.715989	1.53753	1.04638	1.26474	0.942224	0.714127	2.3527	0.727403	0.640031	0.519503	0.150802	1.18527	0.584022	-0.0639701	0.459697	-0.063126	-0.524089	0.395305	0.214252	0.216986	0.213408	0.431659	-0.00231089	0.295865	0.522091	0.785774	0.355166	-0.253345	0.518589	0.0768157	0.584414	0.537163	0.434189	0.378363	0.607464	-0.320578	0.779048	0.67662	0.913191	0.372439	0.501146	1.22587
TGGT1_205430	1.77483	0.505017	1.24355	2.24868	1.83226	-0.130776	1.0579	-0.0790403	0.900311	-1.2136	2.16796	1.90785	0.450741	4.22167	1.83148	-0.719534	0.488789	-0.236198	-1.2136	-0.708804	2.11029	0.451285	2.47647	2.24827	1.60612	3.10602	0.317551	2.73984	3.27269	3.30554	2.32592	0.606764	1.84154	3.00651	2.1297	2.12505	0.631456	1.42763	2.65798	2.28955	-0.0695942	0.233822	-0.00810749	-0.328016	0.12734	1.32481	0.17019	1.13234	1.45543
TGGT1_205440	6.43065	0.216043	6.18977	6.49487	6.60729	8.31552	0.531202	7.71753	8.4963	8.73274	7.06975	0.142781	7.05203	6.93665	7.22056	8.61668	0.469978	8.07515	8.91808	8.85681	6.99093	0.163498	6.81928	7.00868	7.14483	6.74299	0.151857	6.91464	6.62614	6.6882	6.71817	0.0930637	6.74287	6.79639	6.61524	6.57797	0.239557	6.35485	6.83113	6.54792	8.25692	0.0613052	8.28273	8.18693	8.3011	7.10945	0.527819	6.64698	6.99692
TGGT1_205450	2.74552	0.337287	2.37267	3.02943	2.83444	1.77626	1.22317	0.498438	1.8941	2.93625	2.76176	0.608911	2.18967	3.40179	2.69381	1.49041	0.852663	0.509982	2.05876	1.90249	1.45831	0.5893	1.274	2.11773	0.983185	1.5171	0.389162	1.70141	1.07003	1.77987	1.28554	0.059654	1.22431	1.28881	1.34349	2.61924	0.723041	1.81214	3.20779	2.8378	1.56192	0.373376	1.21593	1.51214	1.95769	2.66894	0.401345	2.28152	2.64239
TGGT1_205460	5.83957	0.108592	5.80664	5.75125	5.96081	5.65074	0.24369	5.66883	5.88488	5.39851	5.90358	0.0747127	5.85754	5.98978	5.86341	5.73281	0.0441822	5.76205	5.75439	5.68198	5.29805	0.102131	5.18084	5.34541	5.36791	5.48593	0.101512	5.60314	5.42664	5.42801	5.48215	0.0736331	5.49666	5.54746	5.40235	5.91335	0.052872	5.89525	5.97289	5.8719	5.77711	0.0616846	5.8469	5.72988	5.75455	5.95812	0.108843	5.83714	5.98915
TGGT1_205470	8.95483	0.105811	9.07222	8.86682	8.92544	10.9045	0.0796911	10.824	10.906	10.9834	9.42349	0.28504	9.5029	9.10717	9.66041	11.086	0.0523203	11.0307	11.1347	11.0927	9.57613	0.34211	9.3401	9.41981	9.96847	9.10048	0.22151	9.3365	8.89711	9.06781	9.185	0.115997	9.30145	9.06946	9.1841	8.95784	0.226055	8.76153	9.20499	8.90699	10.9046	0.0340244	10.9357	10.8682	10.9098	9.44565	0.308355	9.30633	9.23153
TGGT1_205480	5.67992	0.0285672	5.66676	5.7127	5.6603	4.0527	0.163557	4.16439	4.12875	3.86497	5.38734	0.283708	5.0649	5.5987	5.49844	4.3046	0.0417732	4.25904	4.31365	4.3411	5.57403	0.106527	5.48239	5.69091	5.5488	6.00356	0.13886	6.0952	6.07168	5.84379	5.9166	0.0336688	5.95484	5.89141	5.90356	5.66948	0.220376	5.75085	5.8376	5.41999	4.27647	0.315739	4.11147	4.64052	4.07741	5.52107	0.169289	5.49193	5.70304
TGGT1_205490	7.59367	0.108524	7.71881	7.52541	7.5368	7.32409	0.251282	7.6141	7.18688	7.17128	7.39067	0.30052	7.55276	7.04391	7.57535	7.15042	0.165101	7.34077	7.06441	7.04607	7.74407	0.222272	7.88486	7.48783	7.85952	7.4022	0.145923	7.26141	7.39242	7.55276	7.56979	0.0754942	7.65661	7.51954	7.53324	7.55443	0.229476	7.29031	7.7049	7.66809	7.41119	0.197527	7.1905	7.47165	7.57143	7.42569	0.123494	7.53607	7.44869
TGGT1_205500	7.6023	0.414012	8.07859	7.3285	7.39982	6.73871	0.391309	7.09956	6.79378	6.32278	8.03364	0.260423	8.28129	7.76209	8.05754	6.5405	0.286387	6.87068	6.39124	6.35957	7.71926	0.0570058	7.6595	7.72525	7.77303	7.37403	0.0733588	7.43379	7.39614	7.29216	7.48379	0.215616	7.63333	7.23663	7.58141	7.58994	0.205946	7.82726	7.48439	7.45817	6.69265	0.108839	6.57411	6.71576	6.78808	7.78938	0.075815	7.86734	7.78488
TGGT1_205510	6.50493	0.167599	6.68894	6.36101	6.46483	7.66609	0.181178	7.47187	7.69588	7.83053	6.72686	0.265107	6.74821	6.45173	6.98065	7.8074	0.222901	7.55043	7.94847	7.9233	6.63271	0.247127	6.66132	6.37252	6.86429	6.07586	0.0280449	6.04725	6.07703	6.1033	6.22246	0.194553	6.31919	5.9985	6.3497	6.49546	0.242927	6.26903	6.75206	6.46529	7.68628	0.110883	7.59895	7.64885	7.81103	6.6903	0.22157	6.55522	6.56967
TGGT1_205520	5.39463	0.303713	5.50289	5.62938	5.05162	2.29687	0.779758	3.1683	2.05732	1.66499	5.51996	0.872193	5.38399	6.45216	4.72374	2.17198	0.536137	2.78944	1.90195	1.82455	4.90682	0.192312	5.12888	4.7963	4.79528	4.75286	0.202401	4.5308	4.80078	4.927	5.0733	0.139123	5.08948	4.9268	5.20363	5.22534	0.235474	5.238	4.98379	5.45423	2.61747	0.435599	2.12144	2.79329	2.93768	5.70244	0.174681	5.57942	5.90238
TGGT1_205540	7.51916	0.0469164	7.57333	7.4917	7.49246	6.0752	0.294512	6.32073	6.1562	5.74866	7.52074	0.0955688	7.56312	7.58778	7.41131	5.83845	0.0926892	5.94145	5.81218	5.76174	7.62203	0.220545	7.87226	7.5379	7.45594	7.34085	0.228741	7.09062	7.53919	7.39274	7.54593	0.0794116	7.55694	7.46159	7.61926	7.45417	0.100381	7.55311	7.35241	7.45699	6.01217	0.199229	6.02391	5.80733	6.20527	7.55175	0.10353	7.59709	7.62488
TGGT1_205550	4.52601	0.184477	4.73531	4.45566	4.38706	3.51552	0.521886	3.95902	3.64711	2.94044	3.95639	0.176759	3.96243	4.13005	3.77669	3.47589	0.229643	3.70291	3.48104	3.24371	4.33353	0.23709	4.59524	4.13309	4.27226	4.03946	0.237757	3.77775	4.09849	4.24214	4.20461	0.0387933	4.23345	4.16051	4.21987	4.3936	0.179286	4.58832	4.23536	4.35711	3.4855	0.157595	3.66727	3.4021	3.38714	4.02548	0.154495	4.20356	3.94573
TGGT1_205558	8.28857	0.206218	8.10262	8.25275	8.51036	9.82054	0.165484	9.66623	9.9953	9.80008	9.30693	0.119231	9.34496	9.17332	9.40251	9.98478	0.188134	9.77449	10.1371	10.0427	8.78078	0.289444	8.51275	8.74189	9.0877	8.63302	0.257906	8.90105	8.6114	8.3866	8.49938	0.10374	8.54789	8.38028	8.56999	8.51044	0.179475	8.47769	8.70404	8.3496	9.72554	0.0701831	9.79675	9.65643	9.72344	9.23749	0.337423	8.93836	9.17084
TGGT1_205562	6.04687	0.0811799	5.9532	6.09055	6.09686	6.04823	0.147855	5.93256	5.99732	6.21481	5.68497	0.299157	5.4541	6.02293	5.57787	6.08334	0.171847	6.25017	6.09296	5.90688	5.89176	0.0513682	5.93556	5.83522	5.9045	6.0742	0.0394758	6.03041	6.10704	6.08516	5.95781	0.138914	5.90791	5.85073	6.11478	6.03207	0.116651	6.07858	5.89934	6.1183	6.01147	0.162055	6.19795	5.90475	5.93172	5.67734	0.0986655	5.72534	5.74283
TGGT1_205570	5.34713	0.268553	5.03704	5.49999	5.50435	4.18439	0.0426188	4.15136	4.1693	4.23249	5.16412	0.519015	4.83088	5.76212	4.89937	4.14836	0.0346651	4.15646	4.17825	4.11036	4.9244	0.154125	5.10217	4.82813	4.84291	4.68217	0.179558	4.50441	4.86347	4.67863	4.79304	0.0129956	4.78007	4.80606	4.79298	5.0754	0.172164	4.93158	5.02845	5.26617	4.08803	0.0151442	4.1004	4.09254	4.07114	5.18069	0.201727	5.03371	5.41068
TGGT1_205580	5.2827	0.0654115	5.2263	5.35441	5.26738	5.19947	0.101364	5.21875	5.28981	5.08985	5.45678	0.120626	5.58811	5.43129	5.35093	5.18045	0.0339256	5.16186	5.2196	5.15988	5.22489	0.246736	5.5046	5.03815	5.1319	4.69432	0.242445	4.4146	4.8441	4.82426	4.93692	0.0911618	4.90161	4.86869	5.04045	5.06194	0.278598	4.77105	5.08842	5.32636	5.1478	0.0412774	5.19515	5.12889	5.11937	5.38057	0.0945929	5.47568	5.37954
TGGT1_205590	3.55106	0.489426	3.12241	4.08434	3.44644	0.711831	0.158314	0.79001	0.529635	0.815848	3.43749	2.11107	2.18061	5.87474	2.25712	-0.119566	0.620901	0.110469	-0.822657	0.353491	2.32188	0.206962	2.43686	2.44582	2.08296	2.47205	0.246124	2.35707	2.75463	2.30446	2.88293	0.239922	2.87891	2.64505	3.12484	2.83395	0.424267	2.89151	2.38385	3.2265	0.652119	0.830849	0.288961	1.60272	0.0646749	3.30199	0.455472	3.20791	3.79715
TGGT1_205600	4.54355	0.231591	4.81064	4.3986	4.4214	4.35237	0.214843	4.56677	4.35326	4.13709	4.69726	0.177118	4.80691	4.49293	4.79195	4.48989	0.0199564	4.48269	4.51244	4.47452	4.4854	0.0577812	4.44257	4.46251	4.55112	4.43462	0.0380196	4.47745	4.42155	4.40486	4.42976	0.071516	4.51195	4.38168	4.39566	4.67144	0.0278406	4.69553	4.67783	4.64096	4.57478	0.0764837	4.53743	4.66276	4.52414	4.67371	0.0313404	4.66731	4.64606
TGGT1_205615	7.75134	0.0824344	7.84129	7.73333	7.6794	7.05584	0.16164	7.2303	6.91117	7.02603	7.3926	0.35917	7.094	7.79116	7.29265	7.14025	0.0719991	7.22148	7.11497	7.0843	7.42405	0.052053	7.48394	7.39857	7.38966	7.50297	0.055345	7.44309	7.51359	7.55224	7.4864	0.181897	7.46622	7.31544	7.67755	7.66209	0.175589	7.86433	7.57352	7.54843	7.05051	0.139806	6.98528	7.21101	6.95524	7.25273	0.128917	7.35795	7.29131
TGGT1_205625	5.48324	0.152331	5.65513	5.36495	5.42964	4.3207	0.294936	4.66126	4.15052	4.15031	5.31638	0.528186	5.69733	4.71343	5.53839	3.90066	0.34292	4.2951	3.67332	3.73355	5.30639	0.246208	5.03201	5.37912	5.50804	5.55277	0.239444	5.82715	5.38608	5.44508	5.4106	0.0254159	5.41731	5.43198	5.38249	5.49366	0.161616	5.31443	5.62831	5.53823	4.19229	0.225262	4.0884	4.03773	4.45075	5.39621	0.124626	5.50369	5.42534
TGGT1_205630	4.46058	0.200476	4.23738	4.51899	4.62536	3.15036	0.273576	2.83461	3.29964	3.31681	4.436	0.508636	4.77069	3.85069	4.68662	2.87222	0.129174	3.02106	2.80612	2.78946	4.3577	0.258712	4.0591	4.49911	4.51488	4.66415	0.260056	4.96274	4.5424	4.48729	4.56054	0.140106	4.72206	4.48764	4.47191	4.45181	0.429381	3.95882	4.65261	4.74401	3.19069	0.34836	2.82751	3.22251	3.52205	4.46876	0.191621	4.54042	4.61423
TGGT1_205640	7.3506	0.105812	7.26362	7.4684	7.31978	8.77949	0.162532	8.94344	8.77661	8.61842	6.96751	0.58212	6.5098	7.62268	6.77006	8.82473	0.185491	9.03811	8.70193	8.73416	6.7345	0.0847519	6.67694	6.69475	6.83183	6.8521	0.151684	6.90967	6.96657	6.68006	6.71593	0.261598	6.48076	6.66932	6.99769	7.43992	0.396813	7.8696	7.08727	7.36289	8.76088	0.146544	8.84536	8.84561	8.59166	6.81468	0.512719	6.53245	6.50509
TGGT1_205650	6.67944	0.14652	6.51275	6.78785	6.73774	8.75469	0.0458296	8.72554	8.73103	8.80752	7.21684	0.159961	7.04486	7.24448	7.36118	8.80233	0.0748186	8.88766	8.77136	8.74796	7.22363	0.171821	7.27653	7.03158	7.36278	6.6125	0.050506	6.5596	6.66021	6.6177	6.73662	0.121916	6.61691	6.73233	6.86063	6.70934	0.0821984	6.79725	6.63439	6.69639	8.74324	0.109443	8.6589	8.86691	8.7039	6.87443	0.471533	6.49824	6.72163
TGGT1_205658	5.35923	0.315323	5.24231	5.71631	5.11907	2.25946	0.164639	2.20264	2.13076	2.44498	4.92342	1.20796	4.48152	6.2901	3.99865	2.68714	0.227978	2.92527	2.4709	2.66524	3.84193	0.516368	4.25244	4.01117	3.26218	4.91664	0.385849	4.50613	4.97193	5.27186	4.41581	0.271514	4.11354	4.63902	4.49488	5.65666	0.16328	5.76471	5.73644	5.46883	2.80466	0.975557	1.90404	3.84095	2.66898	4.32843	0.163343	4.26032	4.5148
TGGT1_205662	3.2462	0.450746	3.15926	3.73408	2.84525	-0.186205	0.612446	-0.257965	-0.75961	0.458959	1.17774	0.424822	0.723667	1.56552	1.24403	-0.535541	0.704814	-1.22937	-0.557018	0.179767	0.75568	0.721384	1.51787	0.665598	0.0835668	2.74312	0.705234	1.98093	2.87593	3.37251	1.4883	0.343802	1.28914	1.88528	1.29046	3.68366	0.265394	3.50254	3.9883	3.56014	0.819588	0.895079	0.219771	1.84842	0.390572	1.25429	0.684854	1.98636	1.14726
TGGT1_205670	7.32618	0.0860562	7.42045	7.30625	7.25183	7.52935	0.225726	7.26872	7.65715	7.66218	6.87244	0.0870093	6.77463	6.94123	6.90147	7.52228	0.124988	7.37804	7.59863	7.59016	6.75325	0.0701786	6.72243	6.70376	6.83357	6.97469	0.0268969	7.00552	6.96255	6.95601	6.87409	0.138452	6.78954	6.79886	7.03387	7.38386	0.0147496	7.36708	7.38973	7.39477	7.50316	0.0724987	7.42395	7.51929	7.56623	6.85242	0.0833171	6.86868	6.76217
TGGT1_205680	9.42233	0.244386	9.70192	9.31565	9.24942	7.46374	0.410952	7.93715	7.25524	7.19883	9.08779	0.251784	9.31486	8.81702	9.13148	7.49893	0.0715849	7.5736	7.43089	7.4923	9.46671	0.158147	9.58909	9.28814	9.52289	9.32309	0.165914	9.2007	9.25663	9.51193	9.4385	0.123286	9.5176	9.50145	9.29645	9.34718	0.0517406	9.29471	9.34868	9.39816	7.47982	0.345186	7.16136	7.43146	7.84663	9.13512	0.287679	9.38259	9.2033
TGGT1_205690	5.11776	0.267702	4.82101	5.19117	5.34109	6.53321	0.27423	6.29817	6.8345	6.46696	5.07283	0.209189	4.98587	4.92116	5.31148	6.4795	0.0185931	6.49889	6.4778	6.46182	5.02176	0.255921	5.1736	5.16539	4.72629	5.08105	0.154462	4.92921	5.07594	5.23801	4.91503	0.351413	4.80647	5.30792	4.63071	5.16458	0.257076	4.87768	5.37401	5.24206	6.60274	0.0843633	6.68412	6.51568	6.6084	5.22109	0.345133	4.93127	5.12911
TGGT1_205700	8.82065	0.254292	9.04814	8.54612	8.8677	10.7178	0.247298	10.437	10.813	10.9033	9.61661	0.465598	9.9823	9.09247	9.77508	10.9416	0.219789	10.6902	11.0971	11.0376	8.78918	0.297124	8.52244	8.73567	9.10942	8.47622	0.242796	8.74296	8.2681	8.41761	8.53068	0.126624	8.61236	8.59486	8.38482	9.00275	0.173935	8.82228	9.16932	9.01664	10.7621	0.0736133	10.8463	10.7095	10.7307	9.68632	0.245252	9.63467	9.471
TGGT1_205710	5.15867	0.127614	5.258	5.01474	5.20328	6.76774	0.125334	6.62813	6.80453	6.87057	5.72403	0.210988	5.78931	5.48811	5.89466	6.90694	0.17444	6.70553	7.0096	7.0057	5.83024	0.213659	5.97874	5.58537	5.92661	5.06865	0.131902	4.92015	5.17221	5.11359	5.3712	0.114834	5.47881	5.2503	5.38448	5.30933	0.102614	5.2687	5.42603	5.23325	6.77987	0.0959388	6.84932	6.6704	6.81988	5.64504	0.285423	5.45571	5.50607
TGGT1_205720	4.17393	0.139002	4.07653	4.11215	4.33311	4.20883	0.298665	3.9026	4.22457	4.49931	4.52377	0.117465	4.43991	4.47337	4.65802	4.2448	0.213835	3.99979	4.34081	4.3938	4.13825	0.310526	4.49196	3.91046	4.01232	3.75507	0.314131	3.40136	3.86231	4.00153	3.93032	0.110513	3.90769	3.83288	4.0504	4.30926	0.162785	4.16029	4.48302	4.28449	4.37796	0.335913	4.00952	4.6672	4.45715	4.52438	0.163398	4.3857	4.48292
TGGT1_205730	3.9534	0.291878	3.62007	4.1632	4.07693	4.97517	0.140647	4.90151	4.88665	5.13735	4.43257	0.0868965	4.37094	4.53196	4.39481	4.87478	0.0681264	4.94343	4.80719	4.87372	4.62166	0.0798492	4.68811	4.6438	4.53308	4.47994	0.0801859	4.41349	4.45732	4.569	4.55662	0.203311	4.65166	4.69501	4.3232	4.0367	0.0800811	3.94638	4.06468	4.09903	5.00218	0.172872	5.0826	4.80375	5.12019	4.37001	0.283345	4.07061	4.40548
TGGT1_205740	4.5923	0.473959	4.06626	4.98607	4.72458	6.76442	0.275992	6.45494	6.85331	6.98502	5.27954	0.207015	5.14373	5.51781	5.17709	6.9528	0.11942	6.81879	7.04797	6.99163	4.94557	0.0606229	4.93021	5.0124	4.89411	4.33104	0.101661	4.3464	4.22257	4.42414	4.36644	0.227422	4.36009	4.59697	4.14226	4.63176	0.151492	4.79873	4.5031	4.59344	6.7022	0.0516494	6.73914	6.72428	6.64318	5.22954	0.508786	4.77741	5.13071
TGGT1_205750	6.65244	0.0713249	6.57008	6.69341	6.69383	6.91517	0.0888245	6.82785	7.00542	6.91224	6.7969	0.131643	6.70819	6.94815	6.73434	6.84764	0.164571	6.65961	6.91782	6.96548	6.42157	0.10082	6.47766	6.30518	6.48188	6.31071	0.096557	6.25463	6.42221	6.2553	6.42171	0.21961	6.52853	6.16912	6.56747	6.63373	0.0631808	6.56601	6.69109	6.64409	6.90917	0.110211	6.91759	6.795	7.01494	6.73696	0.117654	6.61382	6.74885
TGGT1_206290	2.90216	0.0821804	2.99675	2.84829	2.86144	0.688039	0.458714	0.899905	1.00253	0.161686	3.67636	0.457534	3.70547	4.11865	3.20497	2.17994	0.408889	1.70851	2.43809	2.39323	3.31787	0.253926	3.43054	3.49597	3.02711	3.12264	0.206988	3.00997	3.36152	2.99643	3.10264	0.239334	2.99487	3.37691	2.93614	3.08978	0.574574	3.7288	2.61574	2.92482	0.917105	0.875196	1.90281	0.617265	0.231239	3.24842	0.0745535	3.18163	3.32885
TGGT1_206300	6.06912	0.142725	6.22244	6.04481	5.94011	5.20244	0.301907	5.08257	5.54587	4.97888	5.75725	0.204014	5.62642	5.99232	5.653	5.45319	0.0676265	5.39054	5.52488	5.44413	5.79196	0.206064	6.01857	5.61582	5.74149	5.47263	0.197257	5.24602	5.60584	5.56603	5.5877	0.0937564	5.56871	5.5049	5.6895	5.77464	0.0604367	5.84358	5.73076	5.7496	5.27647	0.282583	5.35101	4.96409	5.51431	5.69672	0.129147	5.74771	5.79259
TGGT1_206310	4.5213	0.0767154	4.51618	4.60046	4.44728	4.61418	0.130784	4.50799	4.57428	4.76027	4.77867	0.221814	4.99942	4.5558	4.7808	4.51972	0.0124914	4.50672	4.52081	4.53164	4.68342	0.244583	4.96582	4.53935	4.54509	4.10243	0.245617	3.82003	4.22093	4.26633	4.37189	0.010035	4.37832	4.36033	4.37703	4.4978	0.16401	4.30943	4.60897	4.57499	4.61054	0.144325	4.45413	4.73856	4.63892	4.68178	0.0343898	4.70858	4.643
TGGT1_206320	0.662509	0.54807	0.0301154	0.957741	0.99967	3.68654	0.373964	3.29872	3.71599	4.0449	2.0588	0.216728	2.1095	1.82122	2.24569	3.93734	0.318974	3.57157	4.08275	4.1577	2.33418	0.172271	2.30034	2.52085	2.18134	1.61705	0.0334123	1.65089	1.58408	1.61618	1.88799	0.299507	1.93857	2.15898	1.56641	1.00283	0.0229087	1.01245	1.01937	0.976683	3.71841	0.101863	3.7473	3.8027	3.60522	2.05625	0.700407	1.491	1.83794
TGGT1_206330	7.06715	0.0911557	6.96705	7.14539	7.08901	5.81429	0.0654176	5.86218	5.73975	5.84093	6.80478	0.167689	6.61182	6.91522	6.88729	5.80154	0.0755136	5.86732	5.71908	5.81821	6.81389	0.129831	6.95754	6.70492	6.77919	6.54363	0.125587	6.39998	6.63263	6.59829	6.65815	0.13109	6.64349	6.535	6.79595	6.99739	0.186059	6.81	7.18208	7.00009	5.82061	0.0631938	5.78833	5.78007	5.89342	6.77723	0.0813625	6.77417	6.86007
TGGT1_206340	7.37532	0.196822	7.15389	7.44171	7.53037	7.33561	0.164915	7.14703	7.40704	7.45277	7.52976	0.169155	7.40666	7.45998	7.72264	7.22359	0.0853711	7.1298	7.29678	7.24419	7.07717	0.13137	7.13811	6.9264	7.16701	6.79385	0.0552759	6.73291	6.80788	6.84076	6.93605	0.0873801	7.00489	6.96553	6.83775	7.35496	0.44027	6.84697	7.59162	7.62628	7.3722	0.282375	7.05242	7.47696	7.58723	7.54729	0.0701928	7.48208	7.62159
TGGT1_206350	5.35061	0.290028	5.058	5.35586	5.63798	5.60651	0.199103	5.40109	5.79863	5.61982	5.46213	0.282168	5.1457	5.68758	5.55312	5.71619	0.197648	5.49987	5.88735	5.76134	4.90287	0.0998069	5.0179	4.85136	4.83934	4.82228	0.126597	4.70724	4.95791	4.80168	4.92329	0.0614768	4.85736	4.97904	4.93347	5.4052	0.136524	5.24794	5.47429	5.49336	5.62531	0.100888	5.54127	5.59748	5.7372	5.63627	0.227743	5.39096	5.67686
TGGT1_206360	5.77373	0.201335	5.99877	5.61068	5.71174	5.63726	0.24405	5.46739	5.52747	5.91692	5.85473	0.0248346	5.83033	5.85387	5.87998	5.69674	0.0772513	5.61577	5.70482	5.76964	5.83857	0.185801	5.65678	5.8308	6.02814	5.81183	0.157486	5.99362	5.71708	5.72478	5.84233	0.0965355	5.86972	5.73506	5.92221	5.83352	0.138658	5.94825	5.87287	5.67944	5.44937	0.174926	5.4991	5.25497	5.59405	5.86242	0.104756	5.98106	5.82356
TGGT1_206380	6.56272	0.100972	6.65962	6.57041	6.45812	6.05266	0.174171	6.23592	5.88928	6.03278	6.52747	0.185627	6.71094	6.33976	6.5317	5.91774	0.193453	6.14076	5.81726	5.7952	6.7084	0.06653	6.669	6.671	6.78522	6.58092	0.0615099	6.62032	6.51004	6.61239	6.62833	0.0705454	6.68662	6.5499	6.64846	6.58141	0.061626	6.56046	6.53299	6.65078	6.12641	0.0706665	6.09359	6.20752	6.07812	6.39754	0.285025	6.6788	6.40491
TGGT1_206390	4.74109	0.200647	4.53678	4.74862	4.93786	5.05701	0.293818	4.75607	5.0718	5.34315	5.08501	0.145034	4.91997	5.14294	5.19213	5.12112	0.112952	5.00174	5.2263	5.13532	4.81593	0.0825557	4.77179	4.76483	4.91117	4.69565	0.143645	4.73978	4.81204	4.53511	4.72296	0.183316	4.8606	4.7934	4.51487	4.7838	0.0540441	4.72845	4.83644	4.78652	4.81985	0.207853	4.68677	4.71341	5.05936	5.1422	0.288321	4.83445	5.18611
TGGT1_206400	5.51419	0.195323	5.674	5.57212	5.29646	4.26995	0.193511	4.23225	4.09807	4.47954	5.3599	0.375264	4.93235	5.6347	5.51264	4.2979	0.117201	4.40299	4.17151	4.31918	5.54368	0.234342	5.7153	5.63906	5.27669	5.54623	0.161567	5.37462	5.56868	5.69541	5.28276	0.159339	5.25406	5.45449	5.13972	5.56622	0.909799	4.78336	6.56435	5.35095	5.24623	1.43448	4.35428	6.90095	4.48347	5.05937	0.0879725	4.97019	5.14608
TGGT1_206415	7.19115	0.458412	6.68768	7.58443	7.30132	8.7217	0.0941631	8.64522	8.82687	8.69301	6.69427	0.98601	5.90994	7.80117	6.37171	8.82879	0.069933	8.74808	8.86691	8.87138	6.31973	0.11231	6.20901	6.31663	6.43356	6.63609	0.179487	6.74682	6.73246	6.42901	6.1903	0.255596	5.89671	6.31094	6.36325	7.21843	0.319871	7.54098	6.9013	7.21301	8.71872	0.102325	8.62327	8.82676	8.70612	6.51152	0.728177	5.96763	6.22815
TGGT1_206430	2.51902	0.354911	2.81281	2.61956	2.12468	2.75536	0.163865	2.86098	2.56659	2.83851	2.12987	0.292887	2.31384	2.28364	1.79212	2.86085	0.293435	3.19362	2.63922	2.74971	3.48059	0.175558	3.39315	3.36593	3.6827	3.29948	0.127603	3.38692	3.15305	3.35845	3.24547	0.245049	3.38837	2.96252	3.38552	2.79997	0.430134	3.29477	2.58991	2.51524	2.86602	0.227066	3.08981	2.63582	2.87242	1.70779	0.241133	1.9379	1.72852
TGGT1_206440	4.54307	0.189192	4.41976	4.7609	4.44856	0.432792	1.2564	1.28097	-1.01061	1.02801	3.08978	0.283735	2.77694	3.33049	3.16191	0.183841	0.161406	0.0818184	0.0997769	0.369928	3.26365	0.18482	3.27673	3.07264	3.44159	3.8434	0.0195858	3.83032	3.86591	3.83396	3.89676	0.291058	3.96549	3.57749	4.14731	4.90959	0.142073	4.77339	4.8985	5.05688	1.07185	0.992685	-0.0312251	1.89329	1.35347	3.69609	0.504083	4.17813	3.73762
TGGT1_206450	8.20297	0.164869	8.30837	8.28757	8.01298	7.44041	0.371944	7.86807	7.19238	7.26076	7.993	0.482269	8.44663	7.48645	8.04591	7.33718	0.516973	7.93014	7.10034	6.98106	8.62591	0.0227147	8.60017	8.64313	8.63443	8.64574	0.0804462	8.67148	8.55557	8.71016	8.49489	0.0277937	8.46436	8.51872	8.50159	8.30523	0.160074	8.3588	8.12524	8.43165	7.6843	0.237119	7.51123	7.95458	7.5871	7.81885	0.478096	8.34037	7.71492
TGGT1_206460	6.00071	0.089437	5.93468	6.10249	5.96497	4.86765	0.146929	4.93336	4.97024	4.69933	5.7706	0.326492	6.08826	5.43594	5.78759	4.83329	0.131397	4.98489	4.75232	4.76265	5.62827	0.0698163	5.70161	5.62058	5.56261	5.65669	0.077639	5.58335	5.73801	5.64871	5.49011	0.170736	5.6276	5.54374	5.299	5.83943	0.388579	5.51496	5.73327	6.27006	5.01717	0.439494	4.67252	5.51209	4.8669	5.68764	0.503296	6.21914	5.62544
TGGT1_206470	7.27088	0.0593438	7.21928	7.33573	7.25764	6.88007	0.080173	6.96246	6.80232	6.87542	7.03079	0.0723287	6.96685	7.01622	7.10929	6.85507	0.120851	6.71576	6.9318	6.91764	6.97991	0.161553	7.16629	6.8934	6.88003	6.95075	0.176814	6.76436	7.11611	6.97177	7.01314	0.0277843	7.00117	6.99334	7.0449	7.29187	0.0506879	7.24435	7.28604	7.34522	6.88313	0.0616745	6.85352	6.84185	6.95402	7.22946	0.0242263	7.25609	7.22354
TGGT1_206480	5.5544	0.332983	5.93868	5.35133	5.37317	6.01385	0.0575429	6.06677	6.0222	5.95259	5.70406	0.260061	5.94168	5.42623	5.74425	6.28223	0.105234	6.22965	6.21365	6.40339	6.41648	0.101781	6.47499	6.29896	6.4755	6.11568	0.056343	6.05718	6.12029	6.16958	6.32699	0.135907	6.48218	6.22917	6.26964	5.62481	0.310798	5.97712	5.50781	5.38949	6.02203	0.198451	6.24636	5.86937	5.95037	5.74072	0.121879	5.84182	5.60538
TGGT1_206490	5.10776	0.171719	5.25435	4.91883	5.15009	6.00337	0.139155	6.02249	6.13197	5.85564	5.30443	0.15147	5.31432	5.14826	5.45071	6.07014	0.0298551	6.03649	6.08052	6.09343	5.29949	0.354415	4.94138	5.30699	5.65009	5.3733	0.312363	5.73141	5.15696	5.23154	5.37391	0.0782025	5.40397	5.28514	5.43262	5.26141	0.315598	5.5469	5.31482	4.92252	5.92379	0.279969	6.0856	5.60051	6.08525	5.27501	0.215359	5.12385	5.1796
TGGT1_206500	6.27404	0.150051	6.44728	6.18497	6.18986	5.35217	0.19399	5.54179	5.36064	5.15409	5.93305	0.435653	6.3254	5.46422	6.00953	5.28189	0.0485757	5.22667	5.31801	5.301	5.94913	0.216454	5.78341	5.86995	6.19402	6.24071	0.147924	6.40643	6.19369	6.12202	6.15862	0.0689424	6.23015	6.0926	6.1531	6.36733	0.0775419	6.42522	6.39753	6.27923	5.38886	0.354347	5.51266	4.98923	5.6647	6.11311	0.145145	6.26422	6.10034
TGGT1_206510	10.3078	0.123552	10.3318	10.4175	10.174	8.66974	0.35858	9.083	8.48538	8.44086	9.5832	0.223551	9.79192	9.3473	9.61037	8.31537	0.333883	8.69838	8.162	8.08572	9.9305	0.0375728	9.97241	9.89985	9.91922	10.0551	0.0866249	10.0132	9.99738	10.1547	9.96842	0.0262113	9.95606	9.99853	9.95068	10.2664	0.208179	10.0912	10.2116	10.4966	8.76426	0.0915644	8.67297	8.76372	8.85609	9.59449	0.481392	10.0413	9.65752
TGGT1_206520	4.37148	0.219916	4.59643	4.36104	4.15697	2.24968	0.485309	2.7885	1.84694	2.11359	3.98297	0.211606	4.01941	4.17399	3.75551	1.75523	0.240875	2.03332	1.61205	1.6203	3.17023	0.148547	2.9996	3.27066	3.24044	3.70374	0.207182	3.87437	3.76363	3.4732	3.60167	0.127119	3.49332	3.57008	3.74161	4.38567	0.23195	4.59299	4.13516	4.42884	2.02255	0.140671	1.86692	2.14066	2.06005	3.9583	0.40382	4.29937	4.06313
TGGT1_206540	9.35891	0.162868	9.54481	9.29059	9.24134	7.8737	0.311752	8.23368	7.69422	7.69319	8.93101	0.144246	9.08711	8.80265	8.90326	7.59096	0.142115	7.75238	7.48469	7.5358	9.23934	0.319932	8.94739	9.18927	9.58135	9.49612	0.256431	9.78807	9.30735	9.39293	9.41698	0.0777613	9.47571	9.32879	9.44643	9.30588	0.0261221	9.33158	9.27935	9.30671	7.97078	0.144515	7.83952	8.12565	7.94718	8.84999	0.386858	9.20212	8.91197
TGGT1_206550	7.56553	0.0845283	7.48047	7.64951	7.56661	5.37764	0.447587	5.0339	5.21528	5.88375	7.51927	0.757873	7.05867	8.39398	7.10518	5.01984	0.166882	4.8419	5.17287	5.04475	7.0012	0.160956	6.81602	7.10745	7.08014	7.78621	0.160825	7.9714	7.70564	7.6816	7.39719	0.018915	7.37779	7.41558	7.39819	7.66665	0.102402	7.63093	7.78212	7.58688	5.27105	0.635472	4.59093	5.84965	5.37258	7.16144	0.318676	7.24511	7.42993
TGGT1_206570	-0.220831	0.412217	-0.631126	0.19328	-0.224648	-0.580375	0.353344	-0.694759	-0.862357	-0.184009	0.523232	1.36585	-0.262638	2.10038	-0.268045	-0.750428	0.634665	-0.310154	-1.47793	-0.463201	-0.792602	0.39093	-0.345541	-1.07025	-0.96202	-0.505029	0.434506	-0.95209	-0.0842737	-0.478723	-1.05053	1.06998	-2.27612	-0.57306	-0.302415	-0.707407	0.309607	-0.462787	-1.0555	-0.603936	-0.667503	0.984807	-1.55097	-0.845824	0.394281	-0.551969	0.266295	-0.853019	-0.347227
TGGT1_206580	7.31576	0.0977957	7.28286	7.42576	7.23866	6.41344	0.154635	6.58693	6.29011	6.36328	7.0102	0.0898486	6.97836	7.11163	6.94061	6.47494	0.18298	6.68317	6.40182	6.33982	7.39986	0.0933159	7.41875	7.48229	7.29855	7.50233	0.0170016	7.48344	7.50713	7.51642	7.38048	0.144698	7.22229	7.50616	7.41298	7.24317	0.123793	7.14365	7.20407	7.38179	6.64783	0.249874	6.53184	6.93462	6.47703	6.92303	0.196043	7.10902	6.94178
TGGT1_206590	6.9567	0.193789	7.17678	6.88173	6.8116	5.9391	0.373148	6.36032	5.80703	5.64994	6.60741	0.47039	6.99093	6.08256	6.74873	5.79568	0.284332	6.12286	5.60849	5.65568	6.84889	0.105143	6.82976	6.75463	6.96229	6.90023	0.0178396	6.91936	6.88405	6.89726	6.85894	0.0401686	6.89801	6.86105	6.81776	6.98458	0.0848916	7.05278	6.8895	7.01146	6.03265	0.128678	6.16852	5.91263	6.01682	6.65069	0.389357	7.07154	6.57727
TGGT1_206600	4.98911	0.0942189	5.08245	4.99085	4.89404	5.71038	0.0712598	5.79237	5.66329	5.6755	5.14071	0.0613775	5.11953	5.20988	5.09273	5.66349	0.0758767	5.7507	5.62722	5.61255	5.21503	0.190527	5.26602	5.0042	5.37488	4.89297	0.0475714	4.84198	4.93616	4.90076	4.96576	0.169548	4.97592	4.79136	5.13	4.95322	0.142492	5.08227	4.97708	4.8003	5.58763	0.0245155	5.60486	5.59847	5.55957	4.9472	0.144002	4.91113	4.82466
TGGT1_206610	3.40988	0.369204	3.04904	3.78692	3.39368	7.65367	0.428979	7.16163	7.85021	7.94917	3.90033	0.501857	3.41676	4.41866	3.86557	8.00375	0.340497	7.61072	8.20916	8.19139	3.84343	0.132017	3.87171	3.95901	3.69956	3.83772	0.251945	3.80943	3.60111	4.10261	3.22309	0.301695	2.9166	3.51975	3.23291	3.38056	0.595625	2.81528	4.00248	3.32391	7.61511	0.0951184	7.69407	7.64176	7.50951	3.92771	1.62311	2.84783	3.14105
TGGT1_206620	0.726234	1.00623	-0.435643	1.30111	1.31323	-1.3905	0.491516	-1.93346	-1.26212	-0.97591	-0.00868118	1.34777	-1.21857	1.44397	-0.251441	-2.76516	0.267102	-2.66424	-3.06802	-2.56323	0.200007	0.956974	0.928333	0.555537	-0.883847	1.94037	0.635832	1.21205	2.22429	2.38478	0.926423	0.682657	0.468271	1.71101	0.599988	0.614582	1.03816	-0.580025	1.29826	1.12551	-2.05793	0.927951	-1.86253	-1.24324	-3.06802	-0.32829	0.284881	-0.65547	-0.135163
TGGT1_206630	4.51824	0.0386797	4.47458	4.53189	4.54824	4.09707	0.0736809	4.04603	4.06364	4.18154	4.50159	0.0455791	4.52662	4.44898	4.52916	4.27606	0.0288058	4.29481	4.24289	4.29047	4.83164	0.0695806	4.9115	4.78406	4.79937	4.73137	0.0935865	4.65152	4.70825	4.83435	4.78789	0.0426669	4.76477	4.83713	4.76177	4.42315	0.114841	4.29464	4.4591	4.51572	4.29852	0.0717985	4.21575	4.34393	4.33589	4.60649	0.117986	4.47039	4.67983
TGGT1_206640	7.15601	0.0854518	7.25243	7.08967	7.12593	6.92261	0.235972	7.18733	6.73437	6.84612	7.1649	0.328526	7.41261	6.79223	7.28985	6.89131	0.0974205	6.98506	6.79059	6.89827	7.56422	0.0794065	7.5887	7.62851	7.47546	7.56076	0.0255188	7.53629	7.58721	7.55879	7.52916	0.140819	7.49615	7.68356	7.40779	7.37171	0.230058	7.61725	7.33672	7.16115	7.12903	0.131685	7.16147	7.24147	6.98416	7.19491	0.0506582	7.15256	7.18115
TGGT1_206650	6.41132	0.138267	6.47067	6.51001	6.25329	1.98264	1.22323	3.35955	1.56689	1.02147	5.52999	1.07665	4.86374	6.7721	4.95413	1.54773	0.235321	1.76775	1.29963	1.57582	5.32455	0.228073	5.51178	5.39133	5.07054	5.66949	0.162753	5.48227	5.77718	5.74903	5.63572	0.248819	5.4991	5.48515	5.92292	6.20206	0.0896519	6.24886	6.09869	6.25862	2.44572	0.581533	1.78235	2.68721	2.8676	5.56774	0.466605	5.93469	5.72592
TGGT1_206660	4.1806	0.226121	4.14919	4.42078	3.97182	-0.170888	0.143952	-0.188878	-0.304999	-0.0187856	2.40499	1.39759	0.992415	3.7871	2.43545	-1.17681	0.616893	-1.39198	-1.65729	-0.481142	2.71228	0.25707	2.8341	2.88581	2.41695	4.01173	0.123448	3.88992	4.00852	4.13675	3.33821	0.292719	3.00321	3.4668	3.54462	4.24916	0.213318	4.03434	4.46094	4.25219	0.0248855	0.991084	-0.905407	1.06724	-0.0871729	2.71378	0.711903	3.25082	2.98423
TGGT1_206670	8.43132	0.361813	8.84547	8.27191	8.17659	7.59804	0.391012	8.03106	7.49227	7.2708	8.09094	0.287918	8.38953	7.81503	8.06827	7.48864	0.346103	7.88729	7.31374	7.26489	8.57354	0.0537192	8.54899	8.53649	8.63515	8.67722	0.0566865	8.70177	8.71749	8.61239	8.64977	0.157548	8.67712	8.48034	8.79185	8.45961	0.206125	8.68219	8.2753	8.42133	7.70556	0.193495	7.84859	7.78269	7.48539	8.0361	0.496135	8.581	7.91682
TGGT1_206680	4.39497	0.18568	4.35779	4.2307	4.59643	4.95391	0.366605	4.55482	5.0312	5.27571	4.6875	0.0800859	4.62702	4.77832	4.65715	5.04828	0.310278	4.69774	5.28768	5.15942	4.61745	0.123315	4.74767	4.50245	4.60224	4.42602	0.182053	4.2958	4.63405	4.34821	4.4824	0.0452869	4.52184	4.49243	4.43294	4.48845	0.135254	4.64462	4.41144	4.40929	4.88907	0.195036	5.06252	4.67795	4.92675	4.69391	0.208594	4.46884	4.73215
TGGT1_206690	6.27086	0.118304	6.30788	6.13847	6.36623	7.5083	0.130766	7.39195	7.48312	7.64982	6.33679	0.353233	6.60316	5.9361	6.47111	7.4384	0.05701	7.47191	7.37257	7.47071	6.85647	0.1656	7.0145	6.87068	6.68422	6.72031	0.138712	6.56227	6.77676	6.8219	6.77985	0.262452	6.74724	7.05708	6.53523	6.40204	0.028102	6.42934	6.3732	6.40359	7.55885	0.1063	7.68037	7.48313	7.51304	6.53042	0.132284	6.48116	6.42983
TGGT1_206695	3.60417	0.319842	3.95636	3.3318	3.52435	4.83403	0.173077	4.9863	4.6458	4.86998	3.46308	0.373567	3.76998	3.04712	3.57214	4.54111	0.120264	4.67647	4.44658	4.50027	4.00748	0.161621	4.14931	4.04162	3.83152	3.9132	0.140101	3.77137	3.91671	4.05151	3.99113	0.246552	3.89523	4.27122	3.80693	3.65942	0.156868	3.82692	3.51596	3.63538	4.68364	0.215687	4.93158	4.58006	4.53929	3.74122	0.148941	3.86906	3.57767
TGGT1_206700	3.73897	0.411227	3.35179	4.17063	3.69449	5.34029	0.387471	4.89386	5.53789	5.58913	4.01989	0.531197	3.67383	4.6315	3.75434	5.44572	0.0661142	5.4752	5.49196	5.36999	3.53582	0.237841	3.75965	3.56172	3.28609	3.40399	0.225747	3.18016	3.6316	3.4002	3.27403	0.296214	3.08495	3.61541	3.12173	3.76551	0.0873545	3.8584	3.7531	3.68502	5.1424	0.175153	5.24174	5.24529	4.94016	3.87536	0.570026	3.40296	3.71463
TGGT1_206710	6.25236	0.141507	6.21451	6.13363	6.40894	6.249	0.127693	6.35032	6.29111	6.10557	5.86728	0.250758	5.58945	5.93558	6.07681	6.15698	0.0210909	6.15438	6.13732	6.17926	5.92249	0.054819	5.95031	5.95782	5.85933	6.20813	0.102109	6.1803	6.32126	6.12281	6.19145	0.0286336	6.18099	6.22384	6.16951	6.26812	0.085763	6.29278	6.33886	6.17273	6.2151	0.0564323	6.19018	6.27971	6.17543	6.02257	0.267169	5.72746	6.09226
TGGT1_207020	2.78787	0.0558684	2.83503	2.72617	2.80241	3.54519	0.223316	3.3226	3.54376	3.76922	3.01685	0.281952	2.69555	3.13194	3.22304	3.7675	0.292249	3.43129	3.9105	3.96072	3.25581	0.156419	3.10366	3.41617	3.24758	3.06283	0.132504	3.21497	3.00075	2.97276	3.19935	0.177248	3.36712	3.21698	3.01394	2.86524	0.221141	3.11922	2.71532	2.7612	3.42246	0.107288	3.48945	3.29872	3.47922	3.26223	0.266169	2.97894	3.30062
TGGT1_207030	-0.214473	0.302819	0.0753752	-0.190017	-0.528779	-0.397968	0.411315	0.0682657	-0.552667	-0.709503	-0.035244	0.367424	0.127726	0.222507	-0.455965	0.049372	0.195484	0.274957	-0.0565391	-0.0703024	-0.264937	0.368437	-0.144405	0.0281375	-0.678544	-0.502198	0.139214	-0.622731	-0.534044	-0.34982	-0.41049	0.310258	-0.76024	-0.168413	-0.302815	-0.085795	0.817737	0.856874	-0.604294	-0.509966	-0.192512	0.727777	0.595687	-0.839031	-0.334193	-0.0315612	0.198261	0.197293	-0.151159
TGGT1_207040	4.2146	0.091422	4.13059	4.31196	4.20125	4.38492	0.366048	4.13343	4.21646	4.80487	4.24613	0.153501	4.30896	4.07119	4.35826	4.41406	0.235236	4.1488	4.59732	4.49607	4.37087	0.108257	4.35206	4.4873	4.27325	4.27822	0.0857244	4.29703	4.18465	4.35297	4.47698	0.0955152	4.48743	4.56684	4.37667	4.19339	0.192907	4.37537	3.99116	4.21366	4.3222	0.269602	4.61729	4.08876	4.26054	4.40229	0.0822475	4.32491	4.39329
TGGT1_207050	3.01728	0.0692682	3.09685	2.98452	2.97047	-0.281697	0.984242	0.170578	0.395115	-1.41078	0.764699	0.694906	0.253555	1.55594	0.4846	-0.852049	0.485522	-1.41078	-0.612592	-0.532771	0.28679	1.08471	1.28515	0.442631	-0.86741	1.55688	0.880739	0.55852	2.22387	1.88826	0.894194	0.567703	0.264356	1.05175	1.36648	2.84561	0.245816	2.70562	2.70177	3.12945	-0.412452	1.31272	-1.41078	-0.901083	1.07451	1.23822	0.621533	1.70814	1.47303
TGGT1_207060	7.03622	0.172276	6.85103	7.0659	7.19172	8.23134	0.273095	7.92534	8.45034	8.31833	6.8508	0.372476	6.43143	7.14315	6.97781	8.32275	0.212549	8.09037	8.50733	8.37054	6.59982	0.0595514	6.63871	6.53127	6.6295	6.56588	0.100483	6.527	6.68	6.49065	6.59384	0.059973	6.60486	6.52913	6.64755	6.94788	0.15204	6.77527	7.00639	7.06197	8.12113	0.0307976	8.10053	8.10631	8.15653	7.0525	0.353448	6.70896	7.03344
TGGT1_207070	4.34039	0.190313	4.14571	4.52602	4.34943	3.5801	0.130472	3.65587	3.65498	3.42944	4.07168	0.0380038	4.02812	4.09807	4.08885	3.55529	0.166054	3.3649	3.67014	3.63084	3.67229	0.162466	3.83552	3.5106	3.67074	3.62646	0.164149	3.46322	3.79151	3.62464	3.67126	0.0828862	3.66722	3.59047	3.75609	4.09593	0.383938	3.65833	4.37628	4.25318	3.69667	0.298912	3.35659	3.91778	3.81563	4.13815	0.127818	4.02032	4.27404
TGGT1_207080	4.25613	0.160854	4.41212	4.26546	4.09081	3.68745	0.195674	3.87803	3.48705	3.69728	3.82015	0.177908	3.9544	3.61836	3.88768	3.71181	0.153764	3.88735	3.60097	3.6471	4.36673	0.247616	4.65258	4.21861	4.22898	4.31307	0.249589	4.02721	4.42425	4.48775	4.44044	0.0512505	4.38221	4.47868	4.46044	4.19909	0.104122	4.30065	4.09258	4.20404	3.74874	0.118044	3.70258	3.88289	3.66075	3.97828	0.161435	4.1461	3.96465
TGGT1_207100	4.17432	0.136559	4.01751	4.2671	4.23834	5.18409	0.136304	5.30077	5.21723	5.03427	4.23175	0.201825	4.00936	4.40328	4.2826	5.30972	0.191507	5.52893	5.17489	5.22535	4.37093	0.192808	4.49151	4.47271	4.14856	3.96817	0.164935	3.84758	4.15612	3.9008	4.18567	0.145261	4.04488	4.33503	4.1771	3.96935	0.324999	4.34285	3.81422	3.75099	5.15737	0.0547786	5.2206	5.12418	5.12734	4.1827	0.322843	3.918	4.08774
TGGT1_207110	2.16685	0.170241	2.27113	2.25902	1.9704	1.23964	0.344405	1.04708	1.03459	1.63726	1.64314	0.350114	1.27827	1.97635	1.67481	1.1475	0.0971834	1.06975	1.25645	1.11629	2.27688	0.137826	2.43317	2.22477	2.17271	2.34721	0.22373	2.19092	2.2472	2.6035	2.3059	0.252362	2.02145	2.3933	2.50294	2.2008	0.204301	2.17007	2.01361	2.41873	1.37771	0.132038	1.41785	1.48503	1.23027	1.70028	0.258689	1.81846	1.87876
TGGT1_207120	6.29851	0.159522	6.47678	6.24952	6.16922	5.47195	0.248477	5.75151	5.27625	5.3881	5.7766	0.121113	5.68247	5.91323	5.73409	5.3999	0.217714	5.64674	5.2352	5.31778	6.16139	0.190747	6.37988	6.07626	6.02803	6.3206	0.191993	6.10211	6.46238	6.39731	6.1606	0.151019	6.02783	6.12907	6.32489	6.29178	0.127928	6.43501	6.18886	6.25149	5.5268	0.174553	5.5929	5.65866	5.32886	5.70851	0.358072	6.11579	5.56662
TGGT1_207140	-0.420777	0.0729491	-0.470826	-0.337076	-0.454428	4.96327	0.756109	4.10597	5.24881	5.53503	1.24628	1.45032	0.0209375	2.84755	0.870353	5.77722	0.96734	4.66024	6.33144	6.33996	0.68556	0.336361	0.297406	0.867754	0.89152	-0.212373	0.417358	0.175781	-0.653816	-0.159085	-0.357154	0.626786	-0.98148	0.272064	-0.362045	-0.289495	0.432541	0.0980248	-0.210376	-0.756134	4.45848	0.597339	5.03681	3.84379	4.49484	1.45756	1.80434	0.433946	0.397794
TGGT1_207150	-1.76336	0.180481	-1.86756	-1.86756	-1.55496	-0.624923	1.07772	0.0544567	-0.0616638	-1.86756	-1.21687	0.118172	-1.34758	-1.11759	-1.18545	0.434721	0.614733	0.967647	0.574325	-0.237807	-1.60496	0.45484	-1.07976	-1.86756	-1.86756	-2.13016	0.45484	-2.65537	-1.86756	-1.86756	-1.86756	1.53837e-15	-1.86756	-1.86756	-1.86756	-1.77607	0.158462	-1.5931	-1.86756	-1.86756	0.0820894	0.921518	0.610517	-0.98198	0.617731	-1.15034	0.629827	-0.89603	-1.86756
TGGT1_207170	6.30176	0.241495	6.05806	6.30626	6.54098	7.32418	0.394677	6.87908	7.46197	7.6315	6.68862	0.193815	6.47047	6.84094	6.75446	7.45948	0.47623	6.91413	7.79331	7.67099	6.21521	0.156272	6.34987	6.04386	6.25191	5.75128	0.116667	5.61663	5.8152	5.82203	6.02243	0.0441766	6.06943	6.0161	5.98176	6.14996	0.439068	5.643	6.40806	6.39883	7.28762	0.274127	6.97623	7.39404	7.49257	6.78439	0.304858	6.46176	6.82373
TGGT1_207180	5.57067	0.190137	5.76426	5.38419	5.56356	5.1452	0.0596793	5.20996	5.13322	5.09242	5.65035	0.0179872	5.64253	5.6376	5.67092	5.17391	0.0665666	5.2382	5.10528	5.17825	5.84793	0.12787	5.98763	5.73668	5.81948	5.62706	0.136378	5.48736	5.63397	5.75985	5.72344	0.107852	5.80744	5.76107	5.60181	5.51411	0.0834587	5.59636	5.51648	5.4295	5.01369	0.270053	5.11304	4.70804	5.22	5.62507	0.104495	5.74302	5.58812
TGGT1_207200	5.19535	0.08871	5.21873	5.27003	5.09729	5.18977	0.0193375	5.17702	5.21202	5.18027	5.21568	0.0473764	5.24835	5.23734	5.16135	5.26321	0.0629607	5.23604	5.33519	5.21839	5.22309	0.101778	5.33661	5.13998	5.19269	4.85117	0.105281	4.73766	4.87026	4.94561	4.93841	0.0315901	4.97199	4.90928	4.93397	5.05022	0.199766	4.8268	5.21164	5.1122	5.30793	0.148308	5.14774	5.44047	5.33559	5.19549	0.0492019	5.21069	5.14048
TGGT1_207230	5.92179	0.210221	5.69944	5.94862	6.11731	5.6836	0.117116	5.58628	5.65093	5.81358	6.40354	0.116922	6.28868	6.39952	6.52242	5.72902	0.166286	5.91878	5.60879	5.65947	6.34402	0.0875338	6.24645	6.41566	6.36996	6.22062	0.0967742	6.3182	6.12467	6.21901	6.15821	0.0618989	6.21509	6.16725	6.09229	6.02718	0.300805	5.68196	6.23298	6.1666	5.63414	0.128541	5.5128	5.76884	5.62078	6.11906	0.11892	5.98303	6.20335
TGGT1_207240	3.52822	0.297261	3.22326	3.54427	3.81713	6.03643	0.259335	5.73702	6.18144	6.19082	4.44085	0.534163	4.86645	3.84142	4.61466	6.01592	0.050576	5.99979	6.0726	5.97538	3.56856	0.121565	3.42989	3.61899	3.65679	3.4418	0.12016	3.58047	3.36829	3.37666	3.50347	0.148684	3.61303	3.56318	3.33422	3.78929	0.140847	3.62792	3.8525	3.88747	5.88864	0.224795	6.09805	5.91676	5.6511	4.41898	0.388005	4.29226	4.11018
TGGT1_207370	7.89698	0.0794052	7.80533	7.94536	7.94023	7.61302	0.0964724	7.56111	7.55361	7.72433	7.90307	0.228981	7.90323	7.674	8.13196	7.71075	0.0606709	7.7805	7.67013	7.68163	8.17447	0.174398	7.97885	8.23086	8.31369	8.15444	0.186338	8.35006	7.97903	8.13424	8.01787	0.0783035	8.01234	8.09879	7.94247	7.85489	0.158656	7.6731	7.9261	7.96546	7.62566	0.162045	7.78961	7.62179	7.46559	7.84511	0.0657018	7.88822	7.87762
TGGT1_207390	6.06438	0.0995356	5.96865	6.16733	6.05716	5.91866	0.119903	5.78662	6.02073	5.94864	5.76014	0.125666	5.63963	5.89039	5.75039	6.03786	0.213293	5.79429	6.19123	6.12808	6.17849	0.205575	6.41234	6.0969	6.02624	5.96232	0.205048	5.72847	6.04712	6.11136	6.05351	0.00796434	6.06255	6.04753	6.05046	5.96765	0.173084	6.1658	5.89121	5.84595	5.95898	0.117012	6.07638	5.95821	5.84236	5.86509	0.174322	5.71437	5.8249
TGGT1_207400	7.28006	0.0751087	7.21761	7.3634	7.25917	6.18156	0.14477	6.3089	6.02409	6.21167	7.14143	0.285829	6.83274	7.39694	7.1946	6.11707	0.00668754	6.12279	6.10972	6.11869	7.13063	0.179598	7.0664	7.33351	6.99198	7.52182	0.0925616	7.58605	7.41572	7.56368	7.34315	0.103238	7.24238	7.44869	7.33839	7.28331	0.10726	7.16818	7.38042	7.30135	6.29148	0.0812394	6.24045	6.38516	6.24883	7.16032	0.0605232	7.19504	7.19548
TGGT1_207410	4.21702	0.104777	4.10313	4.30933	4.2386	0.954475	0.63041	1.30369	0.226738	1.333	4.04891	1.37647	3.1425	5.63282	3.37141	1.12892	0.181937	1.3199	0.957633	1.10924	3.7039	0.258507	3.9362	3.75008	3.42541	4.38762	0.201842	4.15531	4.48746	4.52008	4.1577	0.165908	3.96613	4.25342	4.25356	4.36109	0.10473	4.41776	4.42528	4.24024	1.81466	0.807281	1.66725	2.68549	1.09124	3.79343	0.328845	3.70463	4.15755
TGGT1_207420	5.13173	0.303421	5.4713	4.88723	5.03667	6.23974	0.243146	6.01743	6.20239	6.4994	5.25154	0.256017	5.49809	4.98701	5.26953	6.32612	0.0942419	6.22041	6.35657	6.40136	5.22943	0.139661	5.14129	5.15654	5.39045	5.01468	0.115057	5.10282	5.05671	4.88452	5.19102	0.153371	5.30228	5.01607	5.25471	5.17405	0.184496	5.34434	5.19977	4.97804	6.09611	0.159679	6.26085	6.08546	5.94202	5.40848	0.244336	5.45227	5.14522
TGGT1_207430	8.56083	0.0491389	8.61457	8.54972	8.5182	7.40291	0.113822	7.34129	7.53426	7.33318	8.05652	0.0601462	8.02988	8.0143	8.12539	7.36789	0.10135	7.25338	7.44606	7.40423	7.54692	0.0452532	7.52131	7.52029	7.59917	7.77174	0.0225192	7.79735	7.75505	7.76281	7.74644	0.0726358	7.74074	7.67683	7.82176	8.48296	0.0793498	8.39261	8.51492	8.54134	7.38915	0.171554	7.33285	7.25282	7.58178	8.27091	0.116491	8.39173	8.26169
TGGT1_207440	10.0357	0.174599	9.84022	10.0907	10.1762	11.0774	0.367218	10.655	11.3213	11.2558	10.7856	0.194023	10.5635	10.8715	10.9219	11.2781	0.312141	10.9237	11.5121	11.3985	10.4812	0.241415	10.2465	10.4683	10.7288	10.1498	0.23063	10.3845	9.92345	10.1414	10.1513	0.121654	10.2908	10.0953	10.0677	10.0041	0.370388	9.61553	10.3532	10.0435	11.0776	0.255675	10.7824	11.2203	11.23	10.6349	0.381719	10.2433	10.6553
TGGT1_207450	6.7701	0.0231603	6.78681	6.77982	6.74366	6.58606	0.0654535	6.65219	6.58469	6.5213	6.88683	0.134925	6.73952	7.0044	6.91658	6.65734	0.0585334	6.59591	6.66365	6.71247	6.89528	0.159305	6.71138	6.98347	6.99099	6.93301	0.178953	7.11691	6.92267	6.75945	7.0078	0.16763	7.13722	6.81844	7.06774	6.78839	0.185684	6.97791	6.78046	6.6068	6.52797	0.138902	6.60612	6.36759	6.61019	6.9769	0.0339116	6.94273	6.97742
TGGT1_207460A	4.03476	0.140841	4.17687	4.03217	3.89523	4.12403	0.502021	4.40521	4.42245	3.54444	3.74885	0.354142	4.15073	3.48246	3.61335	3.98058	0.0707674	4.03499	4.00617	3.90057	3.3283	0.0968413	3.22204	3.35126	3.41159	3.63479	0.179493	3.74105	3.73577	3.42755	3.56551	0.0479288	3.61414	3.51832	3.56406	3.99524	0.116923	4.12915	3.91341	3.94316	3.90518	0.301964	4.25321	3.71267	3.74967	3.84411	0.29392	4.18042	3.71545
TGGT1_207460B	6.18038	0.168139	5.98641	6.27017	6.28457	6.26742	0.154596	6.14649	6.4416	6.21417	5.97507	0.270639	6.20613	5.67732	6.04175	6.06339	0.122681	5.93389	6.17787	6.07842	5.66971	0.138358	5.53999	5.6538	5.81534	5.90543	0.112638	6.03514	5.83232	5.84882	5.82217	0.0963972	5.93331	5.77188	5.7613	6.11085	0.23125	5.85447	6.17439	6.30369	6.10633	0.133468	6.12477	5.9646	6.22962	6.18103	0.0355939	6.18692	6.21331
TGGT1_207470	6.23037	0.15404	6.40624	6.16548	6.11939	5.73853	0.22278	5.63075	5.59014	5.9947	6.09305	0.342832	6.17167	6.38974	5.71773	5.4986	0.0177791	5.48721	5.51909	5.48951	5.85417	0.289813	5.56578	5.85133	6.14539	6.19834	0.287261	6.48673	6.19609	5.91222	6.13199	0.120747	6.27129	6.06737	6.05729	6.09828	0.229778	6.36197	5.94098	5.99188	5.47934	0.347491	5.59416	5.08897	5.75489	6.00459	0.199199	5.89305	6.23458
TGGT1_207480	7.75979	0.534483	7.21952	8.28829	7.77155	7.84024	0.209601	7.60021	7.93339	7.98713	8.20134	0.823188	8.01059	9.10316	7.49028	7.86458	0.0437621	7.84073	7.91509	7.83793	7.52242	0.157998	7.34003	7.61734	7.60988	7.58866	0.166573	7.77105	7.55035	7.44458	7.4906	0.22456	7.33399	7.74788	7.38994	7.56515	0.273507	7.77297	7.25529	7.66719	7.46829	0.179507	7.6349	7.49178	7.2782	7.74412	0.289914	7.40939	7.90699
TGGT1_207590	4.84485	0.199913	4.63731	4.8611	5.03614	5.89174	0.236628	5.62663	5.96702	6.08157	5.054	0.0307329	5.08786	5.04628	5.02787	5.86926	0.0591823	5.93693	5.84366	5.82718	5.02841	0.213885	4.9003	5.27532	4.90961	5.32237	0.114683	5.45048	5.22929	5.28734	5.16342	0.279889	5.06954	5.47819	4.94255	4.83962	0.173332	4.63959	4.93371	4.94555	6.012	0.122569	6.15258	5.95588	5.92753	5.10403	0.327235	4.74228	5.19037
TGGT1_207600	5.68261	0.0715499	5.74315	5.60365	5.70104	3.23562	0.974995	4.2848	3.06461	2.35744	6.27466	0.408599	6.74296	5.99077	6.09026	3.36441	0.357992	3.77458	3.11486	3.20378	6.25172	0.138032	6.09834	6.2909	6.36593	6.38899	0.137083	6.54238	6.34616	6.27844	6.40004	0.0428174	6.42641	6.42308	6.35064	5.84758	0.379344	6.28552	5.63602	5.62119	3.48326	0.541792	3.11638	3.22785	4.10555	5.96674	0.0844012	5.88254	6.05134
TGGT1_207610	2.34278	0.315	1.97962	2.5066	2.54211	-1.37468	0.655038	-0.61831	-1.75287	-1.75287	1.46279	1.22784	0.0965796	2.47408	1.8177	-1.05954	0.253911	-1.34909	-0.954676	-0.874855	2.38589	0.568943	2.41812	2.93803	1.80152	3.41289	0.0884392	3.38066	3.51292	3.34509	2.21815	0.610804	1.53608	2.71464	2.40374	2.4459	0.814234	1.50886	2.98111	2.84772	0.157249	0.655251	-0.547377	0.748268	0.270857	1.4098	0.494623	1.19694	1.97521
TGGT1_207620	5.82636	0.156239	5.6711	5.82444	5.98356	7.56839	0.185713	7.36214	7.72237	7.62067	6.3329	0.112977	6.26441	6.271	6.4633	7.71664	0.221587	7.46685	7.88954	7.79352	5.821	0.1689	5.62914	5.88659	5.94726	5.6203	0.16835	5.81216	5.49727	5.55148	5.67002	0.0520239	5.63148	5.7292	5.64939	5.74433	0.212253	5.49925	5.86931	5.86441	7.60802	0.0847854	7.5203	7.68953	7.61424	6.36197	0.361947	6.0711	6.2475
TGGT1_207630	4.24875	0.132163	4.22683	4.3905	4.12891	5.4621	0.0944939	5.51413	5.51914	5.35303	4.65973	0.0613522	4.70246	4.68731	4.58943	5.5157	0.0626118	5.47501	5.48429	5.5878	4.5236	0.239806	4.28947	4.7687	4.51263	4.51855	0.204738	4.75268	4.37312	4.42984	4.55794	0.0886131	4.48734	4.52909	4.65738	4.34269	0.278389	4.66282	4.15735	4.20791	5.38864	0.0802128	5.33044	5.48014	5.35534	4.41761	0.203806	4.36538	4.245
TGGT1_207640	5.95576	0.0793293	6.00685	5.86437	5.99606	7.583	0.0254665	7.58455	7.5568	7.60766	6.52205	0.28459	6.72721	6.19716	6.64179	7.63679	0.0187077	7.62519	7.62682	7.65838	6.49596	0.29557	6.24189	6.42566	6.82035	6.18073	0.223208	6.43481	6.01621	6.09118	6.21433	0.102132	6.30128	6.10186	6.23984	6.05798	0.15866	6.17284	6.12414	5.87694	7.37966	0.224235	7.52065	7.12109	7.49723	6.50133	0.260591	6.29521	6.41453
TGGT1_207650	1.92066	0.644168	2.29758	2.28755	1.17686	1.33543	0.255995	1.09033	1.31487	1.60108	2.83266	2.58213	1.17331	5.80764	1.51704	1.00094	0.450159	0.486369	1.19458	1.32189	1.38978	0.202373	1.41235	1.17707	1.57992	1.26871	0.29428	1.24613	0.986361	1.57362	2.11888	0.510272	2.12207	1.60703	2.62756	2.23964	0.197955	2.04987	2.44487	2.22417	0.966039	0.325569	0.71446	1.33375	0.849908	2.16776	0.105358	2.10467	2.28938
TGGT1_207665	2.29167	0.218692	2.03984	2.40139	2.43378	6.01154	0.303081	5.69969	6.02991	6.30502	3.86753	0.270847	4.08067	3.95916	3.56275	6.50587	0.0663825	6.43045	6.55546	6.53168	3.64457	0.39902	3.22982	3.67815	4.02574	2.55506	0.434389	2.96981	2.59198	2.10339	3.05059	0.144671	3.1148	3.15203	2.88492	1.9914	0.0744555	1.98968	1.91783	2.06671	5.11078	0.267007	5.37428	4.8404	5.11766	3.28752	1.15243	2.29858	3.0109
TGGT1_207680	5.52364	0.264354	5.81145	5.29165	5.46783	6.65342	0.153407	6.50403	6.64568	6.81055	5.70967	0.188227	5.8471	5.49513	5.78678	6.85635	0.0772844	6.76785	6.91052	6.89068	6.06201	0.242588	5.99001	5.86356	6.33244	5.84205	0.067326	5.91404	5.78064	5.83146	5.97009	0.123788	6.11014	5.9248	5.87532	5.66089	0.287801	5.99134	5.52624	5.4651	6.62657	0.171834	6.8234	6.50647	6.54985	5.876	0.232623	5.70394	5.7834
TGGT1_207690	5.13226	0.0658918	5.0581	5.18406	5.15464	6.25918	0.299984	5.91336	6.4493	6.41488	5.4823	0.0585238	5.54987	5.44721	5.44984	6.39814	0.285147	6.06937	6.57803	6.54702	5.39675	0.150269	5.53812	5.23893	5.41321	5.02117	0.163803	4.8798	5.20068	4.98302	5.20981	0.00920655	5.21666	5.21341	5.19934	4.98052	0.141762	4.81747	5.07464	5.04943	6.15654	0.0686919	6.233	6.13657	6.10004	5.54655	0.213878	5.43022	5.41605
TGGT1_207700	3.42775	0.408837	3.02038	3.83804	3.42483	1.50425	0.328055	1.45597	1.85377	1.20301	3.50278	0.614258	2.8494	4.0685	3.59043	2.3479	0.258283	2.05595	2.54662	2.44115	3.44161	0.381064	3.71427	3.60437	3.00619	3.77699	0.271453	3.50433	3.77941	4.04722	3.09566	0.603516	2.61352	3.77249	2.90096	3.23387	0.746439	2.37196	3.66864	3.66099	2.90012	0.920976	2.35037	3.96336	2.38662	3.03277	0.149166	2.92212	3.20241
TGGT1_207710	3.78744	0.519281	3.1974	3.99002	4.1749	4.86822	0.258505	4.66448	5.15901	4.78117	4.54742	0.311087	4.31488	4.90079	4.42658	4.96288	0.332596	4.57974	5.17734	5.13156	3.57629	0.0171138	3.5628	3.59554	3.57054	3.38232	0.0193322	3.39582	3.39097	3.36017	3.61084	0.0758138	3.69653	3.58354	3.55247	3.81722	0.0324876	3.84404	3.78109	3.82653	4.74888	0.102159	4.63292	4.7881	4.82562	4.57904	0.369839	4.23351	4.53447
TGGT1_207720	5.64821	0.072841	5.71223	5.56895	5.66344	6.089	0.00965412	6.09788	6.0904	6.07872	5.93554	0.152457	6.05595	5.76412	5.98656	6.11734	0.0570013	6.06231	6.17612	6.11358	5.79577	0.237408	5.84373	5.53804	6.00553	5.39186	0.0627771	5.3439	5.46291	5.36877	5.5206	0.138288	5.58078	5.36242	5.6186	5.58998	0.0987182	5.50926	5.70004	5.56065	5.98753	0.270405	6.16579	5.67639	6.12041	5.8006	0.0328677	5.77521	5.78887
TGGT1_207730	0.961652	0.717566	0.171501	1.5727	1.14075	0.0811415	0.360881	-0.301403	0.129307	0.415521	0.839653	2.02521	-0.953334	3.03628	0.436008	-0.714218	0.488429	-1.27281	-0.367509	-0.502337	0.318442	0.697741	1.07613	0.176823	-0.297626	1.08362	0.65928	0.325936	1.52637	1.39856	0.889626	0.235757	0.752892	1.16185	0.754132	0.562691	0.712387	-0.256321	0.905788	1.03861	-0.567015	1.01389	-1.67659	0.311198	-0.335653	0.0433132	0.468603	0.280494	0.345908
TGGT1_207740	0.280824	0.128309	0.42756	0.225196	0.189716	-0.725864	0.655038	0.0305084	-1.10405	-1.10405	1.23612	1.85559	-0.0441117	3.36418	0.388302	-0.364683	0.711779	-1.10405	-0.305858	0.315858	-0.598898	0.437493	-0.342255	-1.10405	-0.35039	0.229275	0.29223	-0.0273684	0.547331	0.167863	-0.525986	0.651651	-1.10405	0.180215	-0.654124	-0.0480183	0.591474	0.070528	-0.689787	0.475204	-0.862332	0.418669	-0.378894	-1.10405	-1.10405	-0.0593452	0.524253	-0.538003	0.50093
TGGT1_207750	6.29531	0.349588	6.38345	5.91008	6.59239	6.22642	0.195557	6.39191	6.01062	6.27673	6.24587	0.105945	6.26694	6.13098	6.3397	6.27154	0.110535	6.15095	6.29565	6.36804	6.54019	0.200302	6.62743	6.31106	6.68207	6.2789	0.0768132	6.19166	6.30867	6.33638	6.13968	0.099533	6.20294	6.19115	6.02495	6.26709	0.393953	6.35016	6.61288	5.83823	6.53452	0.122956	6.39349	6.59089	6.61919	6.24621	0.224878	5.98667	6.38303
TGGT1_207760	4.94417	0.146974	5.113	4.84475	4.87477	6.84083	0.147373	6.69838	6.83144	6.99268	5.5913	0.416677	5.93247	5.12691	5.71453	6.77778	0.103884	6.65839	6.84751	6.82744	5.8665	0.349634	5.60859	5.72646	6.26444	5.30437	0.244359	5.56228	5.0763	5.27453	5.41147	0.151247	5.56482	5.26242	5.40716	4.96434	0.184713	4.80932	5.16872	4.91499	6.70887	0.065499	6.64802	6.70041	6.77819	5.53436	0.20053	5.47268	5.37192
TGGT1_207770	5.39049	0.198794	5.2674	5.28423	5.61983	7.12654	0.427251	6.64967	7.47446	7.25549	5.88167	0.213699	5.63798	6.03712	5.96992	7.33393	0.394821	6.89041	7.64707	7.46431	5.40641	0.202439	5.58517	5.18659	5.44747	4.92198	0.154855	4.74322	5.01501	5.00772	5.15981	0.0446228	5.15776	5.11625	5.20542	5.31486	0.260816	5.01387	5.4742	5.45651	7.05231	0.122407	7.0906	6.91534	7.151	5.94111	0.305211	5.6499	5.9148
TGGT1_207800	3.42457	0.210805	3.22927	3.39639	3.64805	3.91427	0.0541298	3.9195	3.85771	3.96559	4.05923	0.0389539	4.05418	4.02306	4.10047	4.19345	0.0373827	4.16192	4.23475	4.18369	4.08672	0.00760211	4.09239	4.07808	4.0897	3.79174	0.034077	3.78608	3.8283	3.76085	3.96442	0.0775554	4.03382	3.88071	3.97873	3.51086	0.0883063	3.45798	3.6128	3.4618	4.15381	0.286687	4.00538	4.48428	3.97177	3.99766	0.211327	3.76678	4.1815
TGGT1_207820	6.68586	0.0849725	6.69022	6.76857	6.59879	7.57934	0.160426	7.39432	7.66406	7.67965	6.97727	0.229824	6.76499	7.22133	6.9455	7.79457	0.117242	7.65919	7.86318	7.86133	6.60984	0.130654	6.46948	6.63212	6.72792	6.3464	0.122418	6.48676	6.26173	6.2907	6.3902	0.0167102	6.4094	6.3789	6.38231	6.63761	0.0426694	6.68637	6.60712	6.61934	7.51537	0.150718	7.63386	7.34573	7.5665	6.83426	0.179935	6.72421	6.73666
TGGT1_207830	4.32103	0.2055	4.52721	4.11621	4.31966	5.14447	0.173964	5.34347	5.0687	5.02125	4.69929	0.296328	4.78052	4.37081	4.94653	5.24787	0.0703352	5.23247	5.18651	5.32463	5.02266	0.0839921	4.94561	5.01016	5.1122	4.89394	0.072071	4.97098	4.88267	4.82817	5.07993	0.112475	5.20531	4.9879	5.04658	4.54842	0.335414	4.84087	4.6221	4.18229	5.1447	0.118013	5.21311	5.00843	5.21255	4.82794	0.128446	4.70844	4.81161
TGGT1_207840	9.66082	0.103435	9.7704	9.56489	9.64716	10.7822	0.350932	10.3799	11.0257	10.9408	10.42	0.13168	10.3702	10.5693	10.3204	10.895	0.222126	10.6572	11.0971	10.9308	9.67466	0.257775	9.40865	9.692	9.92333	9.528	0.234437	9.79401	9.35151	9.43849	9.44945	0.147909	9.61542	9.33156	9.40138	9.56939	0.152288	9.41892	9.72343	9.56582	10.7045	0.0595129	10.6368	10.7487	10.7281	10.1898	0.174454	10.0984	10.0799
TGGT1_207865	2.22664	0.401743	1.91329	2.67955	2.08707	1.79689	0.70032	1.16599	1.67426	2.55043	4.45197	1.91466	3.47091	6.65834	3.22668	1.88906	0.372111	1.75631	1.60153	2.30934	3.03084	0.0837824	3.04491	2.94092	3.1067	2.82242	0.159327	2.80835	2.67059	2.98831	3.2575	0.438356	3.54752	2.75322	3.47175	2.00218	0.172125	1.96729	1.85017	2.18907	1.36108	0.668022	0.590354	1.77373	1.71914	3.71746	0.351133	3.32612	4.00497
TGGT1_207875	4.57389	0.28048	4.25802	4.79378	4.66987	1.22424	0.419246	1.52952	1.39698	0.746225	4.45461	1.16159	3.88517	5.79104	3.68762	1.48563	0.553444	0.852946	1.87997	1.72397	3.62724	0.135188	3.75305	3.48431	3.64435	4.05658	0.134375	3.93076	4.19813	4.04085	3.9768	0.153086	3.91945	3.86067	4.15028	4.35979	0.760638	3.48492	4.86441	4.73005	1.92566	0.121375	1.94901	2.03366	1.7943	4.46577	0.325518	4.45309	4.79744
TGGT1_207880	10.6853	0.0196345	10.6956	10.6977	10.6627	8.17986	0.527045	8.7829	7.94931	7.80738	10.3012	0.104408	10.3766	10.3449	10.182	8.07434	0.0705531	8.13319	7.99613	8.09372	10.2414	0.133572	10.1514	10.1779	10.3949	10.6879	0.090362	10.7778	10.6887	10.5971	10.4717	0.0665632	10.4975	10.3961	10.5215	10.693	0.068337	10.6982	10.7585	10.6222	8.24987	0.26606	7.97778	8.26239	8.50945	10.4103	0.233666	10.5979	10.4845
TGGT1_207900	6.1256	0.181657	6.298	5.93592	6.14289	5.66034	0.151146	5.82329	5.63302	5.52472	6.12026	0.371041	6.39118	5.69736	6.27223	5.63657	0.0456903	5.689	5.61538	5.60532	6.25062	0.112429	6.18322	6.18822	6.3804	6.23773	0.0682129	6.30512	6.16873	6.23933	6.20958	0.0371573	6.21106	6.1717	6.24597	6.22557	0.110813	6.19327	6.34894	6.13449	5.7426	0.0437338	5.69373	5.75603	5.77805	6.20409	0.13713	6.356	6.16684
TGGT1_207910	5.71937	0.104572	5.80749	5.7468	5.60381	4.78476	0.206728	5.00458	4.59426	4.75544	5.40341	0.0903677	5.3822	5.32553	5.50249	4.75734	0.0161512	4.74698	4.77595	4.74911	5.44419	0.180412	5.63237	5.2727	5.4275	5.15926	0.163074	4.97109	5.2474	5.2593	5.2845	0.00564595	5.28281	5.2908	5.2799	5.50185	0.167322	5.30902	5.58778	5.60875	4.7868	0.283141	4.51552	4.7644	5.08048	5.51719	0.115943	5.50054	5.64056
TGGT1_207920	5.0525	0.17377	5.15171	5.15394	4.85185	4.40739	0.371107	4.58985	4.65194	3.98037	4.86591	0.323252	4.58183	5.21763	4.79826	4.40966	0.193873	4.63329	4.3067	4.28899	4.59788	0.344543	4.98566	4.48099	4.32699	4.18804	0.34602	3.80025	4.46529	4.29857	4.48634	0.278364	4.39517	4.26499	4.79885	4.89448	0.115243	4.9985	4.77059	4.91435	4.43686	0.0959549	4.32622	4.48709	4.49727	4.84417	0.0859864	4.76565	4.83079
TGGT1_207930	5.31662	0.180752	5.28446	5.1541	5.51129	4.28852	0.203037	4.42146	4.05481	4.3893	5.32183	0.258604	5.36689	5.04366	5.55494	4.16873	0.176724	3.96839	4.30251	4.2353	5.44109	0.208966	5.67384	5.26961	5.3798	5.27666	0.206177	5.0439	5.3497	5.43637	5.3706	0.111247	5.43666	5.43299	5.24216	5.49481	0.301256	5.17297	5.77005	5.5414	4.42033	0.175715	4.23844	4.43342	4.58914	5.56248	0.0994077	5.57236	5.65658
TGGT1_207940	5.49434	0.0240441	5.46845	5.51597	5.49858	4.66348	0.165444	4.81583	4.68712	4.48748	5.30062	0.0559564	5.23626	5.33777	5.32782	4.64132	0.0488137	4.68985	4.64188	4.59223	5.40823	0.0883676	5.50781	5.33913	5.37777	5.49998	0.109789	5.40041	5.48181	5.61772	5.4941	0.021368	5.47287	5.51561	5.49382	5.44656	0.0283318	5.44621	5.47507	5.41841	4.70276	0.157944	4.5206	4.80154	4.78614	5.32799	0.0799896	5.27995	5.42032
TGGT1_207950	3.54122	0.246894	3.78875	3.29496	3.53993	4.32743	0.130778	4.28147	4.22583	4.47498	4.21663	0.640238	4.83481	3.5564	4.25869	4.28484	0.0814535	4.37232	4.27102	4.21118	4.22778	0.0996153	4.12791	4.22829	4.32714	3.96608	0.12344	4.06595	3.82807	4.00422	4.06386	0.221286	4.19323	4.19	3.80835	3.89077	0.147352	4.05743	3.83714	3.77774	4.12858	0.156917	4.29489	3.98314	4.10772	4.23453	0.136841	4.31288	4.07652
TGGT1_207955	1.89156	0.461952	1.38656	1.9953	2.29282	-0.539853	0.559242	-1.18549	-0.206137	-0.227934	2.40755	0.212566	2.64151	2.35483	2.2263	-0.759126	0.568562	-0.133328	-1.24391	-0.900139	1.70075	0.163235	1.72757	1.84892	1.52577	1.99618	0.123354	1.96937	1.88844	2.13074	1.73088	0.705855	1.38751	2.54272	1.2624	2.08771	0.218358	2.03664	1.89941	2.32708	-0.740573	0.67041	-0.227367	-0.495265	-1.49909	2.28338	0.0954348	2.33892	2.33804
TGGT1_207960	6.62907	0.0376021	6.67104	6.61771	6.59846	6.60413	0.0690412	6.52472	6.63772	6.64994	6.90822	0.150885	7.07851	6.79119	6.85495	6.68087	0.063728	6.60871	6.70447	6.72943	6.69598	0.0570266	6.76037	6.65186	6.67571	6.57545	0.0640746	6.51105	6.57609	6.6392	6.61736	0.0431396	6.61426	6.66197	6.57585	6.56578	0.11615	6.43579	6.60216	6.65938	6.56752	0.0792819	6.55945	6.49259	6.65053	6.83554	0.0965748	6.83761	6.73795
TGGT1_207970	4.60139	0.222802	4.34867	4.76944	4.68607	4.14841	0.104837	4.21532	4.02759	4.20232	5.0645	0.129617	5.21417	4.98977	4.98956	4.46487	0.329681	4.83123	4.37127	4.1921	5.09583	0.217088	4.84529	5.21408	5.22812	5.08659	0.217034	5.33713	4.96641	4.95624	5.05605	0.261417	5.09529	5.29564	4.77724	4.4592	0.351623	4.06189	4.58543	4.73029	4.15877	0.524725	3.76408	4.75423	3.95799	5.20424	0.102337	5.08803	5.24377
TGGT1_207980	3.94593	0.094658	4.04806	3.86115	3.92858	4.61429	0.169411	4.75454	4.66226	4.42606	4.14986	0.181591	4.35861	4.02837	4.0626	4.70151	0.067498	4.62366	4.73704	4.74381	4.35544	0.25801	4.06022	4.53769	4.46842	4.31043	0.296401	4.60566	4.01287	4.31276	4.46185	0.145443	4.44163	4.61634	4.32757	3.99644	0.237939	4.27091	3.84843	3.86999	4.70212	0.235525	4.627	4.96605	4.51332	4.25104	0.0847768	4.23648	4.17448
TGGT1_207990	5.93726	0.235232	6.18367	5.71509	5.91303	5.88886	0.1408	6.03064	5.88688	5.74906	6.03837	0.268124	6.29783	5.76235	6.05494	5.85008	0.103264	5.91739	5.90167	5.73119	6.25763	0.288448	6.48299	5.93256	6.35736	5.86311	0.239725	5.63776	6.115	5.83657	5.98268	0.250076	6.0717	5.70028	6.17607	5.85063	0.199828	6.01083	5.91435	5.62671	5.87857	0.342609	6.23997	5.5585	5.83725	5.90652	0.204436	6.13914	5.82498
TGGT1_208010	4.83452	0.171212	4.95312	4.63823	4.91219	5.2965	0.133907	5.14192	5.37069	5.3769	5.1057	0.223794	5.32295	4.87589	5.11824	5.25155	0.0827366	5.1591	5.2769	5.31864	5.16739	0.213157	5.28104	4.92149	5.29963	4.71599	0.0998652	4.60233	4.7897	4.75594	4.93695	0.0994496	5.04923	4.90168	4.85994	4.79882	0.070178	4.71829	4.83126	4.84691	5.20395	0.143247	5.32194	5.24535	5.04456	5.09554	0.0429939	5.05964	5.08379
TGGT1_208020	8.12018	0.140208	8.06948	8.27868	8.01237	2.45941	1.52406	4.15913	2.00451	1.2146	6.51321	0.973727	5.8161	7.62575	6.09778	1.0496	0.309369	0.729751	1.3473	1.07174	6.48557	0.700527	7.01321	6.75272	5.69078	7.43356	0.469016	6.90591	7.80306	7.5917	7.20698	0.262631	6.90533	7.33077	7.38485	7.92289	0.178908	7.94333	7.73464	8.0907	3.18822	0.779239	3.17118	2.41765	3.97585	6.84257	0.618276	7.30234	7.08568
TGGT1_208030	10.547	0.138317	10.6953	10.4215	10.5242	10.5683	0.141519	10.7239	10.4474	10.5335	10.9977	0.454109	11.3812	10.4963	11.1158	10.6191	0.281651	10.9436	10.438	10.4758	10.9468	0.176909	10.8458	10.8435	11.1511	10.9212	0.0876416	11.0221	10.8649	10.8764	10.8334	0.139924	10.8597	10.9583	10.6822	10.7401	0.051018	10.7335	10.7941	10.6927	10.6537	0.105664	10.7757	10.5925	10.5928	10.8442	0.186998	11.0561	10.7021
TGGT1_208040	5.19455	0.29779	4.87516	5.46456	5.24393	6.246	0.353488	5.83786	6.45497	6.44515	5.80729	0.164048	5.78437	5.98159	5.6559	6.22183	0.229546	5.95787	6.333	6.37464	5.42628	0.0382784	5.43024	5.38617	5.46242	4.99381	0.014873	4.98985	4.98132	5.01026	5.17	0.0401273	5.17823	5.20537	5.1264	5.07947	0.0993358	5.04974	4.99839	5.19027	6.12776	0.0732791	6.16249	6.04358	6.17723	5.70925	0.283429	5.4229	5.71521
TGGT1_208050	4.84651	0.243381	4.65351	5.11992	4.7661	6.6774	0.0996186	6.7045	6.76067	6.56704	5.84103	0.343044	5.58853	6.2316	5.70297	6.5802	0.223705	6.83159	6.50594	6.40307	5.4625	0.369663	5.11919	5.85383	5.4145	4.70153	0.299832	5.04484	4.56861	4.49113	5.17013	0.270811	5.06833	4.96498	5.47709	4.68617	0.207222	4.70044	4.88589	4.47218	6.56579	0.0634031	6.49266	6.6053	6.59942	5.39552	0.219588	5.17348	5.40051
TGGT1_208070	6.2893	0.180893	6.47348	6.28253	6.11189	5.24933	0.321988	5.60452	4.97658	5.16687	5.70786	0.213377	5.95373	5.57112	5.59873	5.19203	0.352761	5.59794	5.01849	4.95964	6.3573	0.205579	6.59024	6.28039	6.20126	6.28784	0.203173	6.0549	6.38019	6.42843	6.38516	0.0551076	6.39523	6.3257	6.43453	6.23848	0.232525	6.46348	5.9991	6.25287	5.41037	0.226303	5.52563	5.55585	5.14964	5.67651	0.384476	6.09011	5.60945
TGGT1_208080	0.513893	0.428528	1.00295	0.334612	0.204122	1.06001	0.624289	1.66075	1.10471	0.41457	0.468587	0.189469	0.686093	0.339411	0.380257	1.21226	0.0422174	1.22672	1.16471	1.24535	0.552777	0.283096	0.295365	0.506991	0.855975	0.511306	0.27223	0.768718	0.226352	0.538847	0.586547	0.09692	0.648833	0.635927	0.474882	0.526454	0.379079	0.922792	0.167387	0.489183	1.48876	0.134923	1.63109	1.47245	1.36272	0.558465	0.254964	0.824366	0.316066
TGGT1_208090	2.37177	0.0372457	2.39324	2.32876	2.39331	3.20339	0.107823	3.276	3.25467	3.0795	2.45586	0.222645	2.66392	2.22105	2.48262	3.08983	0.0609887	3.02746	3.14933	3.09269	2.52898	0.334732	2.67441	2.14613	2.76641	2.21005	0.126129	2.06462	2.27587	2.28965	2.47467	0.198021	2.69854	2.40302	2.32244	2.24651	0.0548688	2.24709	2.19135	2.30108	3.2472	0.175339	3.05184	3.39092	3.29884	2.61156	0.213718	2.53577	2.44607
TGGT1_208200	4.11353	0.215405	3.89466	4.12063	4.3253	3.67367	0.277226	3.667	3.95417	3.39984	4.26657	0.10459	4.30746	4.34453	4.14771	3.63546	0.0117831	3.63859	3.64536	3.62243	4.14583	0.0636434	4.21664	4.0934	4.12745	4.00196	0.162806	3.93115	4.18818	3.88655	4.088	0.0774206	4.14342	3.99954	4.12104	3.94428	0.358687	3.59348	3.929	4.31036	3.66735	0.0793055	3.57812	3.69414	3.7298	4.39265	0.0994584	4.39063	4.49311
TGGT1_208300	2.79354	0.0507199	2.76919	2.75959	2.85184	4.259	0.513468	3.68382	4.42202	4.67118	3.27903	0.120436	3.37537	3.144	3.31772	4.49192	0.292208	4.15462	4.66804	4.6531	3.22592	0.374167	3.64906	2.93875	3.08993	2.54432	0.368603	2.12118	2.79566	2.71613	2.91401	0.0489671	2.96344	2.86552	2.91307	2.97822	0.235512	3.03942	3.17708	2.71814	4.00341	0.193281	4.20451	3.81903	3.98669	3.38176	0.383765	3.06095	3.27742
TGGT1_208310	6.19369	0.0900681	6.24414	6.08971	6.24723	5.9782	0.103704	5.87041	5.98694	6.07726	6.40253	0.0959657	6.2978	6.48626	6.42352	5.86698	0.10666	5.74494	5.91371	5.94231	6.24954	0.285912	6.57825	6.05852	6.11187	5.93833	0.290954	5.60963	6.16285	6.04251	6.17895	0.130058	6.13757	6.07461	6.32466	6.19566	0.146619	6.04773	6.34093	6.19834	5.88004	0.0684604	5.86885	5.81787	5.95341	6.36252	0.0407831	6.37919	6.31604
TGGT1_208320	5.89235	0.153236	5.72054	6.01488	5.94163	5.68086	0.160906	5.53422	5.65537	5.85299	6.10511	0.182561	5.9344	6.29757	6.08334	5.89758	0.0516016	5.95351	5.85181	5.88743	5.8753	0.145326	6.03143	5.85049	5.74398	5.68665	0.139928	5.53052	5.72872	5.80073	5.75475	0.0517844	5.71891	5.81412	5.73121	5.91918	0.108719	5.79397	5.97401	5.98957	5.82406	0.133115	5.97472	5.77512	5.72235	6.01192	0.265639	5.73556	6.03486
TGGT1_208340	6.07066	0.0481226	6.08797	6.01627	6.10773	7.01293	0.12215	6.89685	7.0016	7.14036	6.14082	0.234928	5.90295	6.37269	6.14682	7.03068	0.0396222	6.98562	7.04635	7.06008	6.16322	0.217839	6.38193	5.94627	6.16147	5.66627	0.191957	5.44756	5.8068	5.74445	5.8273	0.201132	5.83203	5.62385	6.02603	6.07549	0.0419432	6.07387	6.11822	6.03439	6.90876	0.049802	6.87858	6.88146	6.96624	5.99338	0.1939	5.85374	5.91164
TGGT1_208350	6.59009	0.180739	6.42418	6.78269	6.56342	6.45515	0.220182	6.21557	6.50124	6.64863	6.5883	0.12373	6.72629	6.48722	6.55141	6.43949	0.0872799	6.34327	6.46163	6.51357	5.8845	0.129536	5.74413	5.90994	5.99942	5.94054	0.149718	6.08091	5.95775	5.78296	5.79281	0.0499876	5.84976	5.75619	5.77247	6.42017	0.156025	6.24007	6.51426	6.50619	6.4229	0.226252	6.17004	6.60621	6.49247	6.50182	0.0406714	6.47068	6.48694
TGGT1_208360	6.15576	0.153979	6.31159	6.15197	6.0037	5.70776	0.0343892	5.74374	5.67522	5.70432	6.09536	0.1046	6.18519	5.98052	6.12037	5.82097	0.0518743	5.86236	5.76278	5.83777	6.08804	0.127411	6.02717	6.00249	6.23447	5.99316	0.0662037	6.05404	6.00277	5.92268	6.1275	0.0667876	6.19633	6.06296	6.12321	6.19072	0.0870283	6.27685	6.1925	6.10282	5.72489	0.140741	5.82043	5.56327	5.79097	6.10178	0.13059	6.25094	6.00806
TGGT1_208370	9.91927	0.310095	10.2771	9.75055	9.73011	7.8986	0.489773	8.46365	7.63642	7.59572	9.51862	0.288902	9.68255	9.18504	9.68828	7.64064	0.321343	8.00873	7.41609	7.49709	9.58395	0.079896	9.5751	9.50885	9.6679	9.728	0.0367841	9.73685	9.75955	9.6876	9.7233	0.111625	9.78492	9.59444	9.79052	10.0245	0.0182865	10.0446	10.0087	10.0202	8.01792	0.150424	7.91555	7.94758	8.19063	9.58234	0.354412	9.95602	9.54001
TGGT1_208380	5.14752	0.553588	4.55667	5.6542	5.23169	1.31579	0.39242	1.76869	1.10167	1.077	4.27618	0.772553	3.39176	4.61743	4.81935	0.849011	0.131931	1.00005	0.790685	0.756296	4.08231	0.505991	4.48713	4.24476	3.51505	5.21739	0.361327	4.81257	5.33232	5.50726	4.31026	0.453236	4.10316	4.83005	3.99757	5.07427	1.13425	3.76674	5.79354	5.66253	3.06894	1.00897	2.16672	4.15842	2.88168	3.98001	0.497744	4.12505	4.38912
TGGT1_208390	4.7518	0.175778	4.55597	4.89592	4.80353	5.7039	0.226867	5.45627	5.75368	5.90174	5.18779	0.0645425	5.26208	5.14549	5.1558	5.78097	0.0649759	5.74326	5.74365	5.856	4.99231	0.0449412	4.94152	5.0269	5.00852	4.94554	0.0494768	4.99634	4.8975	4.94279	4.9284	0.0911336	5.02097	4.92544	4.83878	4.85558	0.217666	4.68071	5.09936	4.78667	5.62693	0.0757221	5.58762	5.71422	5.57894	5.14531	0.221674	4.96083	5.08388
TGGT1_208400A	2.77883	0.0527423	2.73251	2.83623	2.76775	2.96342	0.294111	3.29129	2.72282	2.87614	2.91035	0.535928	3.44043	2.36876	2.92185	2.94328	0.367976	3.36783	2.71612	2.74588	3.57772	0.0889456	3.54243	3.6789	3.51184	3.66674	0.0332934	3.70204	3.66229	3.6359	3.5613	0.0951247	3.45189	3.62443	3.60758	2.88273	0.168627	2.70112	2.91274	3.03434	3.06946	0.0808601	3.13478	3.09457	2.97902	2.88329	0.324198	3.18141	2.93032
TGGT1_208400B	7.04009	0.304976	7.39087	6.89158	6.83781	6.92095	0.310612	7.25728	6.64488	6.86068	6.89991	0.539968	7.34467	6.2991	7.05595	6.86888	0.342413	7.26394	6.6574	6.68531	7.48953	0.0158922	7.47311	7.50483	7.49064	7.52295	0.0197324	7.53936	7.50105	7.52842	7.44438	0.0602311	7.44403	7.50478	7.38432	7.07625	0.0861797	7.16938	6.99933	7.06003	7.00428	0.174632	7.11559	7.09425	6.80301	6.88434	0.303963	7.20213	6.85447
TGGT1_208410	6.63901	0.159045	6.50267	6.81373	6.60062	5.65122	0.133264	5.79796	5.61798	5.53772	6.31702	0.205999	6.3232	6.51985	6.10799	5.6315	0.125534	5.48696	5.71329	5.69424	5.99643	0.0204675	5.97296	6.00575	6.01059	6.06634	0.0234925	6.08981	6.04283	6.06639	6.07273	0.115359	6.0753	5.95611	6.18678	6.51606	0.113257	6.43931	6.46272	6.64613	5.77759	0.162115	5.5965	5.9092	5.82707	6.30638	0.141429	6.45678	6.28629
TGGT1_208420	7.5261	0.110746	7.57334	7.6054	7.39957	6.6456	0.201154	6.87384	6.49415	6.5688	7.24822	0.151968	7.41573	7.11919	7.20974	6.61543	0.0462218	6.66879	6.58994	6.58757	7.23447	0.0171473	7.2159	7.2497	7.23781	7.36214	0.0475078	7.38071	7.30815	7.39755	7.20733	0.072163	7.12417	7.2534	7.24444	7.43037	0.208839	7.19402	7.50709	7.59	6.77426	0.156134	6.59643	6.88887	6.83747	7.22017	0.272186	7.50147	7.20092
TGGT1_208430	6.22143	0.20813	6.10026	6.10227	6.46176	5.69504	0.196321	5.58035	5.58304	5.92173	6.9074	0.0509325	6.88463	6.87183	6.96575	5.78256	0.103604	5.66756	5.8686	5.81152	6.43402	0.310364	6.07615	6.59648	6.62944	6.58745	0.31022	6.94533	6.42202	6.39501	6.51167	0.178261	6.65398	6.5693	6.31172	6.58092	0.207689	6.79413	6.56938	6.37923	5.58928	0.118011	5.56546	5.485	5.71739	6.84455	0.16742	6.65345	6.91481
TGGT1_208440	6.50431	0.186927	6.29646	6.55785	6.65862	7.30809	0.322079	6.93646	7.4815	7.50631	6.85773	0.418494	6.46794	7.29998	6.80527	7.59745	0.287245	7.26622	7.77804	7.74809	6.84542	0.270929	6.53258	7.00177	7.00192	6.78785	0.278966	7.10069	6.56494	6.6979	6.74398	0.0404634	6.75338	6.77892	6.69964	6.45367	0.119732	6.34096	6.57937	6.44067	7.29492	0.119178	7.20239	7.25297	7.4294	6.83843	0.317832	6.50496	6.87246
TGGT1_208450	10.3214	0.264105	10.267	10.0887	10.6085	8.86501	0.489874	9.43019	8.56215	8.60271	10.8073	0.316052	11.0895	10.4658	10.8664	8.51435	0.537554	9.13445	8.22816	8.18044	10.5423	0.25684	10.3803	10.4082	10.8384	10.8212	0.140481	10.9833	10.7471	10.7334	10.6596	0.0871642	10.7428	10.667	10.569	10.789	0.280275	10.9404	10.9611	10.4656	8.91115	0.248831	8.68484	8.87098	9.17762	10.7559	0.0940695	10.7778	10.8371
TGGT1_208490	7.434	0.0810562	7.51863	7.42633	7.35706	6.16686	0.25975	6.4653	5.99178	6.04349	7.13019	0.0298408	7.09678	7.1542	7.13958	6.17055	0.145549	6.2756	6.23165	6.00441	7.12479	0.105312	7.22684	7.01649	7.13106	7.17217	0.0894243	7.07013	7.23688	7.20951	7.17379	0.145526	7.21607	7.01181	7.29349	7.3452	0.0642729	7.31149	7.41931	7.30479	6.34584	0.0448093	6.32982	6.31124	6.39646	7.19439	0.154274	7.28395	7.28297
TGGT1_208500	6.53144	0.198912	6.75787	6.45156	6.38488	6.05308	0.142855	6.16285	5.89156	6.10483	6.55497	0.10478	6.60537	6.43451	6.62502	5.98222	0.132279	6.13357	5.88872	5.92436	6.84703	0.109003	6.95678	6.73879	6.84554	6.47214	0.0950432	6.3624	6.52608	6.52794	6.7335	0.126711	6.74505	6.60141	6.85404	6.60759	0.156887	6.73689	6.65283	6.43306	6.11711	0.113233	6.15136	6.20927	5.99071	6.4671	0.142353	6.62457	6.42919
TGGT1_208510	5.70355	0.159934	5.82367	5.76497	5.52201	4.04354	0.526414	4.63538	3.86764	3.6276	5.21225	0.116135	5.34196	5.1179	5.1769	3.7994	0.390099	4.23173	3.4737	3.69278	5.65049	0.0348937	5.68876	5.64228	5.62044	5.47022	0.0458084	5.43195	5.45773	5.52098	5.58865	0.00642405	5.58759	5.59553	5.58281	5.53243	0.0333325	5.55334	5.49399	5.54996	4.05284	0.245346	3.79783	4.28721	4.07349	5.25658	0.247047	5.47281	5.30961
TGGT1_208530	6.22904	0.163902	6.04405	6.35612	6.28697	6.85143	0.257004	6.55755	6.9626	7.03413	6.15939	0.0780454	6.16684	6.07788	6.23344	6.77069	0.106383	6.64788	6.83448	6.82971	5.97732	0.22844	6.19376	5.99968	5.73852	5.69193	0.192731	5.47549	5.7553	5.84499	5.77269	0.142881	5.7532	5.92432	5.64056	6.14077	0.222943	5.91364	6.1494	6.35928	6.74601	0.139346	6.71312	6.62605	6.89886	6.19942	0.186039	6.01028	6.20577
TGGT1_208540	5.35321	0.235458	5.62454	5.23265	5.20245	4.97181	0.132217	4.93345	4.86302	5.11897	5.18257	0.251392	5.36503	4.89582	5.28688	4.80422	0.0697214	4.74099	4.87899	4.79268	5.20545	0.275805	5.36641	4.88698	5.36295	4.88122	0.139663	4.72026	4.9531	4.9703	4.96748	0.113359	4.99461	4.84302	5.06481	5.18432	0.156347	5.0165	5.32585	5.21063	4.91547	0.100839	4.82022	4.90509	5.0211	5.16958	0.125467	5.29795	5.16355
TGGT1_208550	5.3936	0.378041	5.79479	5.04401	5.34199	4.59576	0.385767	5.03041	4.294	4.46288	5.5014	0.479231	5.81144	4.94943	5.74333	4.42756	0.36798	4.85084	4.18379	4.24804	5.67345	0.217506	5.75093	5.42781	5.84161	5.41225	0.0684138	5.33477	5.46435	5.43762	5.61798	0.119486	5.74222	5.50389	5.60782	5.67005	0.283439	5.91267	5.73897	5.3585	4.5588	0.189546	4.66113	4.34008	4.67519	5.56572	0.228256	5.81055	5.52783
TGGT1_208560	4.01693	0.34101	3.72894	4.39349	3.92836	6.23602	0.159455	6.07999	6.3987	6.22936	5.01209	0.154526	4.83581	5.12417	5.07627	6.39684	0.0846264	6.30836	6.477	6.40515	4.54778	0.0692866	4.46778	4.58849	4.58707	3.80878	0.0699163	3.88878	3.77817	3.75939	3.9182	0.143326	3.75549	4.02575	3.97335	3.87007	0.225989	4.12229	3.68598	3.80196	6.33549	0.206322	6.18294	6.57025	6.25329	4.66319	0.408315	4.31314	4.56468
TGGT1_208570	5.89242	0.329612	6.25565	5.61237	5.80922	6.17144	0.229483	6.38182	5.92672	6.20578	6.10621	0.708377	6.48445	5.289	6.54519	6.00064	0.288553	6.3201	5.75892	5.92289	6.54765	0.223672	6.49731	6.35344	6.7922	6.25558	0.0444232	6.30592	6.22188	6.23896	6.33097	0.0410591	6.377	6.29811	6.3178	6.12823	0.122628	6.23212	6.1596	5.99296	6.20034	0.247557	6.03081	6.48443	6.08578	6.07138	0.349278	6.47159	5.91453
TGGT1_208580	7.14737	0.212092	6.96128	7.3783	7.10254	7.13447	0.0748111	7.06977	7.11724	7.21639	6.5868	0.505091	6.13392	7.13151	6.49498	7.23885	0.0200716	7.26163	7.22376	7.23115	6.72637	0.218243	6.96485	6.67769	6.53659	6.78396	0.207888	6.54548	6.92696	6.87944	6.77622	0.172052	6.59977	6.94351	6.78537	7.01492	0.12975	7.11087	6.8673	7.06661	7.14217	0.183578	7.05922	7.35259	7.01472	6.67955	0.252154	6.45754	6.6274
TGGT1_208590	7.67156	0.0724058	7.59912	7.74393	7.67162	7.67388	0.190006	7.45658	7.80878	7.75627	7.501	0.0668882	7.45109	7.47492	7.577	7.70296	0.234869	7.43688	7.88145	7.79054	7.32555	0.0469066	7.32813	7.27741	7.37112	7.44701	0.0829871	7.44443	7.53125	7.36534	7.41648	0.0440347	7.44154	7.36564	7.44227	7.61014	0.225396	7.35361	7.77643	7.70038	7.61719	0.0844741	7.58268	7.55544	7.71346	7.66752	0.0275468	7.63961	7.66827
TGGT1_208710	4.96474	0.277714	4.64438	5.13734	5.11249	3.7893	0.0909574	3.69399	3.79876	3.87516	4.71148	0.191771	4.5615	4.92756	4.64538	3.58895	0.0480841	3.64001	3.58231	3.54453	4.67931	0.168675	4.76119	4.79141	4.48532	4.81988	0.0714046	4.738	4.85248	4.86917	4.77712	0.0762248	4.74996	4.86321	4.7182	4.92725	0.057531	4.88635	4.90237	4.99304	3.69968	0.0846347	3.60524	3.72512	3.76868	4.62439	0.208432	4.39791	4.80815
TGGT1_208718	8.14346	0.28221	8.46349	8.03661	7.93027	7.57763	0.408568	8.03677	7.44197	7.25415	7.65256	0.0820516	7.74485	7.62497	7.58786	7.55314	0.335119	7.94005	7.36498	7.35438	7.88422	0.0856729	7.81622	7.85599	7.98044	8.18078	0.0698444	8.24878	8.18434	8.10923	8.04397	0.0825122	8.03852	7.96432	8.12907	8.15575	0.14448	8.316	8.11581	8.03545	7.79652	0.186389	8.00537	7.73711	7.64708	7.67232	0.313177	8.01996	7.58474
TGGT1_208722	5.20783	0.102959	5.24504	5.28701	5.09144	4.5229	0.265707	4.78256	4.53461	4.25153	4.60014	0.226878	4.35086	4.79456	4.65499	4.51503	0.0505986	4.57331	4.48231	4.48946	4.074	0.149937	3.92188	4.07847	4.22165	4.21605	0.165004	4.36817	4.04064	4.23934	4.13918	0.0572527	4.08868	4.12749	4.20138	5.0195	0.308436	4.66659	5.23743	5.15449	4.7759	0.135255	4.62761	4.8925	4.80757	4.74461	0.174861	4.89478	4.78642
TGGT1_208730	6.3181	0.184546	6.47454	6.36518	6.11457	3.57142	1.21857	4.93561	2.59073	3.18793	6.12564	0.382826	6.1491	6.49619	5.73162	3.55505	0.104125	3.6692	3.5307	3.46527	5.79589	0.0247585	5.81053	5.80983	5.7673	6.352	0.134077	6.33736	6.22585	6.4928	5.81224	0.252156	5.5324	6.0218	5.88252	6.47637	0.496694	6.0304	7.01167	6.38705	5.63424	1.05664	4.96808	6.85257	5.08208	5.48591	0.618433	6.04316	5.59402
TGGT1_208740	8.43849	0.132444	8.48894	8.28823	8.53829	7.12103	0.166991	7.31385	7.02636	7.02289	9.26339	0.455755	9.63555	8.75507	9.39954	7.85046	0.267386	7.54458	7.96703	8.03977	8.96586	0.104088	8.86019	8.96909	9.06829	8.79506	0.119871	8.90073	8.6648	8.81965	8.32941	0.453079	8.1877	8.83641	7.96413	8.55816	0.16713	8.48437	8.74948	8.44062	7.35129	0.291772	7.57816	7.45356	7.02215	9.10812	0.293445	8.80406	9.38964
TGGT1_208750	5.97639	0.0572534	5.9139	5.98894	6.02632	6.61228	0.267202	6.31413	6.69264	6.83009	6.03474	0.187235	5.82255	6.10493	6.17674	6.72771	0.225473	6.47117	6.89442	6.81754	5.57572	0.120908	5.49386	5.51871	5.71459	5.65949	0.0708989	5.74136	5.61783	5.6193	5.60929	0.102149	5.65035	5.493	5.68453	6.06533	0.12388	5.98073	6.20752	6.00775	6.70306	0.0443506	6.73495	6.65241	6.72182	6.20312	0.213325	6.04218	6.1221
TGGT1_208760	4.09711	0.291485	3.89679	4.4315	3.96303	2.37397	0.857223	1.66579	2.12915	3.32697	3.36913	0.714573	2.63994	4.06813	3.39934	2.54096	0.456588	2.06895	2.98038	2.57353	2.9998	0.167352	2.9638	3.18223	2.85339	3.72554	0.347426	3.76155	3.36152	4.05356	3.33955	0.270878	3.03897	3.56476	3.41491	4.25798	0.373534	3.8644	4.60757	4.30198	2.80824	0.649037	2.08341	3.33562	3.0057	3.52456	0.382481	3.96127	3.36325
TGGT1_208770	1.30702	0.138304	1.36134	1.40992	1.14981	-2.42157	1.53837e-15	-2.42157	-2.42157	-2.42157	0.328909	0.645305	-0.127192	1.06725	0.0466673	-2.28698	0.233124	-2.01779	-2.42157	-2.42157	0.151864	0.175753	0.175621	0.314531	-0.034559	1.10725	0.0961775	1.08349	1.21308	1.02518	0.819822	0.43884	0.755204	0.416873	1.28739	1.73858	0.142105	1.69483	1.89741	1.62349	-1.02577	0.222869	-1.21608	-0.780591	-1.08063	0.527074	0.768012	1.40754	-0.00498403
TGGT1_208780	4.78542	0.360079	5.19581	4.52241	4.63805	5.18964	0.0915546	5.27102	5.09051	5.20741	4.81604	0.0938715	4.91735	4.73201	4.79874	5.54173	0.200215	5.31161	5.67599	5.6376	5.40878	0.153305	5.28718	5.35817	5.58099	5.29644	0.105344	5.41804	5.23841	5.23287	5.3958	0.0742559	5.48151	5.35102	5.35485	4.81608	0.259697	5.11593	4.66974	4.66258	5.35854	0.206306	5.58673	5.18521	5.30367	4.87442	0.118893	4.83619	4.77935
TGGT1_208790	6.1744	0.321663	5.81811	6.26164	6.44344	6.85235	0.307723	6.50278	6.97199	7.08229	6.83818	0.17854	6.69113	6.78656	7.03684	6.96848	0.18076	6.76035	7.05885	7.08623	6.24279	0.215436	6.15513	6.48824	6.08501	6.21848	0.0799789	6.30614	6.14949	6.1998	6.21667	0.257298	6.13346	6.50528	6.01127	6.3492	0.0561011	6.30139	6.41096	6.33523	6.87067	0.0897894	6.88785	6.77354	6.95063	6.74485	0.410324	6.34056	6.73305
TGGT1_208800	6.4255	0.155257	6.26754	6.43107	6.5779	6.42472	0.281742	6.10202	6.62181	6.55033	6.94262	0.0525732	6.94382	6.88946	6.99458	6.40965	0.116334	6.27725	6.45617	6.49552	6.43744	0.0213084	6.46201	6.42636	6.42396	6.31299	0.0825643	6.28842	6.40505	6.2455	6.42325	0.0405348	6.42723	6.46165	6.38087	6.60913	0.0380215	6.57391	6.64944	6.60405	6.38412	0.098544	6.28506	6.38517	6.48214	6.90153	0.117746	6.80588	6.86568
TGGT1_208810	3.44687	0.452524	3.2676	3.96156	3.11145	0.687775	0.286594	0.357151	0.86542	0.840752	3.39666	1.59174	2.27273	5.21807	2.69918	0.275807	0.441514	0.763803	0.159596	-0.0959789	3.37157	0.839062	4.10468	3.55359	2.45644	4.22006	0.651373	3.48694	4.44103	4.7322	3.84551	0.495071	3.61371	4.41395	3.50886	3.57974	0.338229	3.24963	3.92554	3.56405	1.16932	1.62939	-0.218483	2.96341	0.763031	3.09304	0.166398	2.96027	3.2797
TGGT1_208820	6.70501	0.0438077	6.75552	6.68201	6.67748	6.29864	0.0714058	6.36125	6.3138	6.22087	6.36543	0.350126	5.97396	6.47368	6.64864	6.25208	0.0515267	6.30932	6.23749	6.20941	6.86514	0.152286	7.04088	6.7826	6.77194	6.87215	0.184897	6.69641	6.85502	7.06501	6.77816	0.0166135	6.77045	6.7668	6.79723	6.68807	0.200295	6.59095	6.91841	6.55485	6.3107	0.248396	6.03167	6.3927	6.50773	6.46146	0.193832	6.23766	6.57622
TGGT1_208830	7.89242	0.532433	8.49662	7.49189	7.68874	8.5314	0.231685	8.77695	8.31666	8.50061	8.30646	0.836316	8.91559	7.35294	8.65086	8.53577	0.106212	8.65833	8.47059	8.47839	8.48992	0.498435	8.19135	8.21309	9.06533	8.2563	0.267303	8.55488	8.03927	8.17476	8.25474	0.248363	8.50716	8.01065	8.24642	8.09042	0.242179	8.22486	8.23555	7.81084	8.56475	0.263175	8.72306	8.26096	8.71025	8.21907	0.257193	8.50103	7.99733
TGGT1_208842	7.04181	0.244806	7.32419	6.91181	6.88943	8.55637	0.106001	8.66871	8.45811	8.5423	7.41209	0.107407	7.42363	7.29938	7.51326	8.66965	0.175632	8.86962	8.54042	8.59891	7.52663	0.18288	7.34608	7.52204	7.71176	7.21243	0.159298	7.39297	7.09168	7.15264	7.26998	0.085561	7.29845	7.17381	7.33767	7.07837	0.353711	7.45742	7.02056	6.75712	8.448	0.0542159	8.49509	8.38873	8.46018	7.14461	0.297004	7.01336	6.93584
TGGT1_208850	6.40494	0.289412	6.19434	6.28554	6.73495	8.63093	0.563966	8.01997	8.74121	9.13161	7.96635	0.508594	7.87989	8.51263	7.50653	9.1444	0.299714	8.80632	9.37752	9.24934	6.482	0.558737	5.86046	6.64291	6.94263	6.4481	0.539546	7.06963	6.17447	6.10019	6.30166	0.105365	6.23003	6.42265	6.25231	6.61876	0.621627	7.31457	6.42352	6.11819	8.41808	0.329465	8.78341	8.32732	8.14351	7.41226	0.696189	6.70509	7.43477
TGGT1_208910	4.39621	0.231722	4.12894	4.54088	4.5188	7.04817	0.145584	6.97463	6.95403	7.21585	3.77532	0.198666	3.6149	3.71351	3.99754	7.20958	0.137807	7.3675	7.14749	7.11373	4.57933	0.11249	4.66923	4.61558	4.45319	4.97857	0.0790742	4.88867	5.00966	5.03737	4.45171	0.433253	4.17268	4.95083	4.23163	4.67767	0.247236	4.86784	4.39819	4.76699	7.02458	0.300249	7.30792	7.05595	6.70988	3.75066	1.03234	2.97148	3.35899
TGGT1_208970	3.99427	0.0395625	3.95879	4.03693	3.98708	4.63964	0.0213453	4.61595	4.65737	4.64561	3.4723	0.12459	3.3392	3.49157	3.58613	4.60625	0.0340537	4.57224	4.64035	4.60616	3.27957	0.14885	3.22203	3.16807	3.4486	3.20802	0.0951864	3.26555	3.09815	3.26035	3.12383	0.0738472	3.20791	3.09408	3.0695	3.70512	0.308739	3.42368	3.65632	4.03535	4.49093	0.145059	4.34164	4.63134	4.49981	3.83029	0.134107	3.81657	3.70357
TGGT1_208980	3.01123	0.32976	2.65709	3.30946	3.06715	3.64751	0.261534	3.34759	3.76686	3.82807	3.55437	0.103355	3.63288	3.59295	3.43727	3.78189	0.0680989	3.70522	3.83534	3.80512	3.10735	0.26734	2.80676	3.31852	3.19678	3.17312	0.294644	3.47371	3.16085	2.88481	3.14721	0.127056	3.08569	3.29331	3.06262	3.10615	0.051629	3.06074	3.16231	3.0954	3.2519	0.391736	3.63434	2.85148	3.26987	3.67566	0.33244	3.35576	3.65185
TGGT1_208990	4.62155	0.106155	4.72954	4.51733	4.61778	4.34569	0.183887	4.553	4.28183	4.20225	4.80805	0.148254	4.96465	4.78966	4.66986	4.50031	0.0675569	4.54276	4.53576	4.4224	4.65396	0.210767	4.44278	4.65478	4.86431	4.97589	0.188173	5.18707	4.9146	4.82601	4.88184	0.0433631	4.93113	4.86484	4.84956	4.62108	0.0665828	4.59203	4.69725	4.57395	4.37839	0.0903172	4.35587	4.47783	4.30146	4.76841	0.0612576	4.80866	4.69791
TGGT1_209000	9.06621	0.165724	8.90902	9.23932	9.0503	7.7521	0.194953	7.95878	7.5715	7.72603	7.9338	0.464474	7.55827	8.45318	7.78994	7.53065	0.283113	7.85516	7.40262	7.33417	8.24702	0.102796	8.35359	8.23901	8.14847	8.95284	0.10291	8.84628	9.05166	8.9606	8.69044	0.281785	8.49359	8.5645	9.01323	9.20531	0.224466	9.43202	8.98315	9.20077	8.01611	0.203303	7.84189	8.23949	7.96695	7.64368	0.238791	7.77947	7.78363
TGGT1_209010	5.2717	0.130907	5.13175	5.29221	5.39114	5.86021	0.293676	5.55661	6.14283	5.8812	5.43965	0.0543252	5.4739	5.46804	5.37701	5.80586	0.163182	5.61906	5.92066	5.87787	5.07142	0.123741	4.95417	5.05932	5.20076	4.91727	0.149194	5.03452	4.96796	4.74934	5.0833	0.0416136	5.13114	5.05547	5.0633	5.19236	0.0384489	5.2017	5.1501	5.22528	5.60567	0.134672	5.7159	5.45556	5.64554	5.46775	0.161446	5.29508	5.49324
TGGT1_209020	3.57102	0.15819	3.41589	3.7321	3.56508	4.37475	0.262469	4.17742	4.2742	4.67263	4.13769	0.113433	4.24925	4.02247	4.14134	4.38256	0.228674	4.11916	4.53026	4.49827	4.26062	0.133637	4.10645	4.3434	4.33202	4.01756	0.133781	4.17173	3.93205	3.94889	4.07402	0.132955	4.12946	4.17029	3.92232	3.52675	0.159539	3.56673	3.35102	3.66249	4.17189	0.23135	3.90607	4.32776	4.28185	4.04722	0.201475	3.93833	3.92362
TGGT1_209030	9.76056	0.240683	9.64094	9.60311	10.0376	11.7398	0.145614	11.5719	11.8314	11.8161	10.5206	0.179866	10.6544	10.3161	10.5912	11.8137	0.0723201	11.8955	11.7877	11.758	10.3919	0.0893757	10.3015	10.4802	10.394	10.3208	0.0841951	10.4112	10.2446	10.3067	10.2544	0.306128	10.1909	10.5872	9.98495	10.0809	0.0814144	10.0673	10.1682	10.0071	11.7655	0.123002	11.9057	11.7153	11.6756	10.4586	0.286493	10.256	10.3335
TGGT1_209040	6.05557	0.55854	5.41633	6.44934	6.30104	2.54956	0.627469	3.08077	1.85725	2.71066	5.12922	0.865496	4.18736	5.88956	5.31074	1.80796	0.444217	2.3071	1.66072	1.45605	5.06865	0.377102	5.34271	5.22466	4.63858	6.00294	0.243906	5.72888	6.08378	6.19617	5.32231	0.454257	5.07477	5.84657	5.0456	6.15821	0.562235	5.51534	6.40121	6.55807	3.36366	1.33239	2.05542	4.71895	3.31662	5.04322	0.482788	5.18202	5.4414
TGGT1_209050	4.52098	0.364525	4.11017	4.64698	4.80578	5.92114	0.0615923	5.90475	5.98927	5.86941	3.94716	0.10276	3.91097	3.8674	4.06312	5.79793	0.223766	6.05221	5.63104	5.71055	4.52616	0.561775	4.77862	4.91741	3.88244	4.83653	0.218855	4.58407	4.97252	4.95301	4.74408	0.440422	4.52031	5.25146	4.46048	4.61219	0.325411	4.44185	4.4073	4.98741	6.57832	0.251024	6.51276	6.85562	6.36658	4.45513	0.316312	4.15046	4.43301
TGGT1_209060	5.76566	0.43993	5.30213	6.17741	5.81743	8.01413	0.222108	7.76125	8.1776	8.10354	6.7465	0.437635	6.47435	7.25133	6.51383	8.31253	0.0837331	8.21584	8.36134	8.36041	6.50102	0.323458	6.22895	6.85866	6.41544	6.31634	0.255535	6.58841	6.27921	6.0814	6.27577	0.120631	6.25557	6.40522	6.16651	5.83598	0.456577	6.34727	5.46897	5.69171	7.97494	0.183345	8.18642	7.8606	7.8778	6.47828	0.718474	5.86621	6.29931
TGGT1_209070	7.50187	0.215238	7.74129	7.3244	7.43992	6.96529	0.269391	7.2343	6.69552	6.96604	6.99299	0.279672	7.11637	6.67284	7.18976	6.89672	0.0989624	7.00765	6.8175	6.865	7.51278	0.123703	7.51312	7.38891	7.63632	7.56502	0.0880831	7.56468	7.65327	7.47711	7.60069	0.0353957	7.63707	7.56637	7.59863	7.53168	0.13572	7.58291	7.3778	7.63433	6.97739	0.0198645	6.99541	6.95609	6.98067	7.19132	0.21097	7.43304	7.09668
TGGT1_209080	4.73707	0.116986	4.66884	4.67022	4.87215	4.17412	0.345917	4.41798	4.32614	3.77822	4.37031	0.227822	4.45758	4.11175	4.54159	4.14382	0.138465	4.29568	4.1112	4.02457	4.17416	0.175987	4.30014	3.97308	4.24925	4.12953	0.115693	4.00354	4.15405	4.231	4.17155	0.0451445	4.12289	4.21207	4.17968	4.74033	0.243632	4.48769	4.75949	4.97382	4.34102	0.17383	4.18997	4.30207	4.53102	4.48556	0.24554	4.76835	4.36173
TGGT1_209090	5.18759	0.132518	5.21322	5.04412	5.30541	7.09127	0.384688	7.2622	7.36087	6.65074	5.40906	0.297943	5.74669	5.18302	5.29747	7.27203	0.0751715	7.34238	7.28089	7.19282	5.35331	0.217126	5.38535	5.12194	5.55264	4.97822	0.130548	4.94618	5.12181	4.86668	5.24724	0.145915	5.30887	5.08062	5.35223	5.26234	0.323927	5.63618	5.06496	5.08588	7.06736	0.187095	7.27861	7.00091	6.92256	5.49599	0.310814	5.40838	5.23838
TGGT1_209095	5.51069	0.149844	5.68339	5.41524	5.43343	7.53533	0.245148	7.27103	7.57969	7.75526	5.74584	0.345543	6.02153	5.35821	5.85779	7.88504	0.074051	7.82152	7.86723	7.96637	5.70321	0.16203	5.61904	5.60059	5.89	5.49679	0.0951703	5.58096	5.51589	5.39352	5.60057	0.0283203	5.61715	5.56787	5.61669	5.79097	0.316053	6.12657	5.74733	5.499	7.69745	0.316641	8.05898	7.56393	7.46944	5.95555	0.408753	5.74747	5.6927
TGGT1_209100	5.57183	0.221486	5.31724	5.72024	5.678	5.86284	0.121618	5.7274	5.96269	5.89844	5.7236	0.0749642	5.75463	5.63811	5.77807	5.86951	0.0481674	5.81454	5.9043	5.88971	5.27446	0.0613805	5.34489	5.23238	5.2461	5.14304	0.0616029	5.07261	5.18688	5.16963	5.15303	0.0377352	5.11234	5.18687	5.15989	5.50244	0.099089	5.44027	5.45034	5.61671	5.87445	0.048739	5.81825	5.89997	5.90513	5.71178	0.263943	5.41402	5.8044
TGGT1_209108	5.03543	0.249327	5.31596	4.9512	4.83912	4.851	0.361977	5.09952	5.01777	4.43569	4.81641	0.20014	5.04359	4.73953	4.66612	4.77816	0.0712044	4.85617	4.76166	4.71666	4.77498	0.164719	4.58854	4.83559	4.9008	4.99276	0.179496	5.1792	4.97796	4.82113	4.9825	0.159102	4.97555	4.82699	5.14497	5.06526	0.28767	5.36966	4.79791	5.02823	4.83523	0.161669	5.01403	4.69934	4.79232	4.82975	0.242649	5.10929	4.70648
TGGT1_209120	4.34926	0.231697	4.61308	4.17882	4.25589	4.9961	0.119309	4.94569	5.13234	4.91027	4.42071	0.186583	4.63225	4.27955	4.35034	5.34348	0.17182	5.14536	5.4516	5.43349	4.31411	0.143105	4.23349	4.2295	4.47934	4.3414	0.158499	4.42201	4.44338	4.15879	4.35654	0.145871	4.46253	4.19017	4.41691	4.39588	0.307714	4.72795	4.33933	4.12037	5.22442	0.214672	5.25818	4.99486	5.42021	4.50222	0.217775	4.55665	4.26239
TGGT1_209130	4.54718	0.225325	4.30101	4.59733	4.74321	5.38747	0.0940905	5.43791	5.44559	5.27891	4.90931	0.196855	4.90133	5.11003	4.71656	5.25451	0.141794	5.41531	5.20082	5.1474	4.50696	0.139873	4.34595	4.57647	4.59846	4.43573	0.13946	4.59674	4.35757	4.35287	4.42089	0.170822	4.34769	4.29887	4.61612	4.53852	0.196859	4.67448	4.31278	4.62831	5.30281	0.17844	5.09698	5.41378	5.39768	4.59613	0.213428	4.37776	4.60638
TGGT1_209140	2.52828	0.697668	1.7346	3.04472	2.80551	5.39447	0.320294	5.02475	5.58752	5.57114	3.31675	0.0687412	3.2505	3.38774	3.31202	5.60398	0.265396	5.2978	5.74588	5.76827	2.5457	0.148767	2.38314	2.67507	2.57888	2.34409	0.14245	2.50665	2.28458	2.24105	2.28617	0.150352	2.13429	2.43495	2.28925	2.48788	0.296091	2.50188	2.18504	2.77673	5.43163	0.0395183	5.38698	5.44578	5.46213	3.32666	0.81057	2.70105	3.03656
TGGT1_209150	5.68087	0.118436	5.57193	5.66376	5.80694	6.53493	0.217203	6.62419	6.69328	6.28732	5.64703	0.114893	5.77957	5.57567	5.58585	6.50697	0.214922	6.75158	6.42095	6.34838	5.85865	0.127833	5.91717	5.94674	5.71203	5.7891	0.0805759	5.73057	5.881	5.75573	5.78581	0.0588509	5.74026	5.85226	5.76491	5.58786	0.0889143	5.52327	5.55104	5.68927	6.61895	0.148304	6.78028	6.58802	6.48855	5.73458	0.104719	5.69201	5.65785
TGGT1_209160	5.3471	0.208222	5.12671	5.37404	5.54054	7.55022	0.301652	7.20229	7.73838	7.70999	5.5737	0.0844457	5.63866	5.47824	5.60419	7.6147	0.229506	7.3497	7.74622	7.7482	5.55494	0.159086	5.6697	5.62178	5.37333	5.41872	0.100632	5.30396	5.46032	5.49189	5.42934	0.310698	5.42758	5.74092	5.11953	5.38319	0.210298	5.19479	5.3447	5.61007	7.37139	0.26906	7.65713	7.12289	7.33414	5.7597	0.457046	5.37121	5.64459
TGGT1_209170	5.06837	0.208877	4.83873	5.24706	5.11931	6.11199	0.118018	6.20363	6.15353	5.97882	4.12547	0.347037	3.77356	4.46742	4.13544	6.02819	0.192682	6.24968	5.89919	5.9357	4.58102	0.394235	4.97962	4.57215	4.1913	4.60247	0.346819	4.20387	4.8353	4.76824	4.71551	0.250707	4.49926	4.99031	4.65695	5.17653	0.368558	5.50107	4.77585	5.25267	6.1679	0.160843	6.32082	6.00016	6.18272	4.26699	0.396229	3.84709	4.31958
TGGT1_209180	3.32725	0.455955	3.1482	3.84556	2.98801	2.81737	0.0976212	2.70611	2.85731	2.88868	3.68944	1.20722	2.80648	5.06509	3.19675	3.20926	0.155145	3.38823	3.12681	3.11276	3.5317	0.374232	3.59518	3.87014	3.12979	3.65562	0.165726	3.59215	3.84371	3.53102	3.14163	0.245511	2.92501	3.40831	3.09157	3.36136	0.321746	3.72824	3.12724	3.2286	2.80263	0.870375	3.80625	2.3467	2.25494	2.39372	0.180871	2.32987	2.25343
TGGT1_209190	5.3555	0.0379535	5.32059	5.3959	5.35002	5.13697	0.0982752	5.03454	5.14589	5.23049	5.25155	0.100771	5.3321	5.13855	5.28401	5.03406	0.0560208	4.9789	5.03237	5.0909	5.13934	0.0363065	5.17014	5.09931	5.14857	4.89095	0.0267718	4.86014	4.90409	4.90861	4.93886	0.0452815	4.89002	4.94712	4.97945	5.22984	0.0447513	5.1797	5.24409	5.26573	4.88093	0.313961	5.13977	4.53168	4.97134	5.25284	0.00704292	5.25351	5.25952
TGGT1_209200	6.61205	0.178965	6.4054	6.71631	6.71444	7.13746	0.207462	7.24042	7.27329	6.89865	5.76953	0.323214	5.45791	6.10321	5.74746	7.00735	0.181796	7.20473	6.84678	6.97053	6.35217	0.244462	6.51882	6.46615	6.07153	6.65025	0.144672	6.4836	6.74357	6.72359	6.53053	0.230529	6.38794	6.79649	6.40715	6.57279	0.267457	6.73875	6.26425	6.71536	7.17332	0.0300377	7.20361	7.1728	7.14354	5.94471	0.234333	5.67437	6.07
TGGT1_209210	7.88314	0.15064	8.05025	7.84139	7.75778	7.07493	0.447156	7.49063	7.1323	6.60185	7.52593	0.191033	7.73821	7.47169	7.36787	7.03877	0.243664	7.31865	6.9238	6.87386	7.86765	0.267062	8.17286	7.75325	7.67685	7.72952	0.272256	7.42431	7.94739	7.81685	7.83636	0.139904	7.80139	7.71725	7.99043	7.90235	0.30863	8.2445	7.64493	7.81763	7.09646	0.179833	7.30405	6.99692	6.98839	7.51468	0.246241	7.77849	7.47462
TGGT1_209240	5.70792	0.244572	5.42565	5.84144	5.85668	5.54332	0.260961	5.28016	5.80202	5.54778	5.09559	0.496843	4.61363	5.60608	5.06706	5.53942	0.280227	5.22793	5.77104	5.61928	4.88206	0.240896	5.00534	5.03636	4.60447	5.14988	0.109044	5.0266	5.23369	5.18936	5.07795	0.136497	4.95317	5.05694	5.22373	5.89084	0.134313	5.95627	5.73635	5.9799	5.26479	0.462241	5.39491	4.75143	5.64802	5.19362	0.2712	4.88355	5.3107
TGGT1_209250	8.19136	0.37013	7.76429	8.41909	8.39072	8.89494	0.130318	8.90787	9.01832	8.75865	7.55787	0.280102	7.3515	7.87673	7.44537	8.78963	0.129248	8.93868	8.72167	8.70854	7.88998	0.420606	8.14566	8.11975	7.40454	8.1813	0.230859	7.92562	8.37446	8.24381	8.02516	0.320688	7.79245	8.39096	7.89207	8.23754	0.240472	8.30907	7.96942	8.43413	8.96598	0.11089	9.0865	8.94318	8.86827	7.60809	0.242443	7.33397	7.6959
TGGT1_209260	7.3881	0.140817	7.54559	7.27433	7.34437	8.49043	0.0804009	8.40145	8.51198	8.55785	7.74014	0.146409	7.85287	7.57466	7.79288	8.67826	0.145575	8.51336	8.7325	8.78893	8.11511	0.114688	8.23665	8.0088	8.09986	7.76948	0.106577	7.64794	7.84694	7.81358	7.89691	0.0577944	7.89287	7.95662	7.84125	7.3969	0.0398092	7.42773	7.411	7.35195	8.46041	0.168299	8.65465	8.36878	8.35782	7.78323	0.145821	7.68069	7.71883
TGGT1_209270	6.00411	0.155167	6.1324	6.04829	5.83165	5.14931	0.262066	5.4504	5.02494	4.97258	5.52545	0.0663853	5.47612	5.4993	5.60093	5.14695	0.107955	5.25948	5.13713	5.04425	5.88723	0.117745	5.97917	5.75452	5.92799	5.8707	0.0870957	5.77875	5.88139	5.95196	5.91836	0.0840958	5.97259	5.82148	5.961	5.91816	0.0912385	5.81402	5.95645	5.98402	5.44341	0.297693	5.21908	5.78114	5.33002	5.57862	0.1825	5.76559	5.56933
TGGT1_209280	7.14992	0.286094	7.47898	7.01071	6.96008	6.86567	0.220627	7.1199	6.75274	6.72436	7.10179	0.133433	7.25517	7.0124	7.03781	6.75965	0.202595	6.99359	6.6434	6.64197	7.27824	0.0939339	7.1958	7.25843	7.3805	7.30934	0.0935513	7.39179	7.32856	7.20767	7.35238	0.156653	7.47112	7.17484	7.41119	7.25628	0.403964	7.72253	7.01126	7.03505	6.7487	0.267093	7.04461	6.52547	6.67602	7.03837	0.164054	7.2255	6.9193
TGGT1_209290	8.45076	0.311996	8.80621	8.22219	8.32389	8.90113	0.103902	9.00783	8.8953	8.80027	8.78988	0.168977	8.97895	8.73709	8.6536	9.19893	0.173706	9.01221	9.35573	9.22885	7.85057	0.278489	7.54174	7.92737	8.0826	7.91168	0.268119	8.22051	7.77614	7.73839	7.81957	0.121254	7.9429	7.7005	7.81532	8.49678	0.112248	8.55844	8.56469	8.36722	8.85287	0.176642	9.03666	8.68437	8.83756	8.74515	0.140039	8.85984	8.58908
TGGT1_209300	5.7378	0.429505	5.7437	6.16432	5.30537	2.44368	0.259789	2.70662	2.18716	2.43725	4.39617	0.940106	3.71083	5.4679	4.00979	2.24277	0.124391	2.1675	2.17445	2.38634	4.11878	0.306248	4.17269	4.39449	3.78915	5.26331	0.0471309	5.20939	5.29667	5.28386	4.69921	0.1727	4.56256	4.64174	4.89331	5.99638	0.08603	6.03983	5.89729	6.05202	2.91088	0.826624	2.29728	3.85087	2.58448	4.2402	0.78006	5.07913	4.1047
TGGT1_209410	4.13305	0.463648	4.28279	4.50333	3.61304	2.17285	0.347962	2.52142	1.8255	2.17162	3.01744	0.709425	2.30646	3.7253	3.02057	2.46544	0.256718	2.47025	2.71972	2.20635	2.84375	0.31877	2.89351	3.13471	2.50302	4.01408	0.137135	3.96431	3.90877	4.16915	3.42352	0.0740769	3.36995	3.50805	3.39255	4.41762	0.118444	4.55003	4.32177	4.38105	2.35353	0.643775	1.98625	3.09688	1.97746	3.00638	0.293637	3.28466	3.03501
TGGT1_209420	7.87596	0.0999023	7.9266	7.76088	7.9404	7.90344	0.075057	7.96916	7.91952	7.82165	8.01664	0.0889445	7.91408	8.0632	8.07263	7.84515	0.0602726	7.77593	7.87349	7.88603	8.06264	0.115449	7.98855	8.00371	8.19566	8.1215	0.100858	8.19559	8.16227	8.00664	8.18554	0.0885887	8.25678	8.08635	8.21349	7.86789	0.114978	8.00002	7.79058	7.81308	7.86271	0.0529844	7.82606	7.92346	7.8386	8.23077	0.104577	8.11027	8.28411
TGGT1_209430	6.71604	0.156971	6.53927	6.76975	6.83911	6.38062	0.344589	5.98748	6.52406	6.63031	6.55092	0.195933	6.32786	6.69519	6.6297	6.43852	0.4652	5.90139	6.70213	6.71205	5.81775	0.238115	5.55734	5.87153	6.02438	5.896	0.227242	6.15641	5.79375	5.73785	5.86544	0.12421	5.90647	5.7259	5.96394	6.53298	0.378133	6.09643	6.74405	6.75847	6.30642	0.224545	6.04784	6.41918	6.45223	6.59379	0.186504	6.39346	6.7624
TGGT1_209440	7.53334	0.199299	7.67694	7.61729	7.3058	7.04039	0.274402	7.30173	6.75457	7.06488	7.25422	0.131231	7.34529	7.31357	7.1038	7.01784	0.273794	7.33071	6.90077	6.82205	7.85519	0.0260151	7.88005	7.85737	7.82816	7.70527	0.0304238	7.68041	7.69621	7.7392	7.70498	0.136126	7.70954	7.56663	7.83877	7.48709	0.253703	7.74767	7.24088	7.47272	7.16079	0.137226	7.31048	7.13096	7.04093	6.99156	0.354752	7.35252	6.97881
TGGT1_209450	6.32754	0.194358	6.10426	6.45874	6.41963	5.94775	0.0502346	5.98888	5.96261	5.89176	5.75174	0.0565357	5.70122	5.7412	5.81281	5.77129	0.07953	5.86223	5.73687	5.71477	5.95448	0.148065	6.07049	6.00522	5.78771	6.1874	0.118348	6.07138	6.30794	6.18286	6.07991	0.0759596	6.00659	6.15826	6.07489	6.24031	0.205183	6.03388	6.24283	6.44422	5.93564	0.0848522	5.84875	6.0183	5.93986	5.9377	0.0820887	5.86281	6.02547
TGGT1_209460	6.03176	0.0980921	5.91849	6.08807	6.08871	5.70758	0.323253	5.33684	5.93047	5.85543	5.87153	0.235088	5.65079	6.11872	5.84506	5.8124	0.187633	5.60956	5.97975	5.84789	5.37239	0.0602594	5.3343	5.34102	5.44187	5.1464	0.0375098	5.18449	5.1452	5.1095	5.3032	0.149552	5.30968	5.15052	5.44941	5.87293	0.194642	5.65012	5.95877	6.0099	5.61687	0.236012	5.34436	5.75102	5.75524	5.91691	0.0972237	5.84163	5.88241
TGGT1_209485	1.81476	0.187224	2.02497	1.66592	1.75338	0.713802	0.255995	0.468707	0.693244	0.979457	2.19745	2.71373	0.736792	5.32866	0.526909	-0.635653	0.48912	-0.135254	-0.659048	-1.11266	0.459724	0.271496	0.770098	0.342764	0.26631	1.12481	0.284197	0.814437	1.1877	1.3723	1.25727	0.0538775	1.21544	1.23831	1.31807	1.73793	0.601101	1.14188	2.34396	1.72796	0.50865	0.41066	0.980024	0.317642	0.228284	1.26233	0.542961	0.653858	1.43567
TGGT1_209490	7.28819	0.114302	7.16592	7.39237	7.30629	5.91748	0.172458	6.03513	5.9978	5.71952	7.0158	0.0123183	7.02047	7.00183	7.02509	5.73803	0.247448	6.01636	5.54293	5.6548	7.08356	0.10837	7.16278	7.12785	6.96007	7.16745	0.0825095	7.08823	7.16121	7.2529	7.14725	0.175216	7.19262	7.29531	6.9538	7.41038	0.0468387	7.37679	7.39047	7.46388	6.10391	0.172292	5.91707	6.13816	6.2565	7.07816	0.0623978	7.0607	7.14743
TGGT1_209500	7.46637	0.147003	7.6168	7.45927	7.32305	6.04161	0.418874	6.5204	5.8616	5.74283	6.95741	0.143141	7.0435	6.79217	7.03656	5.92097	0.338915	6.30034	5.64811	5.81445	7.58679	0.266551	7.89444	7.42502	7.4409	7.40859	0.266786	7.10094	7.57615	7.54869	7.49833	0.137446	7.48938	7.36557	7.64003	7.42064	0.102213	7.3287	7.40252	7.53071	6.2797	0.216262	6.12211	6.52626	6.19074	6.93616	0.438156	7.3553	6.97199
TGGT1_209510	1.10882	0.316471	0.747878	1.33873	1.23985	-2.10914	0.86867	-1.52615	-1.69375	-3.10751	-0.510329	1.21486	-1.65558	0.763859	-0.639271	-2.41418	0.253911	-2.70373	-2.30932	-2.2295	-0.0595528	0.830232	0.675412	0.106028	-0.960098	1.44379	0.6424	0.708828	1.72439	1.89816	0.144765	0.852426	-0.494409	1.1126	-0.183894	1.11319	0.933905	0.0897645	1.91923	1.33057	-0.624148	0.342854	-0.8093	-0.228523	-0.83462	-0.852615	0.496679	-0.511805	-0.623551
TGGT1_209520	5.05516	0.149856	5.22566	4.9955	4.94432	4.71604	0.193213	4.89832	4.5135	4.73631	5.15914	0.401241	5.54018	4.74036	5.19687	4.67684	0.1727	4.86406	4.52377	4.64268	5.56172	0.115864	5.43485	5.58839	5.66192	5.65183	0.110473	5.7787	5.57693	5.59986	5.57162	0.0194008	5.59305	5.55525	5.56656	5.18139	0.0737203	5.13892	5.26651	5.13872	4.79098	0.0237267	4.81263	4.76562	4.79471	5.05582	0.196407	5.28258	4.94573
TGGT1_209530	3.07004	0.305909	3.34748	2.74198	3.12068	3.56533	0.2037	3.50807	3.79153	3.39638	3.40005	0.176438	3.45826	3.20186	3.54003	3.7006	0.133797	3.58306	3.8462	3.67254	3.50148	0.182238	3.65176	3.29877	3.5539	3.17633	0.161485	3.02605	3.34707	3.15588	3.48378	0.135104	3.60791	3.50356	3.33988	3.13166	0.0629525	3.11887	3.20003	3.07609	3.58832	0.217719	3.64713	3.34723	3.77059	3.43303	0.0909055	3.36179	3.40189
TGGT1_209540	3.27704	0.042561	3.32103	3.27403	3.23606	3.14927	0.175396	2.96291	3.31112	3.17379	3.46242	0.205325	3.66134	3.25124	3.47467	3.08135	0.113261	2.9506	3.14929	3.14417	3.55412	0.170813	3.72437	3.38275	3.55525	3.23797	0.14758	3.06772	3.32954	3.31666	3.39389	0.111877	3.52306	3.32801	3.33059	3.26482	0.0849905	3.19816	3.36053	3.23577	3.09661	0.116003	2.96344	3.1507	3.17569	3.37602	0.0939143	3.26813	3.43943
TGGT1_209550	3.85948	0.0652674	3.78412	3.89646	3.89787	3.69244	0.0234237	3.68151	3.67648	3.71933	3.87265	0.191837	4	3.65201	3.96594	3.72046	0.047151	3.75878	3.6678	3.73479	4.15346	0.129951	4.26698	4.01172	4.18168	3.96024	0.140607	3.84672	3.91648	4.11753	4.07331	0.0948036	4.15563	4.09465	3.96966	3.78068	0.109633	3.65539	3.82759	3.85904	3.74688	0.0786885	3.83617	3.68766	3.7168	3.91493	0.0442494	3.86825	3.92027
TGGT1_209570	5.28887	0.0782816	5.3538	5.20194	5.31087	5.31883	0.0872309	5.23243	5.40687	5.3172	5.46312	0.124515	5.57996	5.33214	5.47726	5.3871	0.0956493	5.27685	5.4479	5.43655	5.48061	0.0783099	5.41279	5.46273	5.56631	5.50461	0.0590885	5.57243	5.47715	5.46425	5.42392	0.0414527	5.47026	5.41111	5.39038	5.41099	0.0544065	5.40214	5.46928	5.36155	5.41526	0.137546	5.25647	5.49203	5.49729	5.49479	0.132257	5.44276	5.39646
TGGT1_209580	5.38567	0.122481	5.37563	5.26851	5.51286	5.79932	0.0290388	5.76682	5.80842	5.82272	5.65108	0.220917	5.80248	5.39758	5.75318	5.75158	0.035512	5.71087	5.76767	5.77619	5.70226	0.175221	5.89453	5.66069	5.55156	5.39563	0.176027	5.20336	5.43466	5.54886	5.52901	0.157309	5.61453	5.62503	5.34746	5.50282	0.0831068	5.54659	5.5549	5.40698	5.75121	0.0254933	5.72513	5.75242	5.77607	5.64284	0.119395	5.51133	5.6728
TGGT1_209583	1.94347	0.419915	1.47337	2.07568	2.28137	-0.675403	1.66513	0.0478669	0.505794	-2.57987	1.69636	0.615263	1.01293	2.20613	1.87002	0.293655	0.34017	0.549631	0.423685	-0.0923499	1.62469	0.364621	1.88186	1.78481	1.20741	2.16146	0.22361	1.9043	2.27	2.31009	1.51186	0.52812	1.20625	2.12168	1.20766	1.91811	0.55236	1.29004	2.13597	2.32832	0.643058	1.42685	-0.726946	2.12066	0.535464	1.49374	0.2533	1.27342	1.7705
TGGT1_209600	6.53969	0.336825	6.31148	6.38105	6.92655	8.65716	0.206631	8.42375	8.81671	8.73103	7.49201	0.226331	7.57122	7.23673	7.6681	8.66425	0.023651	8.68517	8.63859	8.66898	7.13189	0.01832	7.15135	7.12934	7.11497	6.86153	0.0240499	6.84207	6.88842	6.85411	6.97666	0.236851	6.94292	7.22857	6.75848	6.80484	0.0921881	6.70024	6.87422	6.84008	8.60497	0.081171	8.68272	8.52077	8.61142	7.41494	0.352213	7.0856	7.37297
TGGT1_209610	4.24405	0.563356	3.64276	4.32975	4.75965	4.80721	1.17493	3.45168	5.53351	5.43645	4.64409	0.305587	4.39189	4.55647	4.98392	4.78722	0.570395	4.13028	5.15665	5.07472	4.44756	0.20355	4.21411	4.58794	4.54062	4.18695	0.231185	4.4204	3.9581	4.18236	4.35428	0.377938	4.67601	4.44877	3.93807	4.29452	0.547819	3.66438	4.65759	4.56157	4.50143	0.458445	4.03517	4.51748	4.95164	4.79322	0.322249	4.42387	4.93875
TGGT1_209630	3.73608	0.0511925	3.71255	3.70088	3.79481	3.4805	0.314245	3.61626	3.1212	3.70404	4.03322	0.0598955	4.04211	3.96937	4.08817	3.68584	0.0978079	3.5729	3.74255	3.74207	4.17434	0.191843	4.39221	4.03071	4.10011	3.9167	0.1972	3.69884	4.08298	3.9683	4.00808	0.0866948	4.10183	3.99161	3.9308	3.83591	0.246763	3.66065	4.1181	3.72898	3.53089	0.114505	3.66164	3.44848	3.48256	3.93398	0.163035	3.75282	3.98022
TGGT1_209640	3.78516	0.0632876	3.85727	3.73881	3.75941	2.78785	0.150127	2.94904	2.65202	2.76248	3.72396	0.078364	3.75032	3.63582	3.78575	2.74012	0.138842	2.60903	2.8856	2.72573	4.04079	0.136964	4.15949	3.89093	4.07194	3.96888	0.106608	3.85018	3.99999	4.05647	4.14977	0.0863765	4.24402	4.07439	4.1309	3.75934	0.0294768	3.78129	3.7709	3.72584	2.81628	0.186831	2.79457	2.64125	3.01301	3.84086	0.13269	3.69115	3.94393
TGGT1_209650A	4.69705	0.406627	4.35058	5.14472	4.59585	3.96364	0.268153	4.10966	3.65416	4.12708	4.26821	0.816271	3.53004	5.14486	4.12973	4.16659	0.176361	4.36526	4.10598	4.02853	4.77192	0.158012	4.83024	4.89248	4.59303	4.81901	0.0670387	4.76069	4.80409	4.89225	4.79876	0.325379	4.65608	4.5691	5.1711	4.62052	0.313659	4.9298	4.30266	4.6291	4.10338	0.208189	4.20393	3.864	4.24221	3.85669	0.300327	3.94934	4.09978
TGGT1_209650B	6.81397	0.25428	6.59221	7.09151	6.75819	6.21851	0.0633244	6.26223	6.14589	6.24741	6.42896	0.685309	5.84769	7.18462	6.25457	6.326	0.22462	6.55526	6.31643	6.10632	6.72015	0.207723	6.82773	6.85201	6.4807	6.82013	0.180752	6.71255	7.02881	6.71903	6.70412	0.242297	6.51065	6.62582	6.97588	6.73641	0.407533	7.18178	6.38212	6.64533	6.26732	0.156603	6.43787	6.12999	6.2341	6.17218	0.150446	6.20487	6.30359
TGGT1_209670	2.40101	0.0484533	2.38894	2.45436	2.35973	2.44545	0.378844	2.35197	2.12209	2.86228	2.10189	0.231849	2.14913	2.30648	1.85006	2.05748	0.255802	1.96813	2.34597	1.85833	1.11819	0.18631	1.19511	0.90573	1.25371	0.960193	0.250379	0.883266	0.757303	1.24001	1.02961	0.158298	1.21214	0.929967	0.946717	2.31589	0.0542384	2.25603	2.36176	2.32989	1.96113	0.0999652	2.07629	1.89672	1.91037	2.20241	0.0894815	2.28923	2.11048
TGGT1_209680	6.26248	0.0213253	6.23928	6.26691	6.28124	5.70271	0.160458	5.56967	5.65756	5.88091	6.08396	0.0608384	6.0186	6.09434	6.13894	5.64008	0.167955	5.44617	5.73957	5.73452	6.11811	0.134312	6.21956	5.9658	6.16898	5.84624	0.0909723	5.74479	5.87335	5.92057	5.91816	0.0571562	5.92443	5.85812	5.97191	6.10761	0.153427	5.933	6.22085	6.16899	5.61666	0.062947	5.61065	5.55694	5.6824	6.0605	0.0554356	6.03346	6.12427
TGGT1_209690	3.88568	0.0964551	3.97177	3.78144	3.90384	4.33348	0.229849	4.10581	4.56544	4.32919	4.09904	0.0562859	4.10834	4.03868	4.15009	4.43766	0.211149	4.19427	4.54693	4.57178	4.41909	0.365579	4.82662	4.11998	4.31068	3.69906	0.353333	3.29154	3.91978	3.88587	4.14175	0.118103	4.26989	4.03726	4.1181	3.77224	0.0609251	3.72576	3.74976	3.84122	4.33218	0.0931715	4.30088	4.25869	4.43697	4.11739	0.0533491	4.08822	4.08497
TGGT1_209700	3.31122	0.361844	2.91387	3.39802	3.62177	4.88474	0.258107	4.60969	4.92286	5.12166	4.50179	0.207819	4.71786	4.48416	4.30334	5.02443	0.0735069	4.94522	5.09045	5.03762	3.85372	0.0464792	3.814	3.90484	3.84233	3.50763	0.0751429	3.54735	3.55457	3.42096	3.42622	0.177853	3.38419	3.62132	3.27315	3.47358	0.150111	3.59436	3.52085	3.30552	4.83195	0.148493	4.6804	4.97718	4.83827	4.1733	0.474331	3.71889	4.1357
TGGT1_209710	3.85718	0.310643	3.52673	3.90156	4.14325	5.29032	0.295101	4.9637	5.53772	5.36954	4.97676	0.136894	4.81934	5.04308	5.06786	5.54047	0.243391	5.25953	5.67414	5.68773	4.84633	0.107002	4.7364	4.95014	4.85244	4.26153	0.144635	4.37146	4.09768	4.31545	4.48141	0.124746	4.50299	4.59395	4.34728	3.99604	0.15583	4.07605	4.09561	3.81646	5.29083	0.111272	5.30637	5.1726	5.39351	4.98786	0.399086	4.55456	5.06866
TGGT1_209720	4.67964	0.211203	4.50634	4.61769	4.91489	7.04153	0.367867	6.62116	7.1989	7.30454	5.60831	0.0748233	5.69362	5.5538	5.57751	7.2717	0.220654	7.01691	7.39881	7.39937	5.26719	0.153716	5.32357	5.09325	5.38476	4.70873	0.0509138	4.65236	4.72248	4.75136	4.89049	0.0334835	4.90874	4.91089	4.85185	4.8009	0.11495	4.84229	4.88942	4.67098	6.96627	0.113658	7.09194	6.93619	6.87067	5.598	0.520202	5.21692	5.38644
TGGT1_209730	6.51534	0.100221	6.40153	6.55412	6.59038	6.5495	0.139629	6.46923	6.46854	6.71073	5.99513	0.485978	5.53609	6.50418	5.94513	6.51251	0.0715317	6.43318	6.57208	6.53229	5.90256	0.359928	6.31752	5.67489	5.71528	5.71191	0.36511	5.29696	5.98393	5.85485	5.90246	0.158835	5.79276	5.83001	6.0846	6.30553	0.111175	6.26516	6.22019	6.43126	6.40334	0.02801	6.43549	6.38421	6.39031	6.17013	0.147495	6.00084	6.23863
TGGT1_209740	4.81926	0.0685669	4.8788	4.83467	4.74429	4.1967	0.0301662	4.22748	4.19542	4.16719	4.64026	0.198621	4.45098	4.84706	4.62274	4.15798	0.0197341	4.14919	4.18058	4.14417	4.49488	0.372536	4.88003	4.13639	4.46824	4.21684	0.385955	3.8317	4.6036	4.21523	4.51221	0.234964	4.67157	4.24237	4.62269	4.77708	0.0831549	4.7227	4.8728	4.73574	4.12703	0.164891	4.20332	3.93781	4.23996	4.66612	0.0594794	4.7311	4.65287
TGGT1_209755A	-1.1653	0.73158	-0.7894	-0.698089	-2.00841	0.478826	0.996805	1.6188	0.0465798	-0.228898	0.771475	2.2665	-0.387215	3.38309	-0.681446	-0.171085	0.451606	0.0571222	0.120877	-0.691255	-0.972118	0.130603	-0.859175	-1.11513	-0.942045	-0.916441	0.206207	-1.02938	-1.0415	-0.678436	-0.191819	0.470391	-0.64587	-0.222952	0.293365	-0.920955	0.135961	-0.791987	-0.907909	-1.06297	0.352269	0.41915	0.316978	0.787949	-0.0481197	0.128753	0.276998	0.091542	-0.127759
TGGT1_209755B	0.286972	0.68515	0.487539	0.849455	-0.476078	0.167277	1.77796	1.93582	0.185953	-1.61995	1.40018	1.88562	0.139914	3.56796	0.492654	0.676819	0.97689	1.79813	0.222518	0.00980944	-0.000345573	0.103689	0.0702067	0.0481524	-0.119396	-0.00824509	0.0612585	-0.0787974	0.0314344	0.0226277	0.704885	0.172738	0.904266	0.610101	0.60029	-0.199543	0.162428	-0.199675	-0.0370495	-0.361905	0.807822	1.30998	-0.414455	0.64723	2.19069	0.452445	0.52528	0.856276	-0.141401
TGGT1_209770	5.12694	0.371475	4.70968	5.42169	5.24945	5.57499	0.359255	5.17778	5.67001	5.87718	4.79829	0.525574	4.3802	5.38829	4.62638	5.57644	0.171787	5.41142	5.75427	5.56362	4.36219	0.158182	4.28015	4.26188	4.54454	4.59433	0.0959786	4.67637	4.61784	4.48878	4.38613	0.246462	4.18778	4.30857	4.66205	4.96634	0.18669	4.9575	4.78423	5.15729	5.62727	0.139853	5.70346	5.71248	5.46586	4.7199	0.147072	4.55227	4.82729
TGGT1_209790	5.42226	0.0677451	5.35115	5.48604	5.42959	5.07906	0.181752	5.01667	4.93672	5.28379	5.34448	0.0628285	5.3423	5.28277	5.40837	5.21555	0.207817	4.97824	5.3034	5.36502	5.26075	0.34172	4.90046	5.30153	5.58024	5.63097	0.327271	5.99125	5.54959	5.35207	5.55552	0.175032	5.67116	5.35415	5.64126	5.43574	0.0991007	5.54989	5.38559	5.37173	5.07774	0.194894	5.30256	4.95669	4.97397	5.53269	0.0937299	5.43318	5.61931
TGGT1_209800	5.46647	0.0810299	5.38233	5.54399	5.47309	5.64745	0.0448857	5.60892	5.6367	5.69674	5.74339	0.19676	5.97022	5.64117	5.61878	5.68628	0.123185	5.82746	5.6007	5.63067	5.39936	0.282321	5.34616	5.14742	5.70449	4.89146	0.0610592	4.94466	4.82479	4.90493	5.03792	0.119277	4.99401	4.94682	5.17293	5.39248	0.127485	5.26817	5.52292	5.38634	5.62236	0.111159	5.60608	5.52025	5.74077	5.52405	0.157724	5.34301	5.59742
TGGT1_209810	1.57556	0.348195	1.25309	1.94476	1.52884	0.954216	0.129363	1.06502	0.985565	0.81206	1.19409	0.257681	0.966322	1.47378	1.14218	0.877361	0.420265	1.27371	0.436695	0.921675	1.71896	0.210064	1.7921	1.88267	1.4821	2.27789	0.298926	2.20475	2.02232	2.6066	1.33695	0.502049	1.07668	1.9157	1.01849	1.63542	0.413907	1.16163	1.92674	1.81789	1.77797	0.729907	1.04345	2.50317	1.78728	0.716476	0.430452	0.437101	1.21219
TGGT1_209820	0.752019	0.122585	0.610475	0.823701	0.821882	2.99975	0.0969456	3.09182	3.00885	2.89857	1.1314	0.755315	0.814886	1.99348	0.585842	3.33295	0.453128	2.82848	3.46494	3.70543	1.75369	0.0759016	1.82856	1.75573	1.6768	1.70031	0.248369	1.62544	1.49798	1.9775	1.57545	0.323134	1.5314	1.91835	1.2766	0.826968	0.105838	0.946612	0.745567	0.788724	3.13679	0.285656	2.81567	3.36262	3.23209	1.29873	0.844774	0.453677	1.2993
TGGT1_209830	4.09888	0.221795	3.86754	4.1194	4.30971	4.72754	0.206856	4.81696	4.49102	4.87465	4.29009	0.242703	4.126	4.56888	4.17538	4.58363	0.122776	4.72281	4.4907	4.53737	4.26856	0.219951	4.12757	4.15611	4.522	4.27819	0.156616	4.41918	4.10961	4.30578	4.16685	0.276043	4.19053	4.43028	3.87972	4.0788	0.14958	4.23128	4.07282	3.9323	4.70061	0.0190263	4.69951	4.68216	4.72017	4.16466	0.336072	3.77973	4.3145
TGGT1_209850	7.60054	0.456576	8.12452	7.38897	7.28812	7.68174	0.200043	7.89857	7.50437	7.64227	7.52021	0.343875	7.72763	7.12327	7.70973	7.7575	0.123656	7.89994	7.67769	7.69486	7.56818	0.153808	7.48457	7.4743	7.74569	7.56935	0.0949572	7.65297	7.58896	7.46612	7.63437	0.221384	7.73634	7.38037	7.78639	7.819	0.394718	8.26917	7.65566	7.53216	7.8382	0.181531	8.01947	7.8387	7.65641	7.46375	0.279897	7.78194	7.25559
TGGT1_209860	6.50649	0.129555	6.65339	6.40857	6.4575	6.25485	0.145082	6.11429	6.24619	6.40407	6.36615	0.0691833	6.29784	6.43617	6.36443	6.29165	0.173575	6.09693	6.34786	6.43015	5.8935	0.218387	5.76239	5.77251	6.1456	6.05658	0.123328	6.18769	6.03916	5.94288	6.02701	0.12053	6.09102	5.88798	6.10204	6.50211	0.126018	6.56739	6.5821	6.35685	6.07657	0.185304	6.19266	5.86287	6.17419	6.39938	0.0463313	6.39951	6.44565
TGGT1_209870	6.64661	0.0804898	6.68655	6.69931	6.55396	6.33442	0.0708664	6.40845	6.32759	6.26722	6.55842	0.175719	6.72455	6.37447	6.57624	6.17852	0.109943	6.30535	6.11022	6.12	6.52364	0.108946	6.43602	6.48928	6.64563	6.5255	0.0845053	6.61313	6.4445	6.51887	6.5064	0.0762111	6.48464	6.59113	6.44344	6.67961	0.201337	6.90589	6.52026	6.6127	6.37997	0.0199232	6.3725	6.40255	6.36487	6.59783	0.070754	6.51691	6.62856
TGGT1_209880	7.29288	0.154093	7.13508	7.3006	7.44297	7.79585	0.0199082	7.81444	7.77485	7.79826	6.65921	0.319083	6.32024	6.95375	6.70365	7.68244	0.0827578	7.77608	7.65214	7.6191	6.91941	0.209005	7.08205	6.9925	6.68367	7.24052	0.156173	7.07788	7.38931	7.25438	7.18904	0.102505	7.07302	7.22678	7.26734	7.32761	0.168539	7.33315	7.15637	7.49331	7.86069	0.28365	7.74719	8.18352	7.65137	6.87618	0.0699559	6.81099	6.86746
TGGT1_209890	5.68598	0.0563711	5.75107	5.65356	5.6533	6.04343	0.116509	6.13039	5.91105	6.08885	5.75989	0.195272	5.80041	5.54754	5.93172	6.06337	0.0205567	6.07997	6.06976	6.04038	5.68473	0.104236	5.65311	5.59997	5.80112	5.59336	0.0458315	5.62498	5.6143	5.5408	5.61098	0.00420092	5.61449	5.60633	5.61213	5.7452	0.116538	5.61418	5.78414	5.83728	5.9797	0.0927114	5.92055	5.932	6.08655	5.77066	0.118409	5.90093	5.66955
TGGT1_209900	3.32499	0.777431	2.4291	3.72362	3.82225	6.3329	0.44116	5.82352	6.59191	6.58328	3.45698	0.693547	2.75142	4.13786	3.48166	6.46065	0.29519	6.12051	6.64983	6.6116	2.92876	0.158992	2.99446	2.74745	3.04437	2.77135	0.122652	2.70565	2.91286	2.69555	2.53024	0.239218	2.26095	2.71817	2.61159	3.30011	0.191126	3.11131	3.29554	3.49348	6.08062	0.0657262	6.02384	6.0654	6.15262	3.46584	1.1656	2.66275	2.93203
TGGT1_209910	8.05572	0.276635	7.79833	8.02057	8.34824	10.2147	0.498961	9.63914	10.5254	10.4795	8.48561	0.213372	8.47484	8.27783	8.70417	10.427	0.326647	10.051	10.6412	10.5887	8.3162	0.210806	8.10958	8.30806	8.53096	8.3709	0.207242	8.57752	8.37214	8.16304	8.33911	0.0735979	8.42033	8.32016	8.27684	8.34718	0.160407	8.16324	8.42034	8.45796	10.152	0.0419385	10.1214	10.1998	10.1348	8.71111	0.421541	8.44944	8.4865
TGGT1_209930	4.3647	0.430731	3.95258	4.32961	4.8119	5.00962	0.638334	4.27274	5.36328	5.39285	4.89838	0.528797	4.2878	5.20846	5.19887	5.2336	0.2325	4.99461	5.45902	5.24717	4.12094	0.121108	4.19774	4.18374	3.98133	3.92346	0.105031	3.84665	4.04314	3.88057	4.15193	0.106528	4.1088	4.27327	4.07374	4.39886	0.207166	4.16313	4.55192	4.48155	4.93446	0.108692	4.81529	4.95997	5.02813	4.7743	0.551497	4.20533	4.81107
TGGT1_209940	4.79483	0.193285	4.57189	4.91537	4.89723	5.20186	0.190196	4.98237	5.30505	5.31815	4.75926	0.27232	4.82442	4.46027	4.99309	5.17603	0.0182937	5.18889	5.18411	5.15509	4.8362	0.244848	5.10956	4.76201	4.63702	4.52015	0.236941	4.24679	4.66663	4.64703	4.5755	0.109547	4.6384	4.63911	4.44901	4.88814	0.0899048	4.78521	4.95129	4.92792	5.16241	0.201624	4.94808	5.34831	5.19084	4.87405	0.208022	4.69293	4.82796
TGGT1_209945	5.5274	0.102586	5.60018	5.41007	5.57195	5.25218	0.26243	5.41956	5.38725	4.94972	5.3374	0.157864	5.19574	5.30888	5.50758	5.36179	0.0857094	5.2656	5.43006	5.38971	4.93124	0.178842	4.89113	4.77587	5.12674	4.81574	0.116084	4.85585	4.90644	4.68492	5.01583	0.200887	5.06285	4.7956	5.18904	5.49712	0.1592	5.31412	5.57358	5.60368	5.19813	0.148009	5.18005	5.05999	5.35434	5.50708	0.224895	5.71887	5.53132
TGGT1_209950	8.33953	0.0110481	8.35228	8.33278	8.33353	9.29928	0.234311	9.03386	9.38652	9.47745	8.27367	0.136153	8.30563	8.12438	8.391	9.51741	0.266289	9.21124	9.64587	9.69511	8.58897	0.212613	8.66682	8.3484	8.75168	8.26685	0.0872939	8.189	8.25033	8.36122	8.34594	0.0651825	8.41785	8.29074	8.32922	8.34633	0.132279	8.20056	8.45872	8.37971	9.37275	0.084276	9.28687	9.45533	9.37606	8.31355	0.230131	8.1325	8.23562
TGGT1_209960	6.75952	0.174983	6.5635	6.89996	6.81511	6.82745	0.180154	6.61954	6.92541	6.9374	6.51033	0.25049	6.2561	6.75691	6.51798	6.87183	0.148331	6.7025	6.9788	6.9342	6.67923	0.144498	6.68224	6.8222	6.53325	6.66336	0.023006	6.66036	6.64201	6.68772	6.69241	0.0936165	6.60942	6.79389	6.67393	6.7562	0.0815279	6.81354	6.66287	6.79218	6.87858	0.0979008	6.93335	6.93684	6.76555	6.5987	0.0582635	6.54197	6.59576
TGGT1_209970	6.33809	0.161296	6.19595	6.51339	6.30491	6.71824	0.126552	6.57215	6.78819	6.79437	6.193	0.108639	6.06784	6.26286	6.24831	6.68389	0.210193	6.44411	6.83634	6.77123	6.03918	0.048267	5.99971	6.02485	6.09299	5.963	0.0343843	6.00247	5.94694	5.93958	6.0096	0.0302682	5.99819	5.9867	6.04392	6.26319	0.0575468	6.20087	6.27439	6.31432	6.63067	0.268818	6.42932	6.93593	6.52676	6.28133	0.201774	6.05586	6.34322
TGGT1_209985	4.99188	0.572901	4.3304	5.31567	5.32957	1.63905	0.665583	1.85474	0.892371	2.17004	5.16061	0.795676	6.06027	4.87218	4.54936	1.67589	0.182584	1.46515	1.78659	1.77593	4.22474	0.65641	4.85841	4.26807	3.54774	5.5014	0.548856	4.86773	5.82766	5.80881	4.24386	0.637559	3.96035	4.974	3.79723	5.65969	1.18552	6.96449	5.36587	4.64871	1.88739	0.285891	2.21579	1.75229	1.69408	3.0511	0.34864	3.32029	3.17575
TGGT1_210095	2.77523	0.187411	2.73611	2.97912	2.61047	-0.548226	1.0652	-0.191088	-1.7461	0.292513	2.11037	0.316626	2.24854	2.33443	1.74814	-1.33356	0.494847	-1.90073	-1.11005	-0.98989	1.51246	0.710206	2.16426	1.61755	0.755564	2.88943	0.580721	2.23762	3.35171	3.07894	1.79145	0.569696	1.34599	2.43338	1.59499	3.02826	0.544656	3.62861	2.89039	2.56579	-0.961216	1.45221	-2.61965	0.0827511	-0.346755	0.969379	0.597309	1.61125	0.867014
TGGT1_210220	1.21868	0.115806	1.29628	1.2742	1.08557	1.17811	0.324239	1.49912	0.850736	1.18448	1.88574	0.196065	2.11051	1.79677	1.74993	1.49946	0.156911	1.67854	1.38606	1.43378	1.48375	0.0869002	1.485	1.39623	1.57002	1.18412	0.0230913	1.18287	1.16168	1.20782	1.35488	0.0721461	1.43727	1.32438	1.303	1.34721	0.170749	1.54435	1.24561	1.25169	1.49638	0.0461081	1.51787	1.52781	1.44344	1.74241	0.0395211	1.72264	1.71667
TGGT1_210230	4.68355	0.0295184	4.65218	4.71078	4.68767	4.89426	0.138207	4.82338	4.80588	5.05353	5.32608	0.160592	5.47761	5.15775	5.34288	4.89719	0.0269842	4.90607	4.91861	4.86688	5.13624	0.0765579	5.21125	5.05822	5.13924	4.73235	0.0663386	4.65734	4.7833	4.75642	4.81916	0.0697849	4.87341	4.84363	4.74044	4.63481	0.0990134	4.5217	4.70577	4.67697	4.80941	0.215905	4.57335	4.99688	4.858	5.25177	0.126442	5.12168	5.25941
TGGT1_210235	1.0187	0.52219	0.415805	1.31148	1.3288	1.2407	1.10413	0.160044	1.19516	2.3669	1.27715	0.803798	0.954956	2.19206	0.68444	0.166345	0.441293	0.571663	0.231132	-0.303761	-0.577044	0.272578	-0.890165	-0.392817	-0.44815	0.135153	0.438487	0.448273	-0.36599	0.323175	0.371222	0.264042	0.218128	0.676111	0.219428	0.702392	0.452337	0.388038	0.498328	1.22081	0.396836	0.434358	0.78459	0.478462	-0.0725436	1.37861	0.961394	0.299347	2.14335
TGGT1_210245	1.55283	0.136717	1.61501	1.39607	1.6474	2.0726	1.32571	0.739126	2.08827	3.3904	2.4136	0.660476	2.12478	3.16929	1.94672	1.79449	0.137399	1.64113	1.90637	1.83598	1.01495	0.368934	0.669739	1.40374	0.971371	0.939579	0.317059	1.28479	0.661386	0.872563	1.85457	0.497255	2.19001	2.09041	1.28327	1.26461	0.223589	1.41181	1.00733	1.3747	1.21951	0.380413	1.65645	0.961927	1.04017	2.14984	0.880193	1.13382	2.6805
TGGT1_210255	4.35721	0.0710144	4.42931	4.28733	4.35497	5.56758	0.195956	5.34131	5.68201	5.67941	5.08969	0.0388212	5.12821	5.05058	5.09029	5.80548	0.151026	5.651	5.9528	5.81264	4.69182	0.159422	4.63106	4.57171	4.87269	4.27993	0.0533046	4.34069	4.24101	4.25809	4.45369	0.211847	4.58973	4.20961	4.56174	4.495	0.108547	4.47304	4.61285	4.39912	5.49828	0.156429	5.63662	5.32853	5.52968	5.02741	0.234962	4.89704	4.88655
TGGT1_210260	2.80617	0.402676	2.36434	3.15253	2.90165	-0.190652	0.124375	-0.0475879	-0.251285	-0.273082	2.01604	1.08915	0.876916	3.04716	2.12405	-0.736774	0.218773	-0.978461	-0.679586	-0.552274	2.06402	0.899694	2.61569	2.55055	1.02583	3.23578	0.499575	2.68411	3.36561	3.65763	2.42887	0.700056	1.72952	3.12963	2.42744	2.89198	0.718498	2.11853	3.53865	3.01876	0.943633	1.56167	-0.51227	2.59303	0.75014	1.81174	0.0904461	1.78992	1.9111
TGGT1_210270	6.64518	0.380624	6.20657	6.84021	6.88877	7.76368	0.115045	7.65595	7.88486	7.75023	6.7202	0.521931	6.22984	7.26881	6.66194	7.84007	0.0158969	7.82842	7.83361	7.85818	6.87727	0.215009	6.97204	7.02861	6.63115	6.88224	0.107135	6.78746	6.99848	6.86077	6.72525	0.179748	6.59047	6.92933	6.65595	6.76986	0.155093	6.857	6.59079	6.86178	7.80352	0.180928	8.01243	7.69854	7.69958	6.48349	0.337245	6.15366	6.46911
TGGT1_210280	4.62585	0.176918	4.42341	4.70335	4.75079	6.78545	0.222176	6.53899	6.84698	6.97038	4.18891	1.0125	3.1987	5.22231	4.14571	6.97072	0.245016	6.6878	7.11328	7.11106	4.04853	0.186884	4.22912	3.85593	4.06052	4.1023	0.157656	3.9217	4.21244	4.17275	4.00866	0.0502452	3.95224	4.02513	4.0486	4.61639	0.192003	4.79519	4.41347	4.64051	6.86286	0.154557	7.03452	6.8193	6.73476	4.38053	0.835848	3.70067	4.12717
TGGT1_210300	6.07718	0.129306	6.14574	6.15778	5.92804	5.53132	0.152831	5.64272	5.35709	5.59416	5.873	0.0883857	5.9496	5.77629	5.89312	5.44873	0.183575	5.65966	5.32506	5.36148	6.40461	0.1632	6.592	6.3282	6.29363	6.01043	0.163303	5.82304	6.12236	6.08588	6.21186	0.11563	6.2361	6.08603	6.31345	5.94867	0.126261	5.95517	5.81928	6.07156	5.50028	0.19055	5.40539	5.71964	5.3758	5.84213	0.245315	6.06565	5.88107
TGGT1_210310	5.55877	0.0855224	5.61355	5.60254	5.46022	3.39817	0.322345	3.75482	3.12763	3.31205	4.65001	0.167638	4.52076	4.58984	4.83942	3.21776	0.21528	3.46575	3.10859	3.07893	5.0591	0.384625	5.48253	4.96346	4.73132	5.00137	0.367077	4.57795	5.22986	5.19631	5.18259	0.117353	5.06107	5.1914	5.29528	5.33538	0.276332	5.09072	5.28031	5.6351	3.64573	0.3627	3.31279	4.03223	3.59217	5.04132	0.450288	5.51331	4.9942
TGGT1_210320	3.49525	0.420856	3.03351	3.85733	3.59492	-0.708833	1.58468	0.179472	0.232439	-2.53841	2.17238	1.35013	0.7037	3.35959	2.45386	1.24384	0.246634	0.964315	1.33639	1.43081	2.91694	0.609441	3.43263	3.07379	2.24441	3.59467	0.449637	3.07898	3.90471	3.80032	3.27332	0.327816	3.10511	3.6511	3.06376	3.38878	0.300657	3.05098	3.48828	3.62706	0.401401	1.24367	-0.685486	1.7577	0.131992	2.59565	0.315194	2.4393	2.95845
TGGT1_210330	0.894502	0.461768	0.363694	1.11618	1.20363	1.36457	0.52889	0.766157	1.55817	1.76938	0.933721	1.52571	-0.210465	2.66595	0.345676	0.630923	0.0436249	0.623197	0.677894	0.591677	-0.00413119	0.553491	0.54438	0.00569812	-0.562471	0.829984	0.512848	0.281473	1.29754	0.910939	-0.239559	0.864209	-0.870655	0.745426	-0.593448	0.846355	0.329368	1.07263	0.997955	0.468485	1.18306	0.606842	1.11953	1.81917	0.61049	0.464095	0.638002	-0.11552	0.3601
TGGT1_210345	6.69538	0.346213	6.30313	6.95835	6.82467	7.1699	0.0700381	7.24992	7.14007	7.11972	5.5539	0.856261	4.79946	6.48456	5.37768	7.07176	0.147134	7.24138	6.9785	6.9954	5.86099	0.249191	5.94275	6.05903	5.58119	6.61004	0.11252	6.52828	6.73837	6.56347	6.2103	0.34204	5.83002	6.49282	6.30805	6.68672	0.426183	6.95832	6.19552	6.90632	7.40839	0.210645	7.25721	7.64899	7.31897	5.54376	0.293588	5.23373	5.58001
TGGT1_210360	7.3169	0.0681676	7.38422	7.31858	7.24791	5.83857	0.1453	5.99268	5.81896	5.70407	6.65045	0.152066	6.53709	6.82326	6.591	5.75498	0.0343251	5.72192	5.79045	5.75258	6.46945	0.056841	6.50419	6.40385	6.50031	6.69857	0.165883	6.66383	6.87908	6.55281	6.65204	0.230162	6.62102	6.43897	6.89615	7.229	0.0548976	7.1671	7.24812	7.27178	5.72959	0.337721	5.78799	5.36648	6.0343	6.78644	0.252928	7.01724	6.82603
TGGT1_210370	8.11647	0.262802	7.82213	8.1997	8.32758	9.05075	0.248434	9.31299	9.02034	8.81892	7.81549	0.0569994	7.78382	7.78136	7.88129	8.88614	0.192411	9.10655	8.80011	8.75175	8.04135	0.0748893	7.98543	8.12643	8.01218	8.32302	0.0507415	8.37893	8.2799	8.31021	8.19999	0.215632	8.0862	8.44868	8.06508	8.24949	0.292057	8.46749	7.91765	8.36332	8.9837	0.130465	9.0484	8.83353	9.06917	7.88273	0.29197	7.55675	7.97123
TGGT1_210380	7.03509	0.26788	6.72594	7.18057	7.19875	7.34221	0.0767396	7.41668	7.26338	7.34656	6.95731	0.0515846	6.96022	6.90433	7.00738	7.21217	0.0439564	7.26235	7.18045	7.19372	6.94878	0.0433948	6.9266	6.99879	6.92096	7.16048	0.0192456	7.18266	7.14819	7.15058	6.89605	0.253205	6.71171	7.18476	6.79168	7.07962	0.103191	6.99988	7.04281	7.19617	7.69198	0.224693	7.54746	7.95085	7.57764	6.84657	0.128294	6.70057	6.89784
TGGT1_210390	5.26214	0.076909	5.33194	5.17969	5.27481	5.19179	0.0123083	5.20054	5.19712	5.17771	5.42291	0.102384	5.51542	5.3129	5.44041	5.33221	0.137908	5.17327	5.40313	5.42022	5.58877	0.27289	5.38532	5.4821	5.89888	5.51978	0.181658	5.72323	5.37383	5.46229	5.60603	0.16627	5.75197	5.42503	5.6411	5.24514	0.123427	5.24711	5.36757	5.12074	5.41296	0.148559	5.25785	5.42706	5.55396	5.34138	0.0822844	5.25099	5.41194
TGGT1_210400	3.35533	0.446677	3.04208	3.86682	3.1571	1.43046	0.593107	1.51369	0.800139	1.97756	2.88438	1.45574	1.58033	4.45497	2.61783	1.41319	0.244386	1.69538	1.27012	1.27409	3.20791	0.983921	3.74445	3.80693	2.07235	4.62216	0.52656	4.08563	4.64272	5.13814	3.48663	0.923972	2.89919	4.55165	3.00904	3.38523	0.415977	2.92852	3.48477	3.74241	2.01786	1.07892	1.00686	3.15381	1.89291	2.33926	0.449531	2.09421	2.85807
TGGT1_210408	6.57331	0.282136	6.25751	6.66189	6.80053	9.27859	0.194011	9.46741	9.28858	9.07977	7.28607	0.373092	7.68866	6.95196	7.21759	9.55398	0.138043	9.69154	9.41546	9.55495	7.36404	0.146368	7.20237	7.48753	7.40224	7.24055	0.156496	7.40222	7.22961	7.0898	7.14646	0.204771	7.08157	7.37581	6.98199	7.06192	0.423828	7.54177	6.73869	6.90531	9.23651	0.318873	9.60458	9.04375	9.06122	7.22052	0.488848	7.19518	6.74483
TGGT1_210412	3.03891	0.726903	2.20044	3.42474	3.49155	5.66828	0.338927	5.28155	5.91364	5.80964	2.50285	0.314831	2.14651	2.74336	2.61868	5.69503	0.204094	5.45952	5.82037	5.8052	2.53614	0.354145	2.80328	2.6707	2.13443	2.82697	0.317909	2.55983	2.7425	3.17858	2.28573	0.905385	1.30613	3.09177	2.4593	3.2446	0.280487	2.93165	3.32883	3.47332	5.6558	0.100399	5.64316	5.76192	5.56232	2.46609	1.10087	1.38547	2.42666
TGGT1_210420	5.0918	0.253323	4.8427	5.08354	5.34915	6.61117	0.168455	6.76416	6.63871	6.43065	4.58426	0.200059	4.67159	4.35538	4.72581	6.64815	0.0249587	6.6615	6.61935	6.66359	5.2518	0.254508	5.49381	5.27518	4.98641	5.31456	0.224121	5.07255	5.35617	5.51496	5.20983	0.369018	5.00892	5.63571	4.98486	5.16669	0.32017	5.39034	4.79992	5.3098	6.60612	0.295609	6.83249	6.27168	6.71418	4.76602	0.350421	4.48538	4.65391
TGGT1_210430	7.43601	0.0717606	7.38239	7.40812	7.51753	8.39286	0.117295	8.50469	8.40311	8.27077	7.23924	0.0348066	7.24081	7.20367	7.27323	8.37964	0.137466	8.53806	8.29187	8.30899	7.81212	0.275983	7.88608	8.04358	7.50669	7.88549	0.0708727	7.81153	7.9528	7.89215	7.84042	0.202428	7.7285	8.07409	7.71866	7.59631	0.460296	8.07865	7.1618	7.54847	8.44732	0.284768	8.6923	8.51479	8.13488	7.27325	0.140615	7.24858	7.1466
TGGT1_210440	5.46455	0.123835	5.60225	5.36232	5.42907	5.69614	0.113272	5.81945	5.67227	5.59671	5.53117	0.108178	5.62929	5.41516	5.54905	5.64879	0.056933	5.71449	5.61392	5.61797	5.69296	0.0276726	5.72338	5.66929	5.6862	5.68078	0.0327145	5.65035	5.6766	5.71538	5.62805	0.0245052	5.61263	5.6563	5.61521	5.52556	0.128245	5.67158	5.43122	5.47388	5.59996	0.103336	5.57812	5.71247	5.50929	5.51062	0.103909	5.53841	5.39564
TGGT1_210450	0.617188	0.517843	0.0541354	0.724386	1.07304	1.48613	0.925196	0.64588	1.33487	2.47763	2.26061	1.3332	1.45239	3.7994	1.53004	1.7446	0.226004	1.48811	1.91454	1.83115	0.858545	0.281055	0.993854	0.53543	1.04635	0.722009	0.307756	0.5867	1.07424	0.505089	1.02394	0.333452	1.40325	0.776995	0.891564	0.309879	0.251649	0.368833	0.526818	0.0339871	0.319628	0.743557	1.0271	-0.455405	0.387189	1.05592	0.640942	0.317017	1.38903
TGGT1_210478	1.79475	0.216857	1.54494	1.90476	1.93455	2.39054	0.419734	1.90611	2.64595	2.61955	2.74346	2.56202	1.33594	5.70069	1.19375	1.96586	0.557714	1.35365	2.445	2.09894	1.93564	0.223327	2.16588	1.71994	1.92109	1.91605	0.202141	1.68581	2.06437	1.99798	1.81646	0.194381	1.98332	1.60302	1.86303	1.53906	0.449407	1.86557	1.0265	1.72511	1.6567	0.638211	1.28463	2.39363	1.29184	1.85389	0.287608	2.18075	1.63959
TGGT1_210482	1.42097	0.15025	1.48329	1.53003	1.24959	0.207974	1.07772	0.887354	0.771234	-1.03467	1.86958	2.28538	0.168104	4.46723	0.973411	0.568741	0.394356	0.161871	0.949261	0.59509	0.905439	0.378292	1.31955	0.81875	0.578015	1.09695	0.391459	0.682835	1.46092	1.14709	1.50872	0.563727	1.0664	1.3163	2.14347	0.939774	0.188745	1.01607	1.07843	0.724825	0.704087	0.106919	0.818259	0.606315	0.687688	1.03536	0.263715	1.00903	1.31125
TGGT1_210490	4.39421	0.242307	4.66704	4.20409	4.3115	5.47579	0.145967	5.3948	5.38827	5.64429	5.12404	0.114287	5.05666	5.05946	5.256	5.4972	0.0648729	5.57195	5.45556	5.46409	5.30891	0.206617	5.47726	5.07833	5.37114	4.44571	0.156392	4.27736	4.58647	4.47329	5.01835	0.249069	5.22667	4.74247	5.0859	4.43814	0.184455	4.64795	4.36499	4.30149	5.43817	0.290875	5.4883	5.12549	5.70073	5.064	0.133489	5.06661	4.92923
TGGT1_210682	5.13022	0.591761	4.53716	5.13284	5.72067	2.15572	0.154242	2.31692	2.14068	2.00954	6.42863	2.09259	5.23939	8.84485	5.20165	1.8629	0.416318	2.34286	1.6463	1.59954	4.73093	0.180338	4.59131	4.66694	4.93453	5.06467	0.197438	5.20429	5.15094	4.83878	5.11838	0.144268	5.1635	4.95694	5.23469	5.3994	0.335268	5.75933	5.34288	5.09598	2.19371	0.782409	1.35969	2.30991	2.91151	5.43439	0.288621	5.23162	5.76483
TGGT1_210690	9.91907	0.067084	9.91227	9.85565	9.9893	10.8099	0.0927732	10.7028	10.8665	10.8603	10.6494	0.0954758	10.5494	10.6593	10.7396	10.9403	0.0597751	10.8796	10.9992	10.9421	9.95866	0.163544	9.80635	9.93814	10.1315	9.79723	0.136026	9.94955	9.7543	9.68786	9.76945	0.091674	9.87232	9.69638	9.73966	9.95106	0.0672537	9.89597	10.026	9.9312	10.7736	0.037512	10.8034	10.7859	10.7315	10.5708	0.144397	10.4309	10.5623
TGGT1_210700	7.71288	0.124242	7.60023	7.84614	7.69229	7.56282	0.276566	7.48195	7.3357	7.8708	7.56463	0.185243	7.77771	7.44186	7.47432	7.49941	0.130953	7.61922	7.51939	7.35961	7.76317	0.149322	7.65824	7.69715	7.93412	7.95538	0.101405	8.06031	7.85791	7.94792	7.83689	0.174847	7.75513	7.71791	8.03764	7.73073	0.169286	7.54397	7.7741	7.87411	7.60516	0.15511	7.55509	7.77912	7.48127	7.27691	0.183668	7.39446	7.37102
TGGT1_210715	1.481	0.0896831	1.57524	1.47107	1.3967	1.3855	0.144911	1.27296	1.33452	1.54901	1.33393	0.0262286	1.35089	1.34719	1.30372	1.09609	0.15914	0.919982	1.22959	1.13869	0.839839	0.0358882	0.881101	0.822535	0.815882	0.901694	0.055454	0.860432	0.879919	0.964731	0.93181	0.0434379	0.914124	0.981301	0.900004	1.36825	0.158811	1.40308	1.19492	1.50676	1.09922	0.101109	1.09097	1.00249	1.2042	1.36657	0.0703348	1.28758	1.38973
TGGT1_210730	6.25452	0.150645	6.08261	6.36347	6.31749	6.15212	0.117775	6.02106	6.18622	6.24908	6.21451	0.150422	6.04842	6.34156	6.25356	6.11856	0.222354	5.86262	6.26426	6.22879	5.89663	0.12743	6.04332	5.81326	5.83331	5.85808	0.127079	5.71139	5.9281	5.93474	5.91563	0.029381	5.88748	5.94611	5.9133	6.1833	0.204553	5.95098	6.26258	6.33635	6.10793	0.118958	6.06716	6.01472	6.24191	6.31291	0.0846891	6.22042	6.33163
TGGT1_210750	3.61936	0.0400897	3.66378	3.58586	3.60845	3.67172	0.160767	3.52102	3.84095	3.65318	3.96301	0.301568	4.25015	3.64883	3.99005	3.87188	0.0111086	3.87257	3.88263	3.86044	3.86602	0.0387919	3.89268	3.82152	3.88387	3.58057	0.070238	3.55392	3.52756	3.66024	3.6597	0.0664166	3.73096	3.64861	3.59952	3.70731	0.0706997	3.78528	3.64739	3.68925	3.71095	0.0701765	3.63199	3.73467	3.7662	3.88745	0.0125215	3.90169	3.88249
TGGT1_210760	5.09935	0.0764053	5.07835	5.03565	5.18406	4.38204	0.0794584	4.42755	4.42827	4.29029	4.7132	0.151334	4.5398	4.81864	4.78117	4.4083	0.110223	4.5051	4.28834	4.43145	4.63697	0.198376	4.86534	4.50735	4.53821	4.4006	0.197834	4.17222	4.50995	4.51961	4.51819	0.0810097	4.60483	4.44433	4.50542	5.12692	0.0562074	5.06247	5.15251	5.16577	4.27874	0.0840835	4.218	4.24351	4.37471	4.8792	0.0321373	4.87502	4.91322
TGGT1_210770	4.41128	0.332535	4.05497	4.71337	4.4655	5.08985	0.775477	4.21725	5.35212	5.70019	4.414	0.398813	4.011	4.80849	4.4225	5.26456	0.60971	4.5627	5.66339	5.56758	4.20787	0.259576	4.50332	4.01642	4.10386	3.97133	0.284383	3.67588	3.99494	4.24318	3.99602	0.150417	4.12576	4.03116	3.83115	4.41996	0.210904	4.19022	4.60479	4.46488	5.02537	0.348578	4.64976	5.33845	5.0879	4.43584	0.263217	4.13192	4.59002
TGGT1_210778	5.62757	0.0526791	5.58355	5.68594	5.61324	6.85049	0.2413	6.61679	6.83595	7.09873	5.83144	0.043123	5.7973	5.8799	5.81713	7.00879	0.197678	6.78686	7.07354	7.16598	6.15906	0.214564	6.40671	6.02883	6.04165	5.63851	0.238371	5.39086	5.65829	5.86637	5.76799	0.0661574	5.80183	5.81039	5.69176	5.56378	0.0837769	5.65699	5.53958	5.49477	6.7868	0.0638315	6.75783	6.85998	6.74259	5.85656	0.251564	5.66371	5.76487
TGGT1_210781	6.84693	0.106813	6.95766	6.8386	6.74453	6.31567	0.30564	6.66026	6.20941	6.07735	6.42885	0.215065	6.67698	6.29609	6.31348	6.1201	0.278849	6.42418	6.05973	5.87637	6.80231	0.237197	7.07214	6.6267	6.7081	6.50722	0.233684	6.23739	6.64042	6.64385	6.70142	0.143512	6.64834	6.59201	6.86391	6.74921	0.138749	6.72465	6.62438	6.8986	6.66567	0.27597	6.44447	6.97492	6.57763	6.34731	0.438204	6.83318	6.22674
TGGT1_210787	3.75672	0.440968	3.31668	3.75486	4.19861	3.84641	0.875617	2.88474	4.5976	4.05689	3.46847	0.61164	2.80891	4.01697	3.57953	4.03998	0.60751	3.34732	4.48245	4.29015	3.25552	0.269302	3.28315	3.50994	2.97346	3.30055	0.0995862	3.27291	3.2177	3.41103	3.42116	0.147555	3.2804	3.57468	3.40842	3.57305	0.580121	2.90747	3.97135	3.84032	3.90804	0.336088	3.55648	3.94147	4.22616	3.78619	0.479726	3.25364	3.92043
TGGT1_210790	5.95651	0.15918	5.77897	6.00407	6.08649	6.31016	0.114232	6.18021	6.39472	6.35554	6.34704	0.0318385	6.31878	6.38153	6.34082	6.3657	0.0896252	6.26466	6.3968	6.43563	5.75513	0.320832	5.3867	5.90569	5.97298	6.01337	0.320552	6.38179	5.86001	5.7983	5.89825	0.0482547	5.94403	5.84785	5.90286	6.16398	0.0489257	6.11568	6.16274	6.21351	5.98902	0.171462	6.0167	5.8054	6.14496	6.2916	0.135571	6.15489	6.2939
TGGT1_210800	5.19177	0.0931473	5.128	5.14866	5.29867	5.15535	0.134454	5.14868	5.29301	5.02435	5.63994	0.176805	5.56877	5.84124	5.50981	5.3261	0.133633	5.17516	5.37383	5.42931	5.14468	0.224369	5.39803	5.06494	4.97108	4.90031	0.230655	4.64696	5.09814	4.95584	5.01466	0.00697176	5.00664	5.01932	5.01801	5.11365	0.0688554	5.03647	5.16877	5.13572	5.14994	0.16208	5.29222	4.9735	5.1841	5.55381	0.136047	5.40964	5.57186
TGGT1_210810	5.06532	0.124683	4.93489	5.07776	5.18333	5.8099	0.369983	5.41738	5.86008	6.15222	5.40785	0.418092	5.71177	4.93105	5.58074	5.87687	0.183969	5.66642	5.95704	6.00715	4.98206	0.0726009	4.94561	5.06566	4.9349	4.98703	0.0654321	5.02348	5.02612	4.91149	4.83219	0.275557	4.85928	5.0932	4.54409	5.19673	0.262975	4.90266	5.40931	5.27823	5.83852	0.100817	5.95392	5.76755	5.7941	5.51879	0.217755	5.35201	5.43922
TGGT1_210815	2.76501	0.892576	3.7756	2.08447	2.43495	3.362	0.495353	3.91379	2.95565	3.21656	2.85251	0.595664	3.50452	2.33683	2.71616	3.15283	0.331835	3.46861	2.80699	3.1829	2.74065	0.226652	2.48648	2.92177	2.81369	2.87826	0.234259	3.13242	2.67101	2.83134	2.70458	0.228781	2.67721	2.94581	2.49071	2.92889	0.657762	3.68761	2.51951	2.57953	3.252	0.573815	3.90876	2.84768	2.99957	2.88821	0.460655	3.41104	2.542
TGGT1_210820	6.09933	0.32123	5.75179	6.16084	6.38535	7.36817	0.190629	7.5327	7.41255	7.15927	5.66896	0.194334	5.46008	5.84441	5.70241	7.28879	0.152885	7.4583	7.16133	7.24675	6.06874	0.296356	6.35626	6.08568	5.76428	5.98265	0.249531	5.69513	6.14264	6.11019	5.91005	0.324292	5.61196	6.25536	5.86283	6.14479	0.259273	6.34083	5.85082	6.24272	7.37178	0.111037	7.49813	7.32746	7.28975	5.43908	0.407871	5.11092	5.31059
TGGT1_210830	3.60776	0.136645	3.73844	3.61899	3.46584	4.84831	0.0603309	4.81253	4.81445	4.91797	3.93349	0.0624752	4.00504	3.90565	3.88977	4.88515	0.0471762	4.83608	4.93017	4.8892	3.79144	0.128538	3.92334	3.66655	3.78444	3.58855	0.116147	3.45665	3.67553	3.63346	3.67483	0.054678	3.69537	3.61286	3.71626	3.8444	0.274675	4.16156	3.68629	3.68533	4.74904	0.329307	5.08426	4.42598	4.73687	3.74484	0.203801	3.77674	3.52697
TGGT1_210840	5.53614	0.159192	5.35386	5.64782	5.60674	6.51733	0.159863	6.33282	6.61427	6.60492	5.61474	0.0948259	5.54294	5.57905	5.72224	6.80022	0.251923	6.50932	6.94671	6.94461	5.39874	0.10432	5.43141	5.282	5.48282	5.2691	0.041693	5.23643	5.31605	5.2548	5.17854	0.0118807	5.17523	5.19172	5.16867	5.74713	0.0569847	5.7842	5.77568	5.68151	6.50483	0.125856	6.58414	6.35971	6.57063	5.65989	0.272675	5.41119	5.61703
TGGT1_210950	2.3486	0.74628	1.56302	3.04811	2.43468	0.0337776	0.72605	-0.804498	0.463814	0.442017	1.9819	1.66864	0.824039	3.89457	1.22709	0.661248	0.27431	0.536624	0.975746	0.471374	1.80008	0.936434	2.73061	1.81177	0.857854	2.41239	0.857026	1.48185	2.58598	3.16933	1.79407	0.619019	1.74293	2.43707	1.2022	2.25837	0.624333	1.54718	2.71619	2.51174	0.529184	1.54753	0.202828	2.21386	-0.829136	1.47921	0.403132	1.78946	1.62463
TGGT1_210960	5.84326	0.230398	5.57743	5.98521	5.96715	6.76479	0.323285	6.39975	7.01493	6.87968	6.04103	0.167994	5.8485	6.11682	6.15778	6.82767	0.19241	6.61504	6.98977	6.87821	5.45086	0.228452	5.2134	5.47009	5.66909	5.37134	0.207605	5.6088	5.28106	5.22415	5.40289	0.111394	5.44462	5.27666	5.4874	5.70558	0.153476	5.54991	5.71008	5.85676	6.55028	0.222014	6.3668	6.48696	6.79707	6.11662	0.246877	5.8407	6.19256
TGGT1_210975	4.7857	0.0720235	4.86873	4.74834	4.74003	4.18519	0.135585	4.32889	4.05952	4.16715	4.55908	0.17421	4.36528	4.60927	4.70268	4.27197	0.145611	4.13905	4.24927	4.4276	5.03877	0.050776	5.02475	4.99647	5.09508	4.94746	0.103836	4.96148	4.83733	5.04358	5.02044	0.0780469	5.08769	4.93486	5.03878	4.7421	0.0504237	4.77582	4.76636	4.68414	4.18017	0.0567839	4.12964	4.16925	4.24162	4.67796	0.033938	4.6388	4.69634
TGGT1_210980	7.05133	0.379785	7.48969	6.84299	6.82131	6.56886	0.32205	6.92996	6.46525	6.31136	6.83238	0.203628	6.99715	6.60473	6.89526	6.56865	0.122904	6.70899	6.48023	6.51672	7.05393	0.0268086	7.06964	7.02297	7.06917	6.99629	0.0261904	6.98058	7.02652	6.98176	7.0833	0.0737047	7.09761	7.00349	7.14881	7.1174	0.409379	7.58869	6.91342	6.85008	6.52604	0.256054	6.81991	6.40728	6.35092	6.95413	0.154336	7.12985	6.84056
TGGT1_210990	1.90889	0.764596	2.0492	2.59362	1.08386	0.294963	0.353344	0.180579	0.0129808	0.691329	1.57953	2.60475	-0.677525	4.42968	0.986424	0.283644	0.129088	0.153968	0.284826	0.412137	1.25107	0.911189	2.06167	1.42669	0.264855	1.95881	0.809575	1.14822	1.96087	2.76736	0.881084	1.01406	-0.100756	1.92455	0.819454	1.64516	1.30255	0.229365	2.79268	1.91343	0.803076	0.723865	0.452141	1.63552	0.321571	0.695824	0.242711	0.875324	0.792469
TGGT1_211000	2.9198	0.536541	2.51	3.5271	2.72231	3.42917	0.844418	2.53634	3.5362	4.21498	3.35251	2.56999	1.55212	6.29568	2.20972	3.40377	0.27899	3.10997	3.43624	3.66511	2.11761	0.434029	2.57007	2.07802	1.70473	2.65614	0.397703	2.20367	2.81438	2.95037	2.10596	0.140259	1.95587	2.23371	2.12829	2.62591	0.801744	1.71764	3.23519	2.92492	3.05239	0.900796	2.03708	3.75572	3.36437	2.67796	0.551918	2.0414	2.96963
TGGT1_211010	7.58744	0.304101	7.93814	7.3967	7.42749	6.74974	0.308512	7.09674	6.50645	6.64603	7.15969	0.180949	7.13886	6.99006	7.35016	6.60967	0.277451	6.92442	6.40054	6.50404	7.51656	0.308393	7.86295	7.27184	7.41488	7.24721	0.305493	6.90082	7.47815	7.36265	7.49767	0.13539	7.56859	7.34155	7.58286	7.69745	0.333177	8.08061	7.47589	7.53586	6.8378	0.12374	6.89981	6.91828	6.69532	7.25786	0.183086	7.39071	7.33386
TGGT1_211015	4.64021	0.428992	5.10703	4.2633	4.55029	4.75704	0.0561072	4.72031	4.72918	4.82162	4.66293	0.36053	4.84907	4.24737	4.89234	4.68	0.251175	4.39318	4.78614	4.86069	5.5864	0.166285	5.66402	5.39549	5.69967	5.30639	0.164969	5.22876	5.19455	5.49585	5.51623	0.205189	5.71711	5.52458	5.30699	4.80235	0.249457	5.07953	4.73161	4.5959	4.72806	0.176507	4.6124	4.64056	4.93122	4.81566	0.102155	4.70563	4.83387
TGGT1_211020	5.68855	0.148201	5.67061	5.55014	5.84491	5.93128	0.150122	5.7797	6.0799	5.93424	5.85566	0.419959	6.20693	5.3905	5.96954	5.76663	0.115412	5.63606	5.85504	5.80877	5.49972	0.150924	5.62884	5.3338	5.53652	5.30607	0.111886	5.17695	5.36688	5.37439	5.37228	0.130468	5.52185	5.31311	5.28188	5.73662	0.169459	5.54104	5.83977	5.82905	5.81612	0.151309	5.70868	5.75052	5.98916	6.0056	0.0747086	5.93752	5.99374
TGGT1_211030	4.35222	0.675364	3.57247	4.75226	4.73193	8.30372	0.610754	7.6006	8.60797	8.70259	6.14714	0.102823	6.25756	6.12973	6.05414	8.78498	0.39403	8.33	9.01289	9.01206	5.765	0.136003	5.65652	5.91758	5.72091	5.30136	0.109407	5.40985	5.30318	5.19106	5.31759	0.3841	5.24802	5.73171	4.97302	4.77496	0.167339	4.96559	4.65231	4.70697	8.26396	0.258744	8.56252	8.10492	8.12445	5.92973	1.03893	5.06942	5.63582
TGGT1_211040	6.59006	0.376085	6.16611	6.72054	6.88352	8.82609	0.356805	8.52935	9.22198	8.72693	7.56885	0.286052	7.57994	7.84919	7.27741	8.80485	0.142682	8.73057	8.96935	8.71463	6.38057	0.106692	6.26793	6.39369	6.4801	6.31392	0.176316	6.42656	6.40447	6.11073	6.31808	0.087074	6.23061	6.40475	6.31887	6.64888	0.173663	6.83571	6.49238	6.61857	8.68486	0.175169	8.88416	8.61515	8.55529	7.50004	0.434318	7.09782	7.44174
TGGT1_211050	1.08003	0.320244	0.715946	1.31811	1.20602	0.157109	0.810982	-0.765727	0.756265	0.480788	1.32886	1.84957	0.238123	3.4644	0.284059	0.480307	0.107217	0.575394	0.501422	0.364103	-0.325862	0.340299	-0.216592	-0.707375	-0.0536203	0.605922	0.483828	0.496652	1.13504	0.186073	0.0566859	0.489326	0.607716	-0.327059	-0.110599	1.03884	0.206083	1.16841	0.801195	1.1469	0.544654	0.666791	-0.0460995	1.26766	0.4124	0.472744	0.701397	-0.323625	0.998616
TGGT1_211060	4.79965	0.33991	5.15611	4.47915	4.76369	6.85457	0.347173	6.47784	6.92424	7.16162	5.32116	0.174187	5.50042	5.15253	5.31054	7.22258	0.295815	6.88265	7.36362	7.42149	6.06884	0.229569	5.82407	6.10311	6.27936	5.93966	0.214135	6.18444	5.78698	5.84757	6.13866	0.208791	6.35615	5.93982	6.12001	4.92467	0.448351	5.39474	4.8775	4.50177	6.88526	0.216487	7.13489	6.77172	6.74915	5.42427	0.456907	5.12801	5.19433
TGGT1_211070	4.77328	0.320891	5.06481	4.42945	4.82557	6.69334	0.189641	6.4749	6.78929	6.81584	5.18663	0.0651434	5.12134	5.25162	5.18693	6.81269	0.486997	6.25068	7.07719	7.1102	4.19783	0.355352	3.84864	4.18582	4.55904	4.17414	0.339702	4.52333	3.8448	4.15429	4.44582	0.261937	4.68727	4.16734	4.48287	4.68049	0.133122	4.7986	4.70663	4.53623	6.50114	0.00354378	6.50515	6.49982	6.49844	5.29967	0.368913	5.00942	5.17477
TGGT1_211080	4.1761	0.0513715	4.12821	4.23036	4.16974	3.36172	0.368936	3.52657	3.61948	2.9391	3.9781	0.209521	3.86301	4.21993	3.85134	3.38844	0.0620932	3.34714	3.45985	3.35833	3.26879	0.084477	3.17365	3.2977	3.33502	3.23373	0.156287	3.32887	3.05336	3.31897	3.25738	0.125169	3.16401	3.20852	3.39961	4.00416	0.160575	3.81994	4.07804	4.11449	3.52655	0.190348	3.36283	3.73541	3.48141	3.88645	0.0407035	3.85849	3.86771
TGGT1_211090	6.42353	0.0788342	6.48419	6.45197	6.33442	5.72903	0.0826001	5.81926	5.65715	5.71068	6.28519	0.132109	6.31526	6.39967	6.14064	5.59657	0.164848	5.78688	5.49796	5.50487	5.88703	0.102556	5.76955	5.93283	5.9587	5.986	0.132026	6.10348	5.84312	6.01141	5.91435	0.0340392	5.88662	5.90409	5.95234	6.33368	0.0692406	6.41363	6.29332	6.29409	5.59784	0.177961	5.67792	5.72169	5.39391	6.15014	0.0800203	6.21939	6.16849
TGGT1_211150	5.77496	0.137608	5.64464	5.91885	5.76138	5.98817	0.117794	5.91188	6.12384	5.92879	5.69171	0.244229	5.97372	5.54965	5.55177	5.98434	0.060314	6.00711	6.02997	5.91596	5.53336	0.129986	5.38783	5.63794	5.57432	5.53953	0.12632	5.68507	5.47526	5.45828	5.56815	0.105393	5.52912	5.48783	5.68748	5.77268	0.202559	5.81964	5.55077	5.94764	5.99444	0.0735877	6.07792	5.96641	5.93899	5.62449	0.131315	5.76857	5.51153
TGGT1_211220	5.54664	0.143779	5.42695	5.70613	5.50684	6.01414	0.154423	5.89461	6.18849	5.95932	5.27094	0.198816	5.11902	5.49596	5.19783	5.98686	0.00365216	5.98955	5.98834	5.98271	5.21537	0.0822736	5.12105	5.25268	5.27238	5.42664	0.0823456	5.52095	5.38991	5.36904	5.28385	0.118972	5.14671	5.34549	5.35936	5.43289	0.171106	5.5799	5.24507	5.4737	6.00641	0.262213	5.74273	6.26713	6.00939	5.18519	0.224706	4.98011	5.15006
TGGT1_211230	4.14444	0.0577946	4.20669	4.09248	4.13415	4.79829	0.148156	4.71433	4.71118	4.96935	4.39917	0.373865	4.70627	3.98286	4.50838	4.66378	0.0936247	4.5616	4.74545	4.6843	4.18973	0.2006	4.3018	3.95814	4.30925	3.92658	0.114157	3.81451	4.04271	3.92252	4.00056	0.0561659	3.98327	3.95507	4.06333	4.09299	0.115106	3.96035	4.16667	4.15194	4.57916	0.151119	4.64129	4.40688	4.68931	4.409	0.0387138	4.4464	4.3691
TGGT1_211240	4.74344	0.15239	4.88281	4.58072	4.7668	5.1163	0.324524	4.76213	5.39941	5.18736	4.82718	0.13511	4.97773	4.78734	4.71647	5.17123	0.245631	4.88863	5.3335	5.29156	4.65179	0.168881	4.81551	4.47818	4.66168	4.46427	0.142011	4.30055	4.55414	4.53811	4.63497	0.130067	4.68951	4.48652	4.72889	4.65478	0.112149	4.55314	4.77509	4.6361	4.9693	0.105788	5.03465	4.84725	5.026	4.87188	0.0441752	4.86362	4.83242
TGGT1_211250	6.20095	0.116986	6.07292	6.22768	6.30226	6.75533	0.0462806	6.80662	6.74266	6.7167	6.29303	0.184117	6.12015	6.48663	6.27232	6.60893	0.0514997	6.56159	6.66376	6.60144	6.20098	0.0799179	6.28854	6.13196	6.18246	5.96744	0.0872007	5.87988	6.05428	5.96815	6.12615	0.145139	6.08305	6.00745	6.28796	6.12907	0.00976306	6.11845	6.13113	6.13764	6.66304	0.0431023	6.62009	6.70629	6.66273	6.34206	0.0720046	6.25953	6.37453
TGGT1_211260	6.74188	0.238064	6.52461	6.70467	6.99636	8.55687	0.109379	8.68093	8.51536	8.47432	6.93537	0.20025	7.09479	6.71061	7.0007	8.4874	0.274567	8.80359	8.30921	8.34941	6.63688	0.120671	6.49759	6.70341	6.70965	6.75642	0.121421	6.89571	6.67293	6.70061	6.60534	0.268881	6.42458	6.91433	6.4771	6.94911	0.176342	7.04753	6.74553	7.05428	8.58081	0.0914872	8.66711	8.59042	8.48489	6.93614	0.400601	6.51546	6.97991
TGGT1_211270	11.0479	0.130581	11.053	11.1758	10.9148	9.21125	0.331567	9.59406	9.02517	9.01452	10.4886	0.111482	10.4132	10.6166	10.4359	9.01664	0.147869	9.18733	8.93497	8.92762	10.7834	0.0328121	10.7836	10.7504	10.8161	11.0184	0.00157743	11.0182	11.017	11.0201	10.9608	0.0656256	11.0193	10.8898	10.9733	11.0132	0.096436	11.0284	10.9101	11.1012	9.32975	0.290223	9.01597	9.58855	9.38472	10.6933	0.255246	10.8328	10.8484
TGGT1_211280	4.06222	0.554492	3.43326	4.27291	4.48048	1.00436	0.700617	1.63567	1.12683	0.250586	2.80229	1.06537	3.60716	1.59416	3.20555	0.469215	0.623757	1.1796	0.0111349	0.216908	3.2114	0.375223	3.27112	3.55318	2.8099	4.57415	0.0755449	4.51443	4.54895	4.65908	4.01323	0.653371	3.94608	4.69757	3.39602	4.86686	0.173954	5.04328	4.69549	4.86182	2.10694	1.19924	1.20904	3.46886	1.64292	3.08545	0.345586	3.26905	3.30047
TGGT1_211290	6.92177	0.305327	6.74673	6.74425	7.27433	9.11207	0.066072	9.13799	9.16125	9.03697	7.13318	0.212354	7.24376	6.88835	7.26742	9.16656	0.116826	9.29366	9.06386	9.14215	7.44889	0.0763023	7.49097	7.49489	7.36082	7.58416	0.0433912	7.54209	7.62876	7.58165	7.58873	0.258422	7.46203	7.88605	7.41811	7.23926	0.205473	7.43858	7.02814	7.25106	9.09801	0.0475821	9.04316	9.12272	9.12816	7.01021	0.553731	6.4575	7.00816
TGGT1_211300	4.03714	0.156323	3.86124	4.16016	4.09003	5.23054	0.472531	4.72782	5.2982	5.66559	4.62841	0.0545133	4.57254	4.63123	4.68146	5.47974	0.31705	5.11433	5.68181	5.64308	4.48506	0.227791	4.69641	4.24379	4.51497	3.95387	0.183407	3.74252	4.04798	4.07113	4.08841	0.116036	4.11838	4.18652	3.96033	4.0519	0.206178	3.82335	4.22391	4.10845	5.28198	0.0980728	5.16894	5.34443	5.33256	4.67065	0.362667	4.42489	4.49989
TGGT1_211310	5.96387	0.153949	6.13566	5.91754	5.8384	5.53015	0.173046	5.71403	5.37049	5.50592	5.85176	0.215428	6.09657	5.69114	5.76758	5.46323	0.245568	5.74451	5.29153	5.35366	6.4702	0.10946	6.59164	6.37915	6.43979	6.12895	0.117294	6.00751	6.13776	6.2416	6.24262	0.0569139	6.30534	6.22827	6.19426	5.94672	0.128052	6.09375	5.85959	5.88683	5.53818	0.0193871	5.51605	5.55219	5.54629	5.70647	0.125799	5.83842	5.69309
TGGT1_211320	0.762878	0.209434	0.600421	0.999247	0.688967	-1.00729	0.748766	-0.722173	-0.442968	-1.85673	0.468532	1.47804	-0.653962	2.14315	-0.0835949	-1.21146	0.288772	-0.879331	-1.40312	-1.35194	0.200548	0.776892	0.501641	0.781827	-0.681823	1.46519	0.374999	1.16409	1.34623	1.88524	0.939868	0.161241	0.994253	0.758466	1.06688	0.668411	0.56617	0.966365	0.0154835	1.02338	-1.06802	0.822335	-1.13158	-0.215751	-1.85673	-0.113642	0.180656	0.00821228	-0.0279404
TGGT1_211330	1.42813	0.27172	1.64384	1.12296	1.5176	5.62002	0.542492	5.04956	5.68112	6.12937	1.52974	0.471244	1.59975	1.02741	1.96207	5.81139	0.477603	5.26201	6.12778	6.04438	1.8029	0.237117	1.71473	1.6225	2.07147	0.849904	0.121465	0.938074	0.711355	0.900283	1.08456	0.405193	0.895917	0.808091	1.54969	1.20733	0.547898	1.17092	1.77252	0.67854	5.61555	0.160168	5.78586	5.59283	5.46795	2.33867	1.44376	1.77389	1.26266
TGGT1_211340	6.08751	0.0391147	6.12215	6.0953	6.04509	5.90018	0.336222	6.28703	5.67832	5.7352	6.10354	0.414415	6.4143	5.63302	6.26329	5.74839	0.303687	6.09828	5.55332	5.59355	6.8033	0.11346	6.9029	6.82722	6.67979	6.66968	0.0897948	6.57009	6.69451	6.74445	6.64726	0.11991	6.58708	6.78534	6.56936	6.24114	0.0640142	6.31506	6.20356	6.20481	5.97908	0.0931607	6.05066	5.87374	6.01282	6.12668	0.061747	6.19767	6.09687
TGGT1_211350	6.64494	0.128063	6.7707	6.64942	6.51469	6.19232	0.0945207	6.29546	6.17167	6.10983	6.48743	0.218387	6.69378	6.25872	6.50978	6.09769	0.0359096	6.05631	6.11608	6.12067	6.73344	0.235611	6.99977	6.55218	6.64837	6.43784	0.230681	6.17151	6.56719	6.57483	6.58618	0.0586386	6.62202	6.51851	6.618	6.60567	0.0124542	6.60463	6.61862	6.59378	6.26199	0.210487	6.17933	6.50125	6.10537	6.47312	0.161955	6.6282	6.48609
TGGT1_211360	2.69665	0.252946	2.4183	2.91247	2.75916	1.047	0.375752	1.43925	1.01149	0.690264	2.80776	0.37313	2.62852	3.23668	2.55807	1.12805	0.0995073	1.21582	1.01995	1.14839	2.39446	0.171508	2.58848	2.33185	2.26306	2.86426	0.182937	2.67024	2.88892	3.03362	2.9188	0.0461407	2.89141	2.97207	2.89291	2.63681	0.22754	2.44487	2.57739	2.88816	1.53055	0.365965	1.13767	1.86176	1.59223	2.5647	0.354975	2.86035	2.66273
TGGT1_211370	-0.402019	0.0199188	-0.41979	-0.380489	-0.405779	0.736053	0.301371	0.388288	0.920835	0.899038	0.678212	2.46187	-0.673093	3.5198	-0.812073	-0.230056	0.911738	-1.19307	-0.116939	0.619845	-0.397619	0.329399	-0.136151	-0.289125	-0.76758	-0.8852	0.226444	-1.14667	-0.752771	-0.756162	-0.597336	0.418994	-0.124919	-0.923942	-0.743149	-0.406504	0.269693	-0.314797	-0.194624	-0.710091	0.0400791	1.10519	0.372151	0.941161	-1.19307	0.133132	0.441341	-0.221542	-0.00644917
TGGT1_211390	3.33106	0.478742	2.7828	3.66647	3.5439	5.17951	0.487742	4.63192	5.56731	5.33932	4.16435	0.481059	3.75064	4.69222	4.05019	5.41352	0.410864	4.94213	5.60285	5.69559	3.59128	0.251957	3.31031	3.79713	3.66641	3.56322	0.253131	3.84419	3.35299	3.49248	3.46824	0.216062	3.49343	3.6706	3.24069	3.35675	0.00888939	3.36386	3.35962	3.34679	5.05739	0.242286	5.30252	4.81806	5.05158	4.18452	0.647497	3.60359	4.06738
TGGT1_211400	4.90337	0.31599	5.20786	4.57701	4.92523	4.77567	0.121429	4.83599	4.63589	4.85513	5.00898	0.0255609	5.00848	4.98367	5.03478	4.85188	0.113198	4.72558	4.94418	4.88589	5.22953	0.147499	5.37198	5.07745	5.23917	4.98251	0.129108	4.84007	5.01565	5.09182	5.2171	0.13304	5.34883	5.08278	5.21968	4.98732	0.272824	5.29277	4.90135	4.76783	4.83672	0.319962	5.18509	4.55599	4.76907	4.97898	0.0282822	5.00343	4.9855
TGGT1_211410	4.16711	0.0517578	4.1074	4.1948	4.19914	4.91817	0.180382	4.7127	5.05045	4.99136	4.37015	0.0712323	4.42956	4.29119	4.38971	4.95448	0.125075	4.81077	5.03877	5.0139	4.46275	0.168499	4.62765	4.29087	4.46972	3.95546	0.142875	3.79056	4.04217	4.03365	4.28526	0.133552	4.39178	4.13543	4.32858	4.07816	0.0857377	4.00974	4.05041	4.17434	4.87257	0.0917073	4.96281	4.77946	4.87544	4.48497	0.0954383	4.39197	4.48027
TGGT1_211420	7.29837	0.280104	7.61125	7.07095	7.21291	7.6699	0.199491	7.89985	7.54309	7.56677	7.45296	0.205895	7.66038	7.24862	7.44986	7.75497	0.0784387	7.71751	7.7023	7.84512	7.6869	0.198616	7.66995	7.4973	7.89344	7.50286	0.0601832	7.5198	7.55275	7.43602	7.62308	0.14949	7.75215	7.45928	7.6578	7.36762	0.218472	7.57945	7.38036	7.14306	7.66601	0.0836142	7.7558	7.59039	7.65184	7.39932	0.0518144	7.42591	7.33961
TGGT1_211430	1.9195	0.975476	0.794773	2.42903	2.5347	-0.744922	0.47045	-0.368476	-1.27232	-0.59397	1.22656	1.32248	-0.211948	2.38964	1.502	-1.63793	0.702526	-0.844603	-1.88789	-2.18129	1.78137	0.56942	2.34348	1.79573	1.20491	2.40306	0.516599	1.84096	2.51119	2.85704	1.64942	0.620736	1.13777	2.33995	1.47053	1.62705	1.75842	-0.369546	2.94509	2.30561	-0.143998	1.9654	-1.96093	1.94213	-0.413192	1.30043	0.333248	1.06795	1.68223
TGGT1_211440	5.77849	0.135758	5.75315	5.92514	5.65719	6.28376	0.0630307	6.22962	6.2687	6.35295	5.91524	0.0979605	5.9441	5.99553	5.80609	6.18746	0.0441625	6.23844	6.163	6.16094	5.91675	0.180743	6.10534	5.89988	5.74504	5.72792	0.183383	5.53933	5.73882	5.90562	5.69407	0.0748697	5.62833	5.77556	5.67832	5.62116	0.0710534	5.55297	5.69477	5.61575	6.26156	0.158745	6.30051	6.3972	6.08696	5.80169	0.0740914	5.85556	5.7172
TGGT1_211450	4.29003	0.0281942	4.31178	4.30014	4.25818	5.32642	0.151177	5.17973	5.31781	5.48172	4.8674	0.187363	4.98991	4.65172	4.96057	5.3981	0.0235092	5.37698	5.39388	5.42343	5.17642	0.0806906	5.23105	5.08374	5.21447	4.88673	0.105284	4.8321	4.81999	5.0081	4.8803	0.022387	4.89062	4.89566	4.85461	4.39958	0.188099	4.4535	4.55483	4.19041	5.34047	0.0671287	5.35972	5.39586	5.26582	4.81166	0.216771	4.58285	4.83818
TGGT1_211460	6.94128	0.297397	7.284	6.75105	6.78881	6.54464	0.301843	6.8745	6.28222	6.47719	7.01817	0.280559	7.2573	6.70933	7.08789	6.48896	0.248494	6.77263	6.30972	6.38454	7.32461	0.213314	7.26245	7.14927	7.5621	7.09609	0.065002	7.15825	7.10146	7.02858	7.19737	0.17164	7.30985	6.99981	7.28245	7.12072	0.166419	7.28065	7.13302	6.9485	6.54828	0.107588	6.6201	6.42459	6.60016	6.92046	0.279532	7.23478	6.82689
TGGT1_211470	5.22083	0.1114	5.3408	5.20104	5.12065	4.52728	0.266318	4.24901	4.55305	4.77978	4.61655	0.0581706	4.55148	4.63467	4.6635	4.35654	0.218343	4.11952	4.54948	4.40063	4.76416	0.246388	4.65584	4.5905	5.04615	4.8399	0.100408	4.94823	4.74995	4.82153	4.93481	0.374404	5.04182	4.51855	5.24406	5.20596	0.0666342	5.12901	5.24439	5.24446	4.28309	0.170917	4.44533	4.10465	4.29929	4.73049	0.227331	4.90502	4.81302
TGGT1_211480	6.74463	0.147855	6.81891	6.84062	6.57437	5.75067	0.0650398	5.69513	5.82222	5.73466	5.9461	0.216785	5.85552	6.19348	5.78929	5.72977	0.14253	5.56542	5.80435	5.81953	5.80125	0.166035	5.88246	5.61024	5.91105	5.94399	0.0718888	5.86278	5.99949	5.96971	5.97062	0.184337	6.00877	5.7702	6.13291	6.62568	0.0363968	6.6326	6.65812	6.58632	5.61925	0.135832	5.7075	5.46284	5.68742	6.12624	0.174884	6.30348	6.12143
TGGT1_211600	6.52036	0.339397	6.91069	6.29483	6.35555	5.21886	0.561765	5.86464	4.84304	4.94889	6.14035	0.385339	6.41501	5.69986	6.30619	4.85415	0.5132	5.43987	4.63921	4.48337	6.59911	0.0764565	6.60012	6.52216	6.67506	6.65735	0.0283605	6.65634	6.62951	6.6862	6.62638	0.0559735	6.62425	6.5715	6.68339	6.61517	0.0408434	6.61593	6.65563	6.57396	5.36804	0.156241	5.54404	5.31441	5.24568	6.1823	0.460613	6.66845	6.12607
TGGT1_211610	5.71989	0.226419	5.97406	5.53975	5.64586	4.33518	0.35309	4.73932	4.08646	4.17977	5.46742	0.2463	5.55676	5.18892	5.65658	4.16746	0.238854	4.44319	4.02414	4.03504	5.80339	0.10258	5.71501	5.77929	5.91588	5.88381	0.0885017	5.97219	5.79519	5.88406	5.85836	0.0885451	5.93555	5.7617	5.87783	5.72192	0.117809	5.60128	5.83667	5.72781	4.41999	0.0574638	4.35833	4.42962	4.47204	5.47745	0.222021	5.68921	5.49673
TGGT1_211630	8.87346	0.403879	9.32567	8.54863	8.74607	7.62511	0.491897	8.19213	7.31281	7.37039	9.07182	0.274178	9.32708	8.78201	9.10638	7.69673	0.291781	8.01999	7.45286	7.61734	9.37974	0.104763	9.35736	9.28798	9.49389	9.51816	0.0803545	9.54054	9.58495	9.42898	9.5751	0.124416	9.71713	9.48536	9.52282	9.19432	0.359104	9.59888	9.07082	8.91327	7.63767	0.199166	7.84003	7.44186	7.63113	9.1347	0.293977	9.46552	9.03516
TGGT1_211640	7.15305	0.250891	7.36584	7.21691	6.8764	6.06024	0.287597	6.39096	5.86881	5.92095	6.61692	0.160567	6.68226	6.43398	6.7345	5.8587	0.201147	6.08958	5.76524	5.72129	6.98401	0.176466	7.18337	6.84785	6.92081	6.78708	0.172664	6.58772	6.88497	6.88855	6.90847	0.211847	6.93302	6.68542	7.10697	7.1392	0.0293772	7.1054	7.15857	7.15364	6.1395	0.132067	5.98738	6.22484	6.20629	6.62993	0.322513	6.96684	6.59889
TGGT1_211650	5.96958	0.0195516	5.98579	5.97509	5.94786	5.73531	0.0935992	5.64729	5.83364	5.72499	5.62388	0.0430094	5.63714	5.5758	5.6587	5.60249	0.0562015	5.6478	5.5396	5.62006	5.8458	0.2087	5.99182	5.93881	5.60676	6.01289	0.129958	5.86687	6.05595	6.11586	6.03071	0.19362	5.90932	6.254	5.92881	5.96916	0.0473451	5.95433	5.931	6.02214	5.77296	0.0804507	5.83762	5.68287	5.79841	5.7069	0.0857708	5.72303	5.78346
TGGT1_211660	3.96161	0.12457	3.97713	4.07769	3.83001	2.18446	0.464044	2.72015	1.90595	1.92728	3.38988	0.134376	3.32909	3.54391	3.29665	2.07652	0.196117	2.30115	1.93936	1.98905	3.78295	0.241225	3.9467	3.89622	3.50594	4.13409	0.142694	3.97035	4.20008	4.23185	3.94506	0.161091	3.76079	4.05917	4.01523	3.93974	0.0528904	3.94077	3.88634	3.9921	2.49655	0.280685	2.23032	2.78974	2.46959	3.43809	0.302204	3.69951	3.50756
TGGT1_211670	6.61291	0.0478746	6.5585	6.64859	6.63164	6.64065	0.0842736	6.55263	6.64872	6.7206	6.93229	0.200099	6.98651	6.71067	7.09969	6.72699	0.0556431	6.69505	6.69468	6.79124	7.18452	0.11869	7.32056	7.13089	7.10211	7.03628	0.125258	6.90024	7.06176	7.14684	7.03549	0.115776	6.97145	7.16914	6.96589	6.75104	0.0675373	6.70472	6.82853	6.71987	6.72614	0.106838	6.60333	6.77742	6.79767	6.90602	0.0960163	6.83332	6.86988
TGGT1_211675	3.12815	0.699285	2.32237	3.48591	3.57617	1.59979	0.630928	0.875577	2.0305	1.89329	3.41858	0.577414	2.78992	3.92527	3.54054	1.34826	0.257925	1.18839	1.21058	1.64581	2.87951	0.381682	3.10976	3.08983	2.43893	2.94988	0.225708	2.71962	3.17075	2.95926	2.74046	0.303432	2.59763	3.08894	2.53479	2.79589	0.660678	2.04045	3.08151	3.2657	1.70716	1.35269	0.167941	2.70674	2.24679	3.18598	0.312385	2.90007	3.5194
TGGT1_211680	8.16566	0.294331	7.89977	8.11527	8.48193	11.322	0.384247	10.8981	11.4204	11.6475	9.41777	0.1879	9.52295	9.20083	9.52952	11.6521	0.321763	11.2817	11.8627	11.8119	9.16691	0.129436	9.17564	9.03334	9.29177	8.5439	0.0297935	8.53518	8.51944	8.57708	8.72917	0.0934293	8.76308	8.80091	8.62352	8.4092	0.19561	8.18532	8.54702	8.49527	11.4237	0.0975068	11.4943	11.4644	11.3125	9.42769	0.692679	8.91269	9.15519
TGGT1_211690	6.89583	0.172177	6.69903	7.01865	6.96981	7.07815	0.064046	7.00626	7.09908	7.12911	6.89784	0.0551382	6.83435	6.92539	6.93377	7.17959	0.0650354	7.11814	7.2477	7.17294	7.07097	0.0645169	7.13577	7.00674	7.07039	6.86835	0.0758138	6.80355	6.84978	6.95173	6.89614	0.0857386	6.86592	6.9929	6.8296	6.86983	0.101854	6.98743	6.81257	6.80949	7.10872	0.0681219	7.17494	7.03884	7.11237	6.96459	0.107395	6.84108	7.01676
TGGT1_211695	4.5882	0.399803	5.04423	4.29799	4.42237	3.33445	0.145226	3.49529	3.29515	3.21292	4.1261	0.0144296	4.11851	4.14275	4.11706	3.17154	0.06034	3.227	3.10729	3.18033	4.34264	0.211031	4.28873	4.1638	4.5754	4.28251	0.0834501	4.33642	4.18639	4.32472	4.3804	0.0743803	4.45623	4.30756	4.37741	4.51132	0.219971	4.70974	4.54944	4.27478	3.4445	0.325517	3.41861	3.1327	3.78219	4.18055	0.155304	4.32108	4.20675
TGGT1_211700	7.61172	0.0967304	7.6969	7.63169	7.50656	6.66873	0.195096	6.89166	6.52918	6.58534	7.03369	0.0608596	7.00571	6.99185	7.10351	6.52334	0.125229	6.66785	6.44675	6.4554	7.23028	0.24318	7.47726	6.99109	7.22249	7.18524	0.217377	6.93826	7.26995	7.34751	7.23664	0.10967	7.2223	7.13484	7.35277	7.50016	0.0677483	7.42435	7.52135	7.55478	6.79502	0.184898	6.63144	6.99563	6.75799	7.05358	0.205608	7.24543	7.07878
TGGT1_211710	6.0239	0.44437	6.5368	5.78001	5.75487	6.6453	0.14954	6.74901	6.47388	6.71301	6.22978	0.281988	6.46447	5.91697	6.30791	6.88944	0.121762	6.87542	6.7753	7.01761	6.76616	0.182032	6.74158	6.59767	6.95924	6.36491	0.0215727	6.38949	6.34915	6.35607	6.63891	0.09683	6.68002	6.52831	6.70841	6.18007	0.26011	6.4555	6.14609	5.93862	6.74932	0.181101	6.93362	6.57159	6.74275	6.24854	0.142809	6.39774	6.11312
TGGT1_211720	7.87621	0.334148	8.2619	7.69289	7.67385	8.21858	0.211075	8.32722	7.97532	8.35321	7.66716	0.193778	7.522	7.59228	7.88721	8.37485	0.168853	8.56934	8.2895	8.26571	8.25305	0.233272	8.12945	8.10759	8.52212	8.09268	0.120783	8.21628	8.08684	7.97493	8.19554	0.25051	8.22631	7.93106	8.42924	7.96319	0.314273	8.30164	7.90735	7.68059	8.20219	0.242525	8.47175	8.00169	8.13313	7.58602	0.205313	7.81949	7.50495
TGGT1_211730	6.81914	0.190551	6.70664	7.03915	6.71162	7.13666	0.0744828	7.06439	7.13241	7.21318	6.47097	0.68186	5.8572	7.20494	6.35078	7.29646	0.0368441	7.32244	7.25429	7.31265	6.56173	0.12589	6.56875	6.68396	6.43248	6.62667	0.0550739	6.61965	6.68492	6.57545	6.46489	0.12304	6.32455	6.55421	6.51591	6.78368	0.213345	7.0247	6.61904	6.70729	7.07029	0.116733	7.20473	7.01149	6.99466	6.40659	0.145425	6.33834	6.30784
TGGT1_211850	6.36739	0.187325	6.54774	6.17379	6.38064	7.21164	0.168406	7.0172	7.31112	7.30661	6.25595	0.103987	6.27779	6.34728	6.14277	7.26686	0.101817	7.15648	7.28698	7.35711	6.81918	0.13261	6.68149	6.94605	6.82999	6.80116	0.162612	6.93885	6.62175	6.84288	6.94379	0.119224	7.0261	6.99821	6.80707	6.39643	0.141524	6.55284	6.27724	6.3592	7.19864	0.244469	7.41905	6.93569	7.24118	6.40551	0.155311	6.25449	6.39726
TGGT1_211860	4.92036	0.48086	4.38235	5.07049	5.30825	5.23425	0.0794514	5.17764	5.32508	5.20003	5.40135	0.229156	5.13782	5.5125	5.55375	5.0577	0.14142	5.22091	4.98056	4.97162	5.43986	0.212169	5.56898	5.55561	5.19499	5.78843	0.128245	5.65931	5.7902	5.91578	5.48734	0.235267	5.39907	5.75398	5.30898	5.01487	0.346729	4.61558	5.23995	5.18907	5.26675	0.354841	4.87568	5.56816	5.35642	5.47296	0.261618	5.17126	5.61059
TGGT1_211870	3.68413	0.0605843	3.75294	3.66066	3.63879	3.88331	0.163561	3.69819	4.00826	3.94349	4.04764	0.297533	4.33307	3.73933	4.07053	3.73369	0.0980264	3.84357	3.70227	3.65522	3.86614	0.154107	4.00023	3.69778	3.9004	3.47229	0.116139	3.33819	3.53781	3.54086	3.63528	0.0220648	3.65381	3.64114	3.61087	3.70484	0.13623	3.54776	3.77619	3.79058	3.79349	0.104264	3.80217	3.68516	3.89314	4.05539	0.0176828	4.07364	4.03834
TGGT1_211880	1.4605	0.183059	1.67059	1.37569	1.33524	1.33542	0.227575	1.31735	1.57149	1.11742	1.57757	0.232122	1.77064	1.32002	1.64203	1.17933	0.0302418	1.21328	1.16944	1.15528	0.930361	0.128015	0.919614	0.808058	1.06341	0.507707	0.253638	0.518454	0.248866	0.755801	0.821929	0.085079	0.91996	0.76736	0.778466	1.21291	0.147642	1.07285	1.19878	1.36711	1.37129	0.16755	1.30788	1.24471	1.56129	1.54802	0.0416942	1.51213	1.59376
TGGT1_211890	6.01527	0.126932	6.12685	6.04179	5.87718	4.73717	0.309319	4.94392	4.38157	4.88602	5.87824	0.154634	6.04389	5.85316	5.73769	4.55313	0.271392	4.86648	4.40021	4.39271	6.16315	0.233698	6.43074	5.99918	6.05954	5.98073	0.236491	5.71314	6.06736	6.16169	6.02681	0.15012	5.99045	5.89821	6.19177	6.0339	0.0234915	6.01107	6.03263	6.058	4.67093	0.0925465	4.57281	4.68332	4.75665	5.6286	0.295879	5.82535	5.77212
TGGT1_211910	-0.203454	0.132063	-0.350088	-0.0938831	-0.166392	-0.0398423	0.711746	-0.464662	-0.436717	0.781852	1.11112	2.39021	-0.790278	3.79434	0.329305	-0.919419	0.363544	-0.591345	-0.856653	-1.31026	-0.315988	0.227499	-0.28698	-0.104384	-0.5566	-0.202995	0.685317	-0.232003	0.496366	-0.873348	0.0424479	0.417987	-0.242104	-0.152895	0.522342	-0.666504	0.339722	-0.276239	-0.895997	-0.827277	-0.227063	0.31991	-0.585104	-0.126763	0.0306793	0.135006	0.351568	-0.172	0.518532
TGGT1_212030	-0.212617	0.705616	-0.623237	0.602149	-0.616764	-0.929366	1.53837e-15	-0.929366	-0.929366	-0.929366	1.69479	3.45585	0.403359	5.61038	-0.929366	-0.794771	0.233124	-0.525583	-0.929366	-0.929366	-0.350858	0.305805	-0.394912	-0.0254158	-0.632247	-0.267585	0.64089	-0.223531	0.350142	-0.929366	0.122858	0.390099	-0.13762	-0.0651644	0.57136	-0.704411	0.389633	-0.929366	-0.929366	-0.254502	-0.929366	1.53837e-15	-0.929366	-0.929366	-0.929366	-0.363967	0.353398	0.0421673	-0.601403
TGGT1_212075	0.704375	1.41008	-0.853338	1.89369	1.07277	-1.12069	0.50434	-1.41187	-0.538328	-1.41187	2.43267	2.69861	1.17075	5.53105	0.596205	-1.27728	0.233124	-1.00809	-1.41187	-1.41187	0.472906	0.360621	0.226987	0.886881	0.304849	0.733011	0.435043	0.978929	0.9894	0.230703	1.14219	0.180649	1.28496	0.939095	1.2025	0.92595	0.330995	0.563989	1.00065	1.21321	-1.01737	0.683292	-1.41187	-0.228374	-1.41187	1.86385	0.815352	0.934071	2.20054
TGGT1_212090	6.84398	0.344715	7.2419	6.63615	6.65391	6.16669	0.146742	6.3272	6.03941	6.13347	6.43655	0.0512232	6.42967	6.38912	6.49087	6.0533	0.165306	6.24034	5.9268	5.99276	6.61806	0.0856036	6.6854	6.52173	6.64707	6.38977	0.0594474	6.32243	6.435	6.41187	6.61748	0.16921	6.78514	6.44676	6.62052	6.84374	0.269451	7.15423	6.67115	6.70584	6.06715	0.411663	6.43785	5.62412	6.13949	6.53907	0.16757	6.72235	6.50118
TGGT1_212100	5.28079	0.199255	5.50909	5.19132	5.14195	4.53449	0.149348	4.65415	4.36711	4.5822	5.12485	0.236036	5.32769	4.86578	5.18109	4.4787	0.0658403	4.54078	4.48566	4.40966	5.47764	0.168933	5.61853	5.29036	5.52404	5.2737	0.160874	5.13281	5.23929	5.44899	5.36001	0.0929543	5.46175	5.27953	5.33874	5.22888	0.102038	5.34551	5.18504	5.1561	4.61468	0.0805226	4.54512	4.70289	4.59604	5.23702	0.0769845	5.27881	5.28407
TGGT1_212110	3.00536	0.137508	2.90162	3.16133	2.95313	3.05228	0.38084	2.79443	2.87269	3.48971	3.30182	0.318545	3.57999	2.95432	3.37114	3.14401	0.0305971	3.1793	3.12794	3.1248	3.65546	0.0913445	3.75828	3.58369	3.6244	3.49224	0.090418	3.38942	3.52797	3.55934	3.4599	0.167011	3.46333	3.62517	3.2912	2.96141	0.126589	3.00927	2.81787	3.0571	3.23228	0.138379	3.39152	3.14123	3.1641	3.20543	0.0497634	3.26176	3.18711
TGGT1_212130	7.35149	0.0721942	7.27106	7.41069	7.37272	7.08277	0.250817	7.17015	7.27821	6.79995	7.32212	0.329714	7.17174	7.70021	7.0944	7.08728	0.095487	6.97906	7.12312	7.15967	7.15709	0.0866923	7.25717	7.10515	7.10895	7.07156	0.0889975	6.97148	7.14182	7.10139	7.08217	0.0973656	7.02019	7.03192	7.19439	7.37029	0.0287361	7.38157	7.39168	7.33763	7.06147	0.162703	7.07975	6.8904	7.21426	7.18015	0.0546398	7.11717	7.20838
TGGT1_212140	5.02081	0.257466	4.73835	5.24236	5.08172	6.3604	0.0929742	6.27872	6.34091	6.46158	5.431	0.289634	5.70251	5.12613	5.46436	6.32357	0.15782	6.50163	6.20095	6.26814	5.74625	0.244456	5.67399	6.01869	5.54607	5.65154	0.0728914	5.7238	5.57803	5.65279	5.56968	0.274101	5.48342	5.87654	5.34909	5.20209	0.321687	5.48088	4.85011	5.27527	6.33599	0.25057	6.33421	6.58745	6.08632	5.43399	0.28322	5.31891	5.22642
TGGT1_212145	-0.0796391	0.267933	0.177585	-0.0593726	-0.35713	1.36079	0.495324	1.59102	0.792247	1.69909	0.769367	0.48955	1.06385	1.04	0.204251	1.32241	0.518804	1.90056	0.89744	1.16924	-0.0615617	0.278507	-0.377231	0.149476	0.0430697	0.108382	0.273531	0.424051	-0.0586154	-0.0402908	-0.0645107	0.20179	-0.296812	0.067337	0.0359428	0.258549	0.554368	0.898668	-0.0646851	-0.0583352	1.13904	0.447706	1.63153	0.756668	1.02893	0.398853	0.211995	0.496552	0.155626
TGGT1_212150	4.97592	0.369458	4.60848	5.34737	4.9719	5.99573	0.146955	5.84148	6.1341	6.0116	5.67205	0.197657	5.62259	5.88975	5.50383	6.01175	0.026845	5.98383	6.03737	6.01406	5.05412	0.214244	4.83669	5.26503	5.06065	5.00872	0.192845	5.22616	4.8584	4.94161	4.93302	0.0806419	4.99349	4.96412	4.84146	4.95686	0.231017	4.95143	4.72861	5.19054	5.84241	0.0763407	5.80785	5.92992	5.78946	5.40181	0.245598	5.18383	5.3537
TGGT1_212160	4.2093	0.106798	4.28436	4.08703	4.2565	3.18135	0.155428	3.17153	3.03106	3.34145	4.45271	0.484791	4.88883	3.93073	4.53858	2.96357	0.192869	3.1764	2.80036	2.91394	4.18437	0.0919056	4.2118	4.08188	4.25945	4.26775	0.0889698	4.24032	4.3672	4.19572	4.52081	0.154996	4.58412	4.34418	4.63414	4.36245	0.0854884	4.29186	4.33798	4.4575	3.16793	0.295183	2.94	3.50137	3.06243	4.61042	0.250117	4.75969	4.7499
TGGT1_212170	5.56795	0.147582	5.43693	5.72783	5.53909	6.22055	0.205881	6.4369	6.1977	6.02704	5.31851	0.268445	5.01857	5.53623	5.40073	6.30424	0.196532	6.53115	6.19381	6.18776	5.71477	0.286424	5.98058	5.75231	5.41143	5.8466	0.234614	5.5808	5.93417	6.02483	5.65516	0.17326	5.47576	5.82154	5.66819	5.65059	0.145463	5.81557	5.54079	5.59541	6.25728	0.0993372	6.1899	6.37136	6.21058	5.3363	0.307681	5.05911	5.28243
TGGT1_212180	3.04813	0.427418	2.80903	3.54159	2.79377	0.234606	0.297836	-0.0521308	0.213526	0.542421	2.08665	0.911232	1.08714	2.87115	2.30166	-0.0681493	0.366586	0.328597	-0.138735	-0.39431	2.57044	0.422218	2.85014	2.77642	2.08477	3.35317	0.243055	3.07348	3.47296	3.51309	3.04847	0.336516	2.68213	3.34384	3.11943	3.1267	0.222982	2.87362	3.21219	3.29429	0.729789	0.961664	-0.0715268	1.79619	0.4647	2.18006	0.518633	2.56329	2.38699
TGGT1_212190	4.83682	0.321243	4.64912	5.20775	4.6536	4.8377	0.0840865	4.75897	4.82786	4.92627	4.94413	0.379372	5.33715	4.58006	4.91517	4.89458	0.0820586	4.97378	4.80994	4.90001	4.85991	0.167519	4.87088	5.02167	4.68717	4.73043	0.0319157	4.71945	4.70545	4.76638	4.59414	0.238122	4.49614	4.86563	4.42066	4.70424	0.329416	4.42568	4.6192	5.06784	4.94754	0.15226	4.90349	5.11697	4.82216	4.88798	0.0826349	4.95742	4.79658
TGGT1_212200	5.25983	0.10591	5.16296	5.24362	5.37291	5.77489	0.267629	5.46612	5.91838	5.94018	5.35903	0.337312	5.60545	4.9746	5.49704	5.49747	0.13954	5.3407	5.60807	5.54365	4.88224	0.114056	4.81967	4.81316	5.01388	4.85651	0.0785235	4.91908	4.76839	4.88205	4.95871	0.160257	5.06634	5.03525	4.77453	5.40764	0.131449	5.26806	5.52907	5.42577	5.78005	0.198494	5.78239	5.5804	5.97737	5.5343	0.17702	5.39774	5.47086
TGGT1_212210	6.27971	0.109667	6.17502	6.27037	6.39375	7.32283	0.0899651	7.29665	7.24885	7.42298	6.66754	0.114097	6.54243	6.69433	6.76585	7.33256	0.0948579	7.43386	7.24582	7.318	6.87676	0.0923175	6.77336	6.9509	6.90602	6.82544	0.0969289	6.92884	6.73664	6.81084	6.84114	0.199753	6.88046	7.0183	6.62464	6.45271	0.105245	6.5729	6.40815	6.37707	7.30007	0.0710579	7.32862	7.21918	7.35241	6.68892	0.2765	6.41687	6.68021
TGGT1_212220	7.00317	0.121087	7.02549	7.11155	6.87248	7.12479	0.193306	7.1945	6.9063	7.27357	6.85938	0.120822	6.94916	6.72201	6.90697	7.19873	0.084956	7.29672	7.14559	7.1539	7.32571	0.151401	7.49494	7.2031	7.27911	7.00715	0.150537	6.83792	7.05736	7.12616	7.19801	0.0795303	7.2349	7.10673	7.25239	6.92849	0.104868	7.03338	6.82364	6.92846	7.13813	0.146033	7.30621	7.04239	7.06579	6.87915	0.0807773	6.96828	6.8584
TGGT1_212240	1.52756	0.898134	0.497103	2.14407	1.94152	0.257538	0.512303	-0.312237	0.680165	0.404687	1.70636	1.32696	0.669395	3.20175	1.24792	0.0497807	0.658025	-0.710024	0.425322	0.434044	1.20226	0.716237	1.35413	1.83038	0.422263	2.32185	0.147365	2.16998	2.46426	2.33132	1.93412	0.445156	1.42981	2.27243	2.10011	1.80169	0.0453254	1.75201	1.81225	1.8408	-0.170936	0.742388	0.610785	-0.257128	-0.866465	1.12515	0.193913	1.16976	1.29287
TGGT1_212250	6.5681	0.0872566	6.61033	6.62621	6.46777	6.15354	0.0528204	6.21452	6.1222	6.1239	6.27022	0.306504	6.35672	5.92976	6.52418	6.01612	0.0304779	5.99175	6.05029	6.00632	6.31365	0.151797	6.37591	6.14062	6.42441	6.08007	0.0854411	6.01781	6.04492	6.17748	6.15954	0.0441341	6.20974	6.12684	6.14205	6.43969	0.270206	6.12879	6.61789	6.57239	6.1541	0.196088	5.9333	6.30795	6.22104	6.41194	0.0657494	6.4517	6.44808
TGGT1_212260	6.04231	0.0811577	5.95422	6.05866	6.11404	6.43816	0.186832	6.22332	6.56254	6.52863	6.31024	0.284077	6.40469	5.99097	6.53506	6.53012	0.198539	6.30229	6.62196	6.66611	6.35618	0.0184426	6.33636	6.35934	6.37283	6.13393	0.0344227	6.15375	6.15386	6.09418	6.26229	0.0200091	6.28362	6.25931	6.24394	6.06109	0.187215	5.86247	6.23431	6.08648	6.35604	0.164542	6.34393	6.19789	6.5263	6.36597	0.130286	6.24757	6.34478
TGGT1_212270	9.85094	0.147071	9.93471	9.68113	9.937	9.14096	0.139544	9.26406	8.98937	9.16946	10.0429	0.195834	10.1001	9.82487	10.2038	9.00552	0.131412	9.15225	8.89866	8.96565	10.1709	0.103245	10.1065	10.1161	10.29	10.2013	0.0619968	10.2657	10.142	10.1964	10.1976	0.0974192	10.2532	10.2544	10.0851	9.95433	0.286613	9.64204	10.2054	10.0156	9.27188	0.178905	9.08123	9.29832	9.4361	10.0954	0.0702747	10.11	10.1572
TGGT1_212275	2.75494	0.778106	1.85849	3.25546	3.15087	1.38662	0.39531	1.53289	1.68795	0.93902	3.48891	1.20665	2.71249	4.87906	2.87519	1.05248	0.836201	1.98419	0.367156	0.806099	3.39113	0.450771	3.59734	3.70191	2.87414	4.01423	0.180912	3.80803	4.14628	4.0884	3.33326	0.595938	2.99695	4.02134	2.9815	3.05491	0.621461	2.33858	3.4501	3.37605	2.54116	1.64961	1.6999	4.4418	1.48177	3.03055	0.263073	3.19974	3.16445
TGGT1_212280	7.28204	0.610522	7.98686	6.9419	6.91734	8.85063	0.594476	9.52909	8.421	8.6018	8.0738	0.325208	8.44322	7.94747	7.83072	8.9483	0.291538	9.27919	8.72919	8.83652	8.13629	0.326514	7.82443	8.10873	8.47571	7.91894	0.274425	8.2308	7.71436	7.81167	7.86944	0.0601593	7.93873	7.83908	7.83051	7.5565	0.867276	8.53597	7.24746	6.88608	8.71883	0.534076	9.33511	8.43023	8.39114	7.85484	0.36914	8.20102	7.46638
TGGT1_212290	9.53041	0.0982688	9.58086	9.41716	9.59321	11.0791	0.208191	10.8823	11.0578	11.2971	10.515	0.0780261	10.4345	10.5903	10.52	11.33	0.225219	11.0721	11.4878	11.4303	9.94936	0.25496	9.68643	9.96612	10.1955	9.67036	0.239916	9.93329	9.46332	9.61447	9.63473	0.0445844	9.67013	9.64941	9.58466	9.73836	0.231589	9.7731	9.95062	9.49137	11.097	0.0399226	11.0722	11.1431	11.0758	10.2334	0.322216	10.0096	10.0879
TGGT1_212300	9.2092	0.136194	9.3592	9.1751	9.09329	8.14233	0.340451	8.53523	7.9573	7.93446	9.09009	0.390492	9.39019	8.6486	9.23148	7.91109	0.178333	8.11674	7.81732	7.7992	8.98345	0.155537	9.03808	8.80796	9.10429	8.95343	0.0492549	8.8988	8.96706	8.99444	8.98144	0.0900331	9.04593	8.87858	9.01981	9.28182	0.135823	9.15591	9.42576	9.26379	8.25429	0.220779	7.99943	8.37643	8.387	9.09533	0.264812	9.36889	9.07687
TGGT1_212310	7.04671	0.502734	6.46783	7.29862	7.37369	8.03931	0.436728	7.53726	8.33148	8.24919	7.3049	0.445672	6.7903	7.56552	7.5589	8.26162	0.532866	7.65589	8.65812	8.47084	6.73581	0.105063	6.64047	6.7185	6.84845	6.61454	0.090609	6.70987	6.52954	6.60421	6.64396	0.0421735	6.62109	6.69263	6.61817	7.0438	0.512712	6.45198	7.326	7.35341	8.14377	0.407487	7.67419	8.35277	8.40436	7.5263	0.402225	7.08208	7.63099
TGGT1_212410	4.23018	0.264718	4.52976	4.02781	4.13298	1.34552	0.774306	2.21795	1.07872	0.7399	3.69402	0.988402	2.75088	4.72219	3.60898	2.05224	0.342775	2.44191	1.79727	1.91756	4.75536	0.293824	5.0053	4.8291	4.4317	4.84031	0.232087	4.59038	5.04903	4.88154	4.98263	0.113926	4.89018	4.9478	5.10991	4.16726	0.455735	4.6865	3.9817	3.83357	1.63052	0.515316	2.17867	1.15595	1.55693	3.61718	0.328311	3.82578	3.78703
TGGT1_212420	3.84086	0.357302	4.23705	3.54306	3.74249	0.807714	1.10078	1.97379	-0.213412	0.66276	3.3982	0.867784	2.7039	4.37106	3.11965	1.77221	0.466814	2.30772	1.45122	1.55769	3.26994	0.326004	3.5261	3.38074	2.90298	3.44009	0.252543	3.18393	3.68885	3.4475	3.50057	0.267272	3.21652	3.5381	3.7471	3.83241	0.652181	4.57491	3.57007	3.35225	1.37523	0.667298	2.08136	0.755106	1.28923	3.28284	0.218787	3.40756	3.41075
TGGT1_212725	3.9924	0.0550173	3.96969	3.95237	4.05514	4.82355	0.159173	4.82617	4.66308	4.9814	4.55115	0.235361	4.72598	4.28354	4.64393	4.84977	0.0240484	4.87335	4.85067	4.82528	4.57999	0.110261	4.70642	4.50373	4.52983	4.19291	0.145581	4.06649	4.35208	4.16017	4.31761	0.102441	4.31258	4.21777	4.42247	4.07255	0.109032	4.10333	4.16288	3.95143	4.71901	0.140348	4.86706	4.58791	4.70205	4.46353	0.124224	4.35428	4.43767
TGGT1_212735	2.90788	0.210205	2.70986	3.12845	2.88534	5.96094	0.432835	5.61648	5.81955	6.44679	4.19145	0.192081	3.96971	4.29776	4.30686	6.04426	0.0563995	6.0828	5.97953	6.07046	4.24711	0.151541	4.16191	4.42207	4.15734	3.80201	0.0747304	3.8872	3.77126	3.74755	3.6184	0.234304	3.45625	3.88703	3.51191	2.97874	0.214101	2.75124	3.17629	3.00869	6.08199	0.112729	6.12341	6.16814	5.95441	3.87291	0.906362	3.17604	3.54511
TGGT1_212740	-0.831947	0.39582	-1.16511	-0.394392	-0.936343	-1.27116	0.437618	-1.23975	-0.850095	-1.72364	0.132684	1.96932	-1.20366	2.39424	-0.792533	-1.45757	0.460836	-1.72364	-0.925447	-1.72364	-1.40102	0.184895	-1.43364	-1.20199	-1.56744	-1.48718	0.221956	-1.45457	-1.28333	-1.72364	-1.14438	0.186026	-1.27412	-1.22777	-0.93125	-1.1777	0.567527	-1.21867	-1.72364	-0.590803	-1.72364	1.53837e-15	-1.72364	-1.72364	-1.72364	-0.725332	0.705966	-1.41303	-0.00241687
TGGT1_212760	2.94824	0.121762	3.072	2.94416	2.82858	2.92201	0.376075	2.53334	2.94862	3.28408	2.96626	0.290621	2.6881	3.26792	2.94276	2.95226	0.22284	2.7404	2.93173	3.18466	2.73961	0.0408732	2.69241	2.76354	2.76287	2.65175	0.174187	2.69894	2.79748	2.45883	2.69418	0.156819	2.80223	2.51432	2.76601	2.81965	0.119332	2.85161	2.91974	2.68759	2.79465	0.109629	2.86829	2.66866	2.84699	2.99751	0.233483	2.7592	3.00749
TGGT1_212770	7.42147	0.444111	6.96041	7.45757	7.84643	8.60898	0.059031	8.56863	8.58158	8.67673	7.36201	0.112288	7.42439	7.23239	7.42926	8.70125	0.0618074	8.76993	8.6501	8.68372	7.9846	0.380224	8.20766	8.20056	7.54557	8.09083	0.194375	7.86776	8.18081	8.2239	7.98318	0.444842	7.82327	8.48587	7.6404	7.67528	0.140101	7.71111	7.52074	7.79399	8.69124	0.205289	8.92354	8.53422	8.61595	7.51493	0.316852	7.16476	7.59817
TGGT1_212780	5.71043	0.221766	5.49101	5.93447	5.7058	7.67854	0.211386	7.46395	7.68511	7.88657	4.52365	0.404841	4.07101	4.85113	4.6488	7.88809	0.125314	7.74371	7.95198	7.96858	5.13116	0.338186	5.52135	4.92238	4.94976	5.34848	0.338156	4.95829	5.55649	5.53064	5.08181	0.290534	4.77532	5.3532	5.11691	5.99243	0.468968	6.46598	5.52818	5.98312	7.68154	0.243944	7.94206	7.64404	7.45852	4.71953	0.81528	4.18478	4.31592
TGGT1_212800	4.32266	0.0887413	4.42243	4.25253	4.29304	5.95682	0.0761568	5.87255	6.02071	5.97721	4.73044	0.231835	4.82814	4.46574	4.89742	6.11989	0.0280215	6.14837	6.11895	6.09235	4.76425	0.186591	4.71687	4.60592	4.96997	4.46537	0.0859203	4.51275	4.51716	4.36619	4.57018	0.12658	4.69611	4.44296	4.57146	4.29149	0.021869	4.30629	4.30182	4.26637	5.94617	0.129084	5.92596	6.08417	5.82839	4.76863	0.338945	4.60586	4.54176
TGGT1_212810	7.2323	0.353259	7.48145	7.38743	6.82802	6.072	0.166007	6.19506	5.88319	6.13774	7.09742	0.884651	6.78357	8.09621	6.41248	6.32046	0.130496	6.47039	6.25856	6.23244	7.26127	0.169233	7.38862	7.32594	7.06923	7.405	0.115926	7.27765	7.50438	7.43298	7.40809	0.113297	7.28703	7.51157	7.42566	7.1791	0.656442	7.88147	6.58109	7.07476	5.9514	0.366353	6.36973	5.68781	5.79666	7.29853	0.128973	7.30943	7.4217
TGGT1_212820	5.87952	0.217938	5.64472	5.91852	6.07533	6.13356	0.138572	6.21389	6.21325	5.97356	6.12935	0.0888569	6.20916	6.14529	6.0336	6.18828	0.106859	6.27424	6.22195	6.06864	6.39554	0.105347	6.50886	6.37717	6.30058	6.31754	0.0981527	6.20421	6.37568	6.37272	6.25616	0.168993	6.13508	6.44923	6.18418	5.92984	0.0915793	5.90943	5.85019	6.0299	6.216	0.248284	6.48913	6.15489	6.00397	6.02814	0.0546893	5.97164	6.03195
TGGT1_212840	5.48016	0.199649	5.30683	5.4352	5.69846	5.08654	0.108425	4.96437	5.17135	5.12388	5.72075	0.0402878	5.76609	5.70708	5.68907	5.07956	0.144282	4.91967	5.11895	5.20004	5.61228	0.143602	5.68566	5.70437	5.44681	5.69172	0.0704316	5.61834	5.75878	5.69804	5.6561	0.115608	5.58347	5.78941	5.59542	5.50081	0.187624	5.28418	5.60672	5.61153	5.06506	0.105323	5.15512	4.94925	5.09079	5.7593	0.120707	5.6467	5.74446
TGGT1_212850	5.37263	0.114542	5.31256	5.30061	5.50471	5.77473	0.0234159	5.79642	5.74991	5.77785	5.5678	0.0259229	5.58904	5.53891	5.57545	5.707	0.048347	5.72717	5.65183	5.74199	6.03553	0.18326	6.23716	5.99035	5.87909	5.73492	0.206789	5.5333	5.72496	5.94651	5.91527	0.186451	5.98392	6.05766	5.70423	5.4289	0.0891022	5.32783	5.49611	5.46276	5.89991	0.0928047	5.98677	5.80213	5.91082	5.53451	0.125785	5.40683	5.5384
TGGT1_212860	5.52822	0.516435	6.12403	5.25189	5.20875	4.92345	0.48702	5.48234	4.698	4.59	5.18507	0.264731	5.27336	4.88748	5.39438	4.9672	0.190819	5.18268	4.8993	4.81962	5.49535	0.329135	5.86385	5.23057	5.39162	5.15289	0.319999	4.78439	5.36067	5.31361	5.41432	0.166655	5.49809	5.2224	5.52248	5.7388	0.355533	6.14898	5.54838	5.51903	4.92988	0.302804	5.27477	4.70761	4.80727	5.29757	0.330606	5.67881	5.12396
TGGT1_212880	9.11315	0.317334	8.77088	9.3976	9.17096	8.66788	0.117417	8.63284	8.57198	8.79883	8.26066	0.404633	7.89953	8.69797	8.18448	8.45898	0.139215	8.58373	8.48439	8.30881	8.49743	0.17964	8.60575	8.59647	8.29007	9.06876	0.0974144	8.96043	9.14917	9.09667	8.76958	0.219159	8.5453	8.7802	8.98323	9.25848	0.156129	9.15174	9.18603	9.43767	8.66685	0.282345	8.72081	8.91832	8.36142	8.31481	0.253354	8.5399	8.3641
TGGT1_212900	7.72095	0.0841759	7.80162	7.72757	7.63366	6.76376	0.119656	6.9017	6.68782	6.70177	7.66413	0.250435	7.95316	7.5117	7.52752	6.4259	0.156019	6.59548	6.28844	6.39377	7.67972	0.0445002	7.67107	7.72791	7.64018	7.74143	0.0102871	7.75008	7.74415	7.73005	7.76836	0.0292922	7.78495	7.73454	7.7856	7.78195	0.0519072	7.83137	7.72787	7.78662	6.83876	0.104872	6.92377	6.72156	6.87094	7.48608	0.220305	7.68296	7.52715
TGGT1_212910	3.9063	0.037075	3.89945	3.94633	3.87313	-0.32362	1.17212	0.539351	0.147844	-1.65806	3.22225	0.904725	2.39694	4.18959	3.08022	-0.603223	0.225726	-0.680654	-0.348972	-0.780042	2.68999	0.156175	2.58809	2.61209	2.86979	3.62509	0.162673	3.72698	3.43748	3.71079	3.84497	0.151903	3.78182	3.73483	4.01826	3.89772	0.0579187	3.85395	3.9634	3.87582	0.776606	0.838178	-0.0928303	0.843081	1.57957	3.84849	0.1775	3.82486	4.03662
TGGT1_212920	6.4084	0.223148	6.17391	6.43313	6.61815	6.0094	0.426842	5.53082	6.14667	6.35073	6.66615	0.233699	6.47538	6.92683	6.59625	6.15673	0.495165	5.58704	6.48374	6.39941	5.43565	0.231386	5.16853	5.56436	5.57406	5.61431	0.232933	5.88143	5.45351	5.50799	5.54432	0.0392269	5.57179	5.56178	5.4994	6.38241	0.346385	5.98264	6.5933	6.57129	5.95302	0.21932	5.99065	5.71732	6.15109	6.61178	0.142437	6.44737	6.68993
TGGT1_212930	3.82161	0.471953	3.31963	3.8889	4.25631	5.228	0.28508	4.92283	5.48747	5.2737	4.40476	0.187243	4.19177	4.47907	4.54344	5.4846	0.257156	5.18915	5.658	5.60666	4.33464	0.182236	4.1351	4.49226	4.37658	4.43902	0.185522	4.63857	4.27176	4.40673	4.29024	0.168894	4.22623	4.48179	4.16271	3.86051	0.108714	3.73501	3.92052	3.92599	5.15218	0.0713121	5.23181	5.0942	5.13054	4.47495	0.477031	3.97197	4.53198
TGGT1_212940	4.68406	0.298207	4.34077	4.87899	4.83241	6.17867	0.425163	5.72119	6.56167	6.25315	4.61015	0.86704	3.9152	5.58175	4.33348	6.40519	0.235608	6.13392	6.55875	6.52291	4.47635	0.0588286	4.41616	4.53371	4.4792	4.25183	0.0713089	4.31203	4.17308	4.27039	3.90515	0.130511	3.75788	4.00646	3.95112	4.56439	0.105579	4.53522	4.68149	4.47646	6.05376	0.173852	6.04817	6.23034	5.88277	4.4114	0.572411	3.92915	4.26108
TGGT1_212950	4.80309	0.0265927	4.83004	4.80237	4.77687	5.7008	0.32763	5.34494	5.76754	5.98993	5.07619	0.0651673	5.14379	5.01377	5.07102	5.77504	0.251371	5.49884	5.99042	5.83586	4.97982	0.157046	5.06605	4.79855	5.07485	4.67991	0.0747206	4.59368	4.72048	4.72557	4.72756	0.129383	4.85719	4.72705	4.59843	4.56303	0.160334	4.50339	4.44106	4.74463	5.51099	0.128465	5.40132	5.47932	5.65233	5.08642	0.219026	4.91829	5.00687
TGGT1_212955	2.97738	0.00622718	2.97023	2.98037	2.98155	2.39687	0.127071	2.52094	2.40269	2.26699	2.86524	0.0740586	2.95074	2.82358	2.82139	2.45947	0.0418566	2.41245	2.49266	2.47331	2.31244	0.151347	2.26724	2.18884	2.48124	2.25033	0.0400736	2.29553	2.21915	2.23631	2.20847	0.121784	2.32735	2.08398	2.21408	2.92005	0.0202882	2.89712	2.92735	2.93567	2.3525	0.127902	2.45978	2.38677	2.21096	2.86382	0.139713	3.02287	2.80768
TGGT1_212960A	2.00633	0.261161	1.71065	2.20551	2.10281	1.21982	0.246531	0.94852	1.28081	1.43013	1.70143	0.21561	1.46992	1.8965	1.73785	1.09143	0.186808	0.875847	1.19298	1.20547	1.15639	0.203108	1.29939	0.923904	1.24586	1.10343	0.140282	0.960423	1.24082	1.10905	1.14758	0.149733	1.16692	0.989116	1.2867	1.59047	0.312342	1.2851	1.57696	1.90935	1.06805	0.332469	0.73802	1.06322	1.40291	1.77541	0.229081	1.54815	2.00627
TGGT1_212960B	5.06538	0.137775	5.19884	4.92367	5.07364	4.67437	0.0691331	4.75369	4.62696	4.64245	5.02143	0.227971	5.25233	4.79651	5.01545	4.60782	0.179739	4.81092	4.46926	4.54329	5.18077	0.146613	5.31486	5.02422	5.20323	5.18962	0.118302	5.05554	5.23406	5.27927	5.17688	0.0435443	5.22202	5.13513	5.1735	5.13589	0.184268	5.3412	5.0816	4.98486	4.6651	0.164002	4.85285	4.59267	4.54979	5.00835	0.157592	5.18998	4.92722
TGGT1_212970	3.54689	0.576357	2.93176	4.07446	3.63443	6.09186	0.527563	5.49708	6.27525	6.50326	4.60213	1.72805	3.65604	6.59664	3.55372	6.11274	0.305119	5.77814	6.18449	6.37559	3.64169	0.114238	3.60616	3.76948	3.54945	3.18336	0.0837116	3.2189	3.24344	3.08774	3.13551	0.140831	2.973	3.21151	3.222	3.25097	0.470578	2.72475	3.39673	3.63141	6.02288	0.312364	5.88079	6.38102	5.80681	3.59417	1.01218	2.70909	3.37568
TGGT1_212980	8.53971	0.142185	8.37581	8.6134	8.62992	9.29172	0.102722	9.35088	9.35117	9.1731	8.366	0.0623321	8.38684	8.29591	8.41524	9.19737	0.166434	9.38877	9.11667	9.08667	8.73274	0.205391	8.88555	8.8134	8.49926	8.70138	0.132494	8.54857	8.7714	8.78417	8.65735	0.156506	8.58049	8.83743	8.55413	8.58259	0.114517	8.47867	8.56375	8.70536	9.32349	0.0917488	9.40363	9.34342	9.22341	8.41637	0.102024	8.34865	8.36674
TGGT1_212990	7.12015	0.158245	7.30275	7.02307	7.03462	6.38902	0.171035	6.57297	6.35932	6.23479	7.1095	0.269825	7.31059	6.80285	7.21506	6.1772	0.193606	6.4004	6.05473	6.07646	7.04005	0.140234	6.92968	6.99262	7.19785	6.92958	0.110046	7.03995	6.81987	6.92893	6.93191	0.0756004	7.01879	6.89588	6.88107	7.10362	0.0286955	7.07398	7.13127	7.10559	6.21616	0.200506	6.05918	6.14727	6.44203	7.00621	0.216637	7.22862	6.99417
TGGT1_213000	5.66582	0.25941	5.95463	5.59024	5.45259	5.71643	0.204208	5.4933	5.89403	5.76196	5.30149	0.162602	5.23676	5.18121	5.48648	5.69559	0.140678	5.53435	5.79326	5.75918	5.39505	0.0823563	5.3984	5.47568	5.31107	5.64064	0.0778356	5.63729	5.56454	5.7201	5.41938	0.0762962	5.34945	5.50075	5.40795	5.65647	0.0499553	5.65395	5.70764	5.60783	5.63719	0.111	5.65092	5.74068	5.51996	5.42478	0.175018	5.56428	5.22839
TGGT1_213010	6.17466	0.175932	5.97722	6.23196	6.3148	7.57372	0.246526	7.2913	7.74583	7.68402	6.31647	0.332645	6.03214	6.68229	6.23498	7.67529	0.19228	7.45569	7.81341	7.75678	6.44899	0.0725902	6.37777	6.52288	6.44633	6.07273	0.0618034	6.14395	6.03323	6.041	6.25504	0.129529	6.11356	6.28375	6.3678	5.9571	0.0457081	5.92949	5.93194	6.00986	7.3921	0.141449	7.55196	7.28319	7.34114	6.6215	0.141113	6.52911	6.55145
TGGT1_213020	6.76556	0.165449	6.93652	6.75394	6.60623	3.98454	0.595523	4.66367	3.55149	3.73847	5.99811	0.0688716	5.91975	6.04906	6.02551	3.5285	0.331263	3.89002	3.23952	3.45595	6.11772	0.0424015	6.12141	6.07359	6.15815	6.26787	0.0692508	6.26418	6.3389	6.20054	6.27477	0.303048	6.2709	5.97367	6.57973	6.65952	0.0877786	6.57073	6.66157	6.74625	4.05208	0.245256	3.81069	4.04451	4.30103	6.1576	0.405647	6.56001	6.164
TGGT1_213030	7.32944	0.254884	7.03765	7.50867	7.442	8.13139	0.163767	7.99193	8.31172	8.09052	7.10618	0.338905	6.7557	7.43218	7.13065	8.21093	0.127732	8.06845	8.31519	8.24914	6.62223	0.102361	6.50421	6.67567	6.68682	6.7596	0.226775	6.87762	6.90303	6.49816	6.79045	0.148538	6.75007	6.66627	6.955	7.32284	0.0200114	7.34454	7.31887	7.30512	8.13696	0.0501275	8.19189	8.09369	8.1253	7.30291	0.279914	7.06308	7.23518
TGGT1_213040	7.48312	0.0267233	7.46029	7.51251	7.47655	6.74743	0.283104	7.00794	6.78821	6.44615	6.81612	0.138702	6.70139	6.97026	6.7767	6.56309	0.192766	6.78471	6.43435	6.4702	7.14285	0.316642	7.41113	7.22383	6.79358	7.41899	0.232359	7.1507	7.55604	7.55022	7.35614	0.11924	7.21904	7.43569	7.41368	7.55351	0.110555	7.64701	7.43149	7.58203	6.96797	0.297669	6.84906	7.30671	6.74814	6.93418	0.147527	7.09777	6.89354
TGGT1_213050	8.43593	0.40817	8.85354	8.0379	8.41636	7.58054	0.230816	7.847	7.45217	7.44244	8.51192	0.4327	8.91779	8.05663	8.56135	7.41219	0.320957	7.77448	7.16343	7.29865	8.50747	0.10463	8.41446	8.4872	8.62075	8.68997	0.109315	8.78298	8.56956	8.71737	8.56719	0.13732	8.5737	8.70114	8.42673	8.69265	0.294173	9.00193	8.65965	8.41637	7.61808	0.206802	7.84079	7.58134	7.43211	8.53489	0.202418	8.75459	8.49413
TGGT1_213060	7.7647	0.0804992	7.77658	7.83859	7.67892	6.65241	0.29572	6.99056	6.52447	6.4422	7.52894	0.28631	7.81961	7.2472	7.51999	6.47314	0.365553	6.89396	6.29129	6.23418	7.93272	0.106731	7.96843	7.81271	8.01701	7.95186	0.0631975	7.91614	7.9146	8.02483	7.93839	0.0813705	7.9592	7.84864	8.00734	7.798	0.201774	7.6506	7.71544	8.02796	6.7667	0.121885	6.6677	6.90283	6.72958	7.33253	0.422369	7.7596	7.32298
TGGT1_213065	3.46443	0.295234	3.62463	3.64494	3.12372	3.37517	0.156756	3.51654	3.20659	3.40238	3.79572	0.46072	4.31519	3.43659	3.63538	3.68642	0.361236	4.10285	3.49899	3.45742	3.83414	0.267473	3.64284	3.71981	4.13978	3.61792	0.175598	3.80923	3.46407	3.58047	3.58278	0.25628	3.72999	3.28685	3.7315	3.48989	0.0966901	3.50284	3.38737	3.57944	3.4625	0.162657	3.27802	3.52418	3.5853	3.32407	0.299718	3.56224	3.42244
TGGT1_213067	4.92818	0.24349	5.14685	4.97189	4.66579	5.78042	0.155247	5.92151	5.6141	5.80566	5.35801	0.556118	5.95516	4.85492	5.26393	5.88505	0.0697772	5.96531	5.85106	5.83878	5.39752	0.243349	5.49156	5.12118	5.57981	4.86804	0.0816539	4.77399	4.90926	4.92087	4.89096	0.154715	4.97074	4.71264	4.9895	4.9764	0.151577	5.12216	4.81961	4.98742	5.81008	0.170748	5.99694	5.66219	5.77111	4.93597	0.191756	5.14539	4.76899
TGGT1_213069	4.96992	0.258045	5.24074	4.94211	4.7269	3.55572	0.398242	3.99402	3.45707	3.21608	5.04326	0.300021	5.28991	4.70925	5.13061	3.99057	0.0477931	3.95109	3.97692	4.04371	5.80362	0.167323	5.67058	5.74882	5.99148	6.06638	0.138766	6.19943	6.07719	5.92253	6.05763	0.228152	6.17563	5.79464	6.20261	5.32745	0.48718	5.88704	4.99781	5.0975	3.7467	0.155115	3.59955	3.90871	3.73183	5.13067	0.19894	5.29537	5.187
TGGT1_213072	7.77789	0.185342	7.98415	7.72423	7.6253	6.97377	0.189763	7.13428	7.02268	6.76434	7.63367	0.303742	7.93689	7.32941	7.63473	7.04058	0.0500068	6.98383	7.05974	7.07818	7.89267	0.155114	7.74426	7.88004	8.05371	8.1326	0.143609	8.28101	8.12245	7.99433	8.16108	0.1738	8.27791	7.96135	8.24397	7.89273	0.353293	8.29258	7.62277	7.76283	6.94091	0.0789742	6.9419	6.86145	7.01939	7.76628	0.144045	7.91299	7.76078
TGGT1_213100	5.02542	0.262681	5.30271	4.99323	4.78032	4.05608	0.322805	4.41596	3.79208	3.9602	4.71481	0.0739696	4.79231	4.64496	4.70715	3.86533	0.11488	3.83068	3.77176	3.99355	5.07097	0.221951	4.91272	4.9755	5.32468	5.30095	0.137888	5.4592	5.20661	5.23705	5.24897	0.0675556	5.30736	5.17498	5.26457	5.20468	0.226253	5.40776	5.24546	4.9608	4.1451	0.0775793	4.06022	4.16273	4.21234	4.63752	0.164021	4.81262	4.61248
TGGT1_213115	5.82547	0.147474	5.95871	5.8507	5.66701	5.51379	0.0798924	5.60568	5.46085	5.47482	5.79737	0.0475474	5.81046	5.83701	5.74465	5.84466	0.0421644	5.89184	5.81065	5.83148	5.81507	0.216081	5.60249	5.80823	6.03449	5.91132	0.188482	6.1239	5.76462	5.84544	5.80687	0.0228369	5.80108	5.78749	5.83205	5.8681	0.135074	6.01321	5.84505	5.74603	5.6508	0.0312057	5.67364	5.61524	5.66352	5.57799	0.18286	5.78343	5.43304
TGGT1_213240	5.39324	0.301682	5.74104	5.23629	5.20238	6.17187	0.160726	5.99514	6.21117	6.3093	5.44083	0.0510313	5.44031	5.39005	5.49211	6.36449	0.0168814	6.34793	6.36386	6.38168	5.59689	0.284351	5.33955	5.54896	5.90216	5.61638	0.225456	5.87372	5.45362	5.5218	5.52893	0.03126	5.56228	5.50029	5.52422	5.46736	0.363942	5.85059	5.42508	5.1264	6.16086	0.14335	6.2562	5.99601	6.23038	5.30985	0.149333	5.33638	5.14903
TGGT1_213255	8.78164	0.321873	8.89349	9.03267	8.41876	7.04624	0.479163	7.59086	6.68943	6.85843	8.24127	0.525847	8.03968	8.83809	7.84605	6.93403	0.127759	7.08126	6.85231	6.86854	8.19669	0.087515	8.10061	8.27184	8.21761	8.53831	0.0979885	8.63439	8.43851	8.54202	8.38546	0.151975	8.29304	8.30248	8.56086	8.81959	0.133855	8.68294	8.95047	8.82535	6.30715	0.392963	5.85833	6.58934	6.4738	8.07403	0.361352	8.45836	8.02255
TGGT1_213280	9.36119	0.293875	9.46322	9.0299	9.59045	8.72413	0.404662	9.15238	8.67189	8.34813	9.78273	0.197902	9.94699	9.56302	9.8382	8.53127	0.239126	8.80489	8.42657	8.36236	9.60094	0.245916	9.40736	9.51783	9.87765	9.64684	0.197643	9.84043	9.44538	9.65472	9.6505	0.102243	9.75309	9.64979	9.54861	9.71582	0.149444	9.80876	9.79526	9.54343	8.59898	0.281682	8.31213	8.60961	8.87519	9.86371	0.0999582	9.93462	9.90714
TGGT1_213290	3.09698	0.129276	3.03719	3.24532	3.00841	-0.427233	0.403242	-0.679066	-0.640491	0.0378575	2.16237	0.493128	1.88308	2.73175	1.87227	-0.818791	0.230256	-1.07685	-0.745172	-0.634347	1.88746	0.17905	1.87551	1.71469	2.07219	2.85284	0.194695	2.86478	3.04128	2.65244	2.3125	0.211797	2.07101	2.39982	2.46668	2.95459	0.218153	2.72199	2.98713	3.15464	0.484263	1.12977	-0.48903	1.72318	0.218636	2.37508	0.541541	2.65857	2.71603
TGGT1_213300	5.93226	0.0660002	5.87034	6.00169	5.92475	6.11036	0.153174	6.00283	6.0425	6.28574	5.93296	0.0675997	5.99942	5.93519	5.86428	6.02066	0.135673	6.05499	6.13587	5.87112	6.22603	0.187762	6.13464	6.10146	6.44199	6.33137	0.0835516	6.42276	6.25891	6.31243	6.15983	0.0665888	6.10762	6.13706	6.23482	5.82282	0.0874782	5.72458	5.85157	5.8923	6.32179	0.120653	6.42051	6.35756	6.1873	5.73239	0.292769	6.03638	5.70849
TGGT1_213310	4.23278	0.0679784	4.26754	4.27635	4.15445	4.31384	0.0238132	4.31996	4.28757	4.334	4.04974	0.176158	4.25313	3.9461	3.94998	4.40264	0.0555755	4.36328	4.37841	4.46621	4.31419	0.0251757	4.31811	4.33718	4.28729	4.10792	0.004589	4.10401	4.10679	4.11297	4.21413	0.0498659	4.17054	4.20335	4.26851	4.07812	0.190777	4.19366	3.85792	4.18277	4.35784	0.123561	4.43044	4.42791	4.21517	4.05666	0.0724166	4.04522	3.99064
TGGT1_213325	5.68385	0.0310575	5.67817	5.65603	5.71736	5.5645	0.06306	5.57018	5.4988	5.62454	5.77088	0.268286	5.97617	5.46732	5.86917	5.52888	0.0606694	5.47809	5.51248	5.59606	5.80993	0.204248	5.57516	5.90777	5.94684	5.90276	0.205789	6.13752	5.81722	5.75354	5.94175	0.0463082	5.9705	5.88833	5.96642	5.68634	0.122244	5.77029	5.54609	5.74264	5.57225	0.0607834	5.6424	5.5352	5.53914	5.85667	0.0678545	5.87888	5.91064
TGGT1_213340	6.8419	0.293957	6.96186	7.0569	6.50693	2.64967	0.607233	3.25586	2.0414	2.65174	5.35635	1.29417	3.94572	6.48884	5.63449	1.28407	0.236166	1.24862	1.53596	1.06764	5.50714	0.480555	5.9008	5.649	4.97163	6.33237	0.371776	5.93871	6.3809	6.6775	5.66211	0.46877	5.12086	5.92731	5.93816	6.63228	0.697882	5.96561	7.35767	6.57356	4.24781	2.14071	2.23024	6.4934	4.01979	5.26373	0.62559	5.82552	5.3761
TGGT1_213350	8.96423	0.172892	9.10507	8.77128	9.01635	10.9006	0.15097	10.7329	11.0256	10.9433	10.1555	0.171697	10.1899	10.3073	9.96916	11.0765	0.0626415	11.0454	11.1486	11.0356	9.95178	0.298965	9.65851	9.94071	10.2561	9.67931	0.255077	9.97259	9.50908	9.55627	9.61053	0.165485	9.8001	9.49494	9.53656	9.23029	0.393405	9.65929	9.14516	8.88641	10.8592	0.185777	11.0711	10.7824	10.7242	9.83228	0.328876	9.59854	9.68996
TGGT1_213370	4.65191	0.089711	4.74498	4.64478	4.56598	4.22618	0.28805	4.54924	4.13318	3.99611	4.1377	0.0532147	4.09402	4.1221	4.19697	3.96493	0.208362	4.19376	3.91486	3.78616	4.3179	0.167215	4.12482	4.41362	4.41527	4.71505	0.168555	4.90813	4.63973	4.59728	4.5958	0.0790367	4.53618	4.56576	4.68545	4.56245	0.187682	4.41761	4.49526	4.77448	4.43585	0.424976	4.11775	4.9185	4.2713	4.26092	0.31069	4.61207	4.149
TGGT1_213380	-0.261317	0.10212	-0.213574	-0.191812	-0.378563	0.596096	0.161654	0.779686	0.533506	0.475095	-0.311615	0.52351	0.148926	-0.880986	-0.202785	0.52652	0.0496711	0.57718	0.477901	0.524478	-0.248149	0.574747	-0.911703	0.0733409	0.0939153	0.40729	0.579719	1.07084	0.151969	-0.000944281	0.0503499	0.0806758	0.104868	0.0885083	-0.0423264	-0.30445	0.14583	-0.417888	-0.355506	-0.139958	0.789595	0.123912	0.909757	0.796782	0.662245	-0.0548358	0.183005	-0.158839	-0.162141
TGGT1_213388	3.75252	0.0927627	3.64609	3.79531	3.81616	4.65903	0.146822	4.49901	4.78754	4.69052	3.83409	0.417424	4.10728	3.35359	4.0414	4.56349	0.0470207	4.60758	4.514	4.56891	3.98456	0.347814	3.58717	4.23359	4.13293	4.18537	0.344516	4.58276	4.00248	3.97086	4.11444	0.0943317	4.11296	4.2095	4.02086	3.74022	0.187406	3.58163	3.692	3.94702	4.751	0.13695	4.76373	4.88114	4.60813	3.9347	0.159966	3.79359	3.90203
TGGT1_213392	7.33134	0.053493	7.32622	7.38721	7.2806	6.93007	0.164061	7.11314	6.88072	6.79635	7.13838	0.312309	7.3987	6.79209	7.22434	6.73377	0.136038	6.88881	6.67814	6.63437	7.15217	0.260073	6.85288	7.28049	7.32315	7.45371	0.259273	7.753	7.29778	7.31034	7.30834	0.0437695	7.3025	7.26778	7.35474	7.26155	0.123623	7.15229	7.23663	7.39574	6.95943	0.137621	6.84646	7.1127	6.91914	7.24085	0.23136	7.47211	7.24103
TGGT1_213400	3.96186	0.208206	3.79227	3.89909	4.19423	4.91845	0.155892	4.84143	5.09786	4.81606	3.98907	0.00961756	3.99924	3.98012	3.98785	4.88158	0.0209637	4.89095	4.85757	4.89623	4.00343	0.0308391	4.00205	3.97331	4.03494	4.10074	0.0663676	4.10213	4.03369	4.1664	4.01729	0.18198	3.95915	4.22124	3.87149	3.91595	0.189735	3.84932	3.76851	4.13001	4.81733	0.144539	4.9227	4.65256	4.87675	3.96479	0.203689	3.7887	3.91781
TGGT1_213410	5.98509	0.144858	5.83239	6.00231	6.12057	7.20508	0.333601	6.83992	7.28142	7.49389	6.3272	0.281774	6.0038	6.45794	6.51985	7.41901	0.456105	6.91367	7.80016	7.54319	5.62047	0.201017	5.50833	5.50055	5.85255	5.33757	0.106274	5.44972	5.32465	5.23835	5.50659	0.155972	5.62811	5.33071	5.56094	5.95416	0.418991	5.47591	6.25659	6.13	7.21511	0.253334	6.92672	7.40172	7.3169	6.44037	0.331404	6.12737	6.40623
TGGT1_213415	4.01312	0.148531	3.93695	4.18428	3.91812	3.74593	0.0931595	3.66879	3.71957	3.84943	4.06417	0.158097	3.88474	4.18302	4.12474	3.68025	0.293564	3.38192	3.69002	3.96881	3.86829	0.216738	4.08703	3.65361	3.86423	3.76577	0.203194	3.54703	3.80164	3.94864	3.7349	0.0945839	3.76656	3.80959	3.62855	3.84399	0.353481	3.43596	4.03877	4.05722	3.82124	0.428747	3.33472	4.14385	3.98514	4.06422	0.0470938	4.05835	4.02034
TGGT1_213420	4.94395	0.168841	5.12536	4.9151	4.79139	4.74306	0.0952541	4.75333	4.64308	4.83276	4.97525	0.0755024	5.05932	4.91321	4.95321	4.80314	0.036043	4.76803	4.80133	4.84005	5.40911	0.120547	5.4779	5.26992	5.47951	5.10372	0.0867927	5.03493	5.075	5.20124	5.25556	0.0497706	5.3121	5.21836	5.23623	4.84212	0.123647	4.90637	4.92042	4.69958	4.8599	0.0545521	4.79707	4.8874	4.89523	4.96023	0.0396632	4.94233	5.00568
TGGT1_213430	0.86533	0.276107	0.547329	1.00454	1.04412	-1.56016	1.53837e-15	-1.56016	-1.56016	-1.56016	1.18616	2.18807	-0.227431	3.70651	0.0794085	-1.40895	0.26189	-1.56016	-1.10655	-1.56016	0.199892	0.407368	0.552471	0.293259	-0.246055	0.659585	0.305388	0.307005	0.841114	0.830635	1.21505	0.399018	0.964056	1.00593	1.67516	0.83959	0.539694	1.46213	0.552937	0.503708	-0.714772	0.348537	-0.354665	-1.05045	-0.739196	0.548466	0.873749	-0.421896	1.27288
TGGT1_213445	8.43827	0.241107	8.69663	8.21926	8.39892	7.14391	0.381625	7.58431	6.93692	6.91051	8.50713	0.261686	8.74737	8.22829	8.54573	7.12043	0.147486	7.28387	6.99728	7.08013	8.83929	0.136003	8.78014	8.74288	8.99485	8.85962	0.112714	8.91878	8.72965	8.93045	8.89699	0.107845	9.02101	8.84472	8.82524	8.62859	0.204462	8.82079	8.65123	8.41375	7.26236	0.102804	7.16708	7.2487	7.37132	8.58075	0.186667	8.73445	8.63478
TGGT1_213460	1.9954	0.0610986	2.03294	2.02837	1.9249	3.92394	0.741182	3.35152	3.65916	4.76115	4.32207	1.60204	3.3865	6.1719	3.40781	4.51437	0.411223	4.04142	4.71425	4.78745	3.21722	0.291812	2.9469	3.17816	3.52659	2.85156	0.246295	3.12188	2.63986	2.79295	2.48954	0.0762239	2.40893	2.49925	2.56044	1.97364	0.553704	1.58037	2.60685	1.73371	3.97086	0.172892	3.9559	3.80593	4.15074	2.964	0.393313	2.58583	2.9353
TGGT1_213480	1.87622	0.424913	1.40399	2.22764	1.99704	2.28242	0.767322	1.73559	1.95209	3.15959	4.02118	1.91235	2.91556	6.22937	2.91861	2.51098	0.545646	1.88103	2.81591	2.83599	2.46871	0.108464	2.35427	2.57	2.48185	2.03604	0.0992907	2.15048	1.9849	1.97275	2.14164	0.188449	1.95301	2.14201	2.3299	1.62947	0.354416	1.55164	1.32044	2.01634	1.65507	0.926192	0.591993	2.08547	2.28775	3.03486	0.356781	2.62663	3.28696
TGGT1_213490	4.4406	0.087208	4.50086	4.3406	4.48035	4.51094	0.049638	4.45419	4.53233	4.54629	4.84278	0.234105	4.58733	5.04707	4.89394	4.74184	0.153143	4.57431	4.87464	4.77655	4.69773	0.330232	5.05481	4.40333	4.63506	3.90925	0.309278	3.55217	4.09266	4.08292	4.2891	0.136591	4.40688	4.13936	4.32105	4.38365	0.193119	4.19602	4.58183	4.37311	4.60039	0.127756	4.52183	4.53154	4.74781	4.74334	0.0388679	4.70649	4.78396
TGGT1_213520	4.13012	0.197289	4.28733	3.90873	4.19428	4.83327	0.147983	4.97711	4.68146	4.84123	4.96167	0.227289	5.13971	4.70566	5.03966	4.87939	0.109409	4.99059	4.77186	4.87573	5.10116	0.197037	5.21827	4.87367	5.21153	4.5487	0.102449	4.43158	4.62171	4.5928	4.84932	0.142491	5.01201	4.74669	4.78928	4.39649	0.232158	4.6418	4.36745	4.18021	4.78239	0.126735	4.637	4.84069	4.86949	4.94394	0.105014	4.87924	4.88748
TGGT1_213530	2.16179	0.399489	1.70058	2.39988	2.38491	0.24578	0.495894	-0.23279	0.21278	0.757349	1.79508	0.687703	1.15199	2.52007	1.71319	-0.0486218	0.136887	-0.0742485	-0.170884	0.0992672	2.09576	0.377355	2.51775	1.97879	1.79074	2.71349	0.37349	2.2915	2.84742	3.00155	2.19022	0.284988	1.97045	2.51222	2.08798	2.21281	0.409272	1.8717	2.66663	2.1001	-0.583248	0.781991	-1.42965	0.112366	-0.432456	1.95486	0.317809	1.6743	2.3
TGGT1_213550	6.69467	0.0699863	6.69813	6.62301	6.76286	6.95402	0.131824	7.07444	6.97444	6.81318	6.7348	0.0418528	6.76732	6.7495	6.68758	6.93436	0.045553	6.98693	6.90952	6.90663	6.86346	0.171292	7.04666	6.70729	6.83641	6.51717	0.176127	6.33396	6.68524	6.5323	6.71861	0.112554	6.76387	6.59047	6.80149	6.62539	0.0428686	6.63862	6.66009	6.57747	6.95184	0.0940079	6.97224	6.8493	7.03397	6.66784	0.0272726	6.64147	6.66612
TGGT1_213560	4.93993	0.419931	4.60644	5.41152	4.80184	1.00005	0.484697	1.39965	1.13962	0.460882	3.99412	1.12408	2.69741	4.69221	4.59273	1.15113	0.803647	1.95145	1.15774	0.344198	4.18007	0.315923	4.44806	4.26041	3.83173	4.77421	0.261359	4.50621	4.78802	5.02838	4.03948	0.410511	3.68172	4.48766	3.94904	4.66993	1.20295	3.4158	5.81415	4.77984	2.96976	2.44269	1.1507	5.74611	2.01248	3.44985	0.229198	3.35743	3.71083
TGGT1_213570	8.63083	0.167636	8.44107	8.69264	8.75879	8.85655	0.429467	8.36235	9.06807	9.13924	8.58194	0.360444	8.18686	8.66611	8.89285	8.8431	0.3796	8.41621	9.14269	8.97041	7.68988	0.33255	7.39385	7.62608	8.04971	7.57756	0.26353	7.87359	7.36852	7.49058	7.59872	0.0991246	7.65811	7.48429	7.65377	8.34616	0.560146	7.71326	8.77813	8.54709	8.77575	0.278239	8.49387	8.78319	9.0502	8.64264	0.162476	8.46148	8.69097
TGGT1_213580	8.54104	0.454951	8.08482	8.54358	8.99471	11.0949	0.949392	10.0037	11.5494	11.7317	9.39268	0.146156	9.27599	9.34542	9.55661	11.3209	0.84317	10.3551	11.9107	11.6968	7.12355	0.584082	6.52198	7.16025	7.68841	7.2563	0.52612	7.85786	6.8821	7.02893	7.06711	0.112952	7.19572	7.02161	6.98401	8.65755	0.669922	7.92183	9.23237	8.81844	10.9572	0.306898	10.6057	11.1722	11.0936	9.46172	0.809027	8.68613	9.39856
TGGT1_213590	5.78919	0.137845	5.82529	5.63689	5.90539	6.98771	0.0735443	6.90696	7.00531	7.05086	6.16334	0.00709252	6.17143	6.15819	6.16041	7.04278	0.0520535	7.00101	7.1011	7.02624	6.18604	0.131921	6.1097	6.11006	6.33837	6.07109	0.0669225	6.14743	6.02256	6.04328	6.12142	0.121427	6.13901	5.99216	6.23309	5.83598	0.144785	5.96829	5.85834	5.68132	6.84896	0.179772	6.95518	6.64139	6.9503	6.18644	0.163174	6.07714	6.10818
TGGT1_213600	5.84659	0.141266	5.98975	5.7073	5.84271	5.29679	0.108543	5.33761	5.37901	5.17376	5.76412	0.105994	5.75215	5.87558	5.66461	5.17578	0.00459928	5.17063	5.17949	5.17721	5.919	0.182808	5.99543	5.71039	6.0512	5.83552	0.069998	5.7591	5.85095	5.89652	5.86788	0.0633452	5.93619	5.81108	5.85636	5.80168	0.0946217	5.89233	5.80917	5.70353	5.25803	0.197158	5.35143	5.03153	5.39114	5.67015	0.0978259	5.68385	5.76041
TGGT1_213610	7.30038	0.179415	7.49952	7.25028	7.15134	7.39187	0.193008	7.60651	7.23258	7.33654	7.60973	0.270137	7.82358	7.30614	7.69945	7.54608	0.245841	7.82002	7.34463	7.47361	8.03171	0.0737232	8.04346	7.95282	8.09886	7.82351	0.0373547	7.81176	7.79345	7.86533	7.95726	0.0543132	8.01985	7.9293	7.92262	7.54157	0.244415	7.81153	7.47787	7.33532	7.48155	0.146144	7.64687	7.36954	7.42825	7.55965	0.11882	7.66136	7.42905
TGGT1_213620	7.56645	0.20215	7.60083	7.74921	7.34932	5.4646	0.495483	5.81754	5.67811	4.89816	8.20692	0.499328	8.67296	7.67991	8.2679	7.06792	0.424566	7.55716	6.85048	6.79612	8.35647	0.0993882	8.32603	8.27586	8.46751	8.19301	0.0492634	8.22344	8.2194	8.13617	8.35144	0.104263	8.44111	8.23703	8.37618	7.73859	0.0932325	7.83031	7.64392	7.74153	5.39889	0.345334	5.0523	5.74296	5.40141	8.20401	0.473329	8.71364	8.1202
TGGT1_213635	4.91899	0.319414	5.27513	4.824	4.65785	3.79224	0.418267	4.22987	3.75037	3.39648	8.49263	0.770103	9.12654	7.6356	8.71575	7.17987	0.407342	7.64748	6.9021	6.99003	8.35032	0.552125	7.81596	8.31636	8.91864	7.12372	0.497349	7.65808	6.67433	7.03874	7.57172	0.146347	7.71191	7.58333	7.41991	4.60987	0.392298	4.63498	4.98901	4.20562	3.29765	0.353712	3.15479	3.70045	3.03772	8.32718	0.185708	8.37665	8.48315
TGGT1_213650	4.55632	0.14124	4.71115	4.43452	4.5233	4.99528	0.106484	4.88918	4.99451	5.10214	4.87836	0.309326	5.05041	4.52126	5.0634	4.93881	0.028175	4.91285	4.96877	4.93481	4.89268	0.164003	4.99338	4.70344	4.98123	4.53104	0.0962021	4.43034	4.54077	4.62201	4.66991	0.124724	4.80363	4.55673	4.64939	4.67099	0.214341	4.47265	4.89837	4.64194	4.98748	0.135775	5.02902	4.83579	5.09763	4.90479	0.126594	4.85045	4.81443
TGGT1_213660	5.92151	0.0244567	5.91187	5.94931	5.90334	7.23122	0.121686	7.26009	7.09769	7.33587	6.418	0.466934	6.70646	5.87929	6.66826	7.36555	0.116252	7.49978	7.29731	7.29957	6.66567	0.232106	6.53005	6.53329	6.93368	6.29899	0.134427	6.43462	6.1658	6.29656	6.30986	0.0649921	6.38157	6.25485	6.29314	5.99372	0.0853743	5.89861	6.06373	6.01882	7.22644	0.0922857	7.16296	7.3323	7.18405	6.32805	0.0821785	6.30801	6.25775
TGGT1_213670	5.66185	0.189096	5.47671	5.85466	5.65418	6.10407	0.0908739	6.01324	6.104	6.19498	5.4889	0.151113	5.31603	5.59591	5.55476	6.16819	0.170471	5.97139	6.27011	6.26308	5.76781	0.225351	6.02659	5.662	5.61483	5.42303	0.22466	5.16425	5.56809	5.53676	5.51043	0.0860539	5.41601	5.53083	5.58445	5.4247	0.237266	5.15697	5.50821	5.60891	6.01841	0.0754953	5.93128	6.06438	6.05957	5.61433	0.169814	5.4235	5.67069
TGGT1_213680	4.19777	0.112718	4.32777	4.13841	4.12715	4.29573	0.05301	4.35612	4.25687	4.27421	4.39919	0.14549	4.56361	4.28713	4.34682	4.17898	0.103158	4.07	4.27511	4.19182	4.49766	0.345159	4.89187	4.2497	4.35141	3.76886	0.348265	3.37466	3.89712	4.03481	4.09658	0.128404	4.22314	3.96641	4.10018	4.25582	0.152173	4.42489	4.21274	4.12983	4.31826	0.0718535	4.29282	4.39937	4.26258	4.29787	0.081464	4.20486	4.33217
TGGT1_213690	2.52214	0.317075	2.16263	2.76187	2.64194	3.91967	0.439892	3.45345	3.9782	4.32737	2.78894	0.120096	2.72287	2.92756	2.71638	4.01371	0.44991	3.49567	4.30651	4.23895	2.41112	0.38673	2.8234	2.05639	2.35357	1.97571	0.439141	1.56343	1.92619	2.43752	2.16463	0.149943	2.07319	2.33767	2.08302	2.14991	0.483726	1.6045	2.31826	2.52697	3.87747	0.121317	3.74242	3.91277	3.97722	3.0781	0.439582	2.62431	3.10803
TGGT1_213700	3.83022	0.144567	3.67	3.95091	3.86974	2.69246	0.492457	2.71898	2.18728	3.17112	3.38283	0.542307	3.20614	3.99144	2.95089	2.5581	0.0153293	2.57153	2.56138	2.5414	3.14694	0.194482	3.34795	2.95973	3.13313	3.10595	0.174202	2.90494	3.21285	3.20007	3.37735	0.0929802	3.27216	3.41128	3.44859	3.57973	0.156157	3.73537	3.42306	3.58077	3.10267	0.540627	3.72671	2.77605	2.80526	3.52142	0.291982	3.21392	3.7949
TGGT1_213710	5.70777	0.163584	5.61975	5.89652	5.60705	5.50655	0.229417	5.77006	5.35126	5.39832	5.69533	0.0490034	5.68898	5.64981	5.7472	5.64641	0.278881	5.96528	5.44805	5.5259	6.15053	0.122767	6.16539	6.2652	6.02102	5.98434	0.0505384	5.96948	6.04064	5.94289	6.07472	0.055115	6.06642	6.13351	6.02422	5.78419	0.246365	6.06385	5.5992	5.68953	5.62406	0.172991	5.77272	5.43418	5.66528	5.7423	0.0706139	5.66503	5.75836
TGGT1_213720	1.60759	0.83845	0.6409	2.13704	2.04484	3.33922	0.485979	3.26157	3.85935	2.89675	3.10849	0.899351	2.6972	4.13995	2.48833	3.6886	0.226358	3.94834	3.58405	3.53342	2.55895	0.273757	2.46518	2.86727	2.3444	2.94909	0.347523	3.04286	2.5643	3.24011	2.28717	0.637751	1.82237	3.01424	2.0249	1.96935	0.443706	1.518	2.405	1.98506	2.93731	0.136734	2.9425	2.79806	3.07138	2.42724	0.681211	1.90762	2.17563
TGGT1_213730	7.88124	0.224452	7.62647	8.04983	7.96742	6.95844	0.187114	6.865	6.83645	7.17387	7.81866	0.0400626	7.80585	7.86356	7.78657	6.99842	0.0767787	6.9148	7.01472	7.06574	7.37179	0.0388252	7.33	7.40675	7.37863	7.54056	0.0378305	7.58235	7.50864	7.53068	7.41072	0.0902521	7.36916	7.51426	7.34873	7.73531	0.392796	7.30326	7.83179	8.07087	7.07992	0.14035	6.92549	7.1997	7.11457	7.77464	0.146402	7.85924	7.85909
TGGT1_213740	7.22761	0.127036	7.08166	7.28777	7.31338	6.31002	0.133691	6.30979	6.17644	6.44382	7.22404	0.26208	6.97994	7.501	7.19118	6.21444	0.104918	6.09372	6.26591	6.28368	7.08056	0.110585	6.95338	7.13424	7.15406	7.16779	0.117615	7.29497	7.14546	7.06294	7.14287	0.029659	7.14402	7.17194	7.11266	7.12558	0.17397	6.94246	7.28867	7.14562	6.26599	0.177334	6.3031	6.07304	6.42183	7.22375	0.0673425	7.16029	7.2944
TGGT1_213746	4.47608	0.054075	4.51883	4.49411	4.41529	3.26411	0.0719328	3.22721	3.34701	3.21812	4.28244	0.143378	4.14967	4.26317	4.43447	3.24571	0.0680733	3.18913	3.22676	3.32126	4.14011	0.0796721	4.04943	4.17199	4.1989	4.16982	0.0813509	4.2605	4.14573	4.10324	4.22701	0.0525062	4.28683	4.18855	4.20565	4.24174	0.228393	3.99239	4.29204	4.4408	3.27149	0.326164	2.95539	3.25223	3.60686	4.40133	0.0695544	4.39227	4.47497
TGGT1_213748	3.33973	0.339664	3.72669	3.20165	3.09086	2.07866	0.399054	2.53939	1.85453	1.84205	3.00027	0.114744	3.11058	3.00869	2.88155	1.91477	0.198185	2.13777	1.84781	1.75874	2.92544	0.211613	2.68694	2.99865	3.09072	3.17141	0.228666	3.40991	3.15028	2.95404	3.04611	0.0764908	2.96049	3.07017	3.10769	3.15524	0.0909859	3.22356	3.05196	3.1902	2.01675	0.118564	2.15345	1.94185	1.95496	3.10304	0.258398	3.40136	2.94905
TGGT1_213752	2.74247	0.590366	2.1183	3.29192	2.8172	5.96924	0.440062	5.46171	6.20144	6.24458	2.73749	0.943243	1.89804	3.75821	2.5562	6.18393	0.190265	5.96582	6.27017	6.31581	2.17404	0.361619	2.4315	1.76061	2.33	2.24256	0.379153	1.9851	2.67796	2.06464	2.11546	0.0774248	2.04289	2.10652	2.19696	2.82742	0.362977	2.87438	2.44324	3.16462	5.75681	0.382674	6.14363	5.37842	5.74838	2.54718	1.31976	1.71691	1.85561
TGGT1_213770	6.04989	0.0607514	6.06634	5.98261	6.10072	6.08861	0.102673	6.04417	6.20601	6.01564	6.14252	0.123358	6.28265	6.05035	6.09455	6.04796	0.0361095	6.00871	6.07977	6.05539	6.20065	0.218909	6.45207	6.05228	6.09761	5.91727	0.218766	5.66586	6.06422	6.02173	6.08524	0.0442161	6.13113	6.04292	6.08167	6.04813	0.0664879	5.9727	6.07346	6.09823	5.97534	0.139368	6.12423	5.84801	5.95379	6.21432	0.0372767	6.25368	6.17955
TGGT1_213780	3.17059	0.190973	3.38697	3.09922	3.02558	4.31654	0.380411	4.22704	3.98885	4.73372	4.12337	0.581947	4.17261	4.67914	3.51837	4.22423	0.16349	4.05357	4.23967	4.37945	3.45421	0.299672	3.22459	3.34484	3.79321	3.1495	0.208747	3.37912	2.9712	3.09819	3.44596	0.349758	3.61403	3.04389	3.67995	3.30324	0.27356	3.61405	3.09905	3.1966	4.0648	0.216661	3.87149	4.02391	4.29899	3.97751	0.30022	3.71637	3.91064
TGGT1_213790	5.44892	0.392217	5.01704	5.54675	5.78296	7.08973	0.209765	6.85881	7.14189	7.2685	5.01857	0.64971	4.41803	5.70825	4.92945	6.98054	0.141973	6.82446	7.102	7.01516	4.75292	0.0631855	4.79926	4.68095	4.77855	4.68198	0.103931	4.63564	4.60928	4.80102	4.79673	0.163663	4.63084	4.80128	4.95807	5.20267	0.170978	5.0868	5.12216	5.39904	7.10756	0.141805	7.06785	7.26498	6.98984	5.06947	0.567244	4.47335	5.13251
TGGT1_213800	5.02574	0.301172	4.69811	5.08854	5.29055	6.31434	0.13485	6.46498	6.27315	6.20489	5.37089	0.375428	5.66209	4.94717	5.5034	6.26331	0.189496	6.46008	6.08204	6.24782	5.49369	0.119114	5.62075	5.47576	5.38455	5.28607	0.139683	5.15901	5.43564	5.26356	5.27957	0.223869	5.21493	5.52865	5.09514	5.27873	0.0758644	5.36622	5.23874	5.23122	6.38708	0.163781	6.5762	6.29154	6.29351	5.4055	0.251473	5.18338	5.35458
TGGT1_213810	5.33612	0.155607	5.50348	5.30907	5.19582	4.5138	0.311319	4.84069	4.47987	4.22083	4.9732	0.0578417	4.98297	5.02553	4.91109	4.37714	0.152546	4.54884	4.25724	4.32534	4.97986	0.162972	5.15002	4.82518	4.96439	4.85496	0.14787	4.6848	4.92778	4.95229	5.02016	0.0795248	5.03351	4.9348	5.09216	5.18944	0.0307177	5.22173	5.16058	5.186	4.60154	0.207088	4.36242	4.72111	4.72109	4.96244	0.136388	5.0783	4.9969
[truncated: 6,975 more rows]
[truncated: 16 more columns]

## Sheet: Tab 8
Log2FC and q-values of indicated differential expresion analysis' performed.
Figure 5
Figure 6
[truncated: 7,833 more rows]
[truncated: 25 more columns]

## Sheet: Tab 9
Figure 5a
[truncated: 8,141 more rows]

## Sheet: Tab 10
Spearman correlation coefficients calculated for indicated phenotypes
[truncated: 7,835 more rows]

[truncated: 9 more sheets: Tab 11, Tab 12, Tab 13, Tab 14, Tab 15, Tab 16, Tab 17, Tab 18, Tab 19]
